# Supplementary material for: Stereoselective Generalizations over Diverse Sets of Chiral Acids Enabled by Buried Volume
Source: J Am Chem Soc. 2026 Jan 6;148(2):2792–800. doi: 10.1021/jacs.5c20342 (PMC12833812; doi:10.1021/jacs.5c20342)
Supplement: Supplementary file 1 [file ja5c20342_si_001.csv]

name	name C_0	sterimol_L C_0	sterimol_BMin C_0	sterimol_BMax C_0	bur_vol_20A 1 O C_0	bur_vol_20A 2 H C_0	bur_vol_25A 1 O C_0	bur_vol_25A 2 H C_0	bur_vol_30A 1 O C_0	bur_vol_30A 2 H C_0	bur_vol_35A 1 O C_0	bur_vol_35A 2 H C_0	bur_vol_40A 1 O C_0	bur_vol_40A 2 H C_0	bur_vol_50A 1 O C_0	bur_vol_50A 2 H C_0	bur_vol_60A 1 O C_0	bur_vol_60A 2 H C_0	bur_vol_70A 1 O C_0	bur_vol_70A 2 H C_0	xtb_dG C_0	xtb_pKa C_0	name AV_XTB	sterimol_L AV_XTB	sterimol_BMin AV_XTB	sterimol_BMax AV_XTB	bur_vol_20A 1 O AV_XTB	bur_vol_20A 2 H AV_XTB	bur_vol_25A 1 O AV_XTB	bur_vol_25A 2 H AV_XTB	bur_vol_30A 1 O AV_XTB	bur_vol_30A 2 H AV_XTB	bur_vol_35A 1 O AV_XTB	bur_vol_35A 2 H AV_XTB	bur_vol_40A 1 O AV_XTB	bur_vol_40A 2 H AV_XTB	bur_vol_50A 1 O AV_XTB	bur_vol_50A 2 H AV_XTB	bur_vol_60A 1 O AV_XTB	bur_vol_60A 2 H AV_XTB	bur_vol_70A 1 O AV_XTB	bur_vol_70A 2 H AV_XTB	xtb_dG AV_XTB	xtb_pKa AV_XTB	name MIN	sterimol_L MIN	sterimol_BMin MIN	sterimol_BMax MIN	bur_vol_20A 1 O MIN
CPAH_0	CPAH_0_C_0	4	3.220735319	8.069231686	67.51361365	48.79927097	52.80313281	37.03089316	46.30433436	31.83970143	42.76314919	30.32327777	39.88121979	29.58512916	34.69440727	28.1622702	28.99098768	25.6285611	22.84022761	20.70550197	-0.249196942	13.2617204	CPAH_0_AV_XTB	3.759088685	3.270439984	8.26885469	67.81139155	48.82079982	53.17575442	37.24709331	46.67717525	32.22378262	43.09130272	30.71618399	40.12783176	29.88759306	34.6538242	28.19214413	28.84101317	25.3858772	22.74749405	20.49651873	-0.249239296	13.26877916	CPAH_0_MIN	3.2	3.220735319	8.069231686	67.51361365
CPAH_1	CPAH_1_C_0	6.25	3.398410172	8.738563955	67.52331475	48.73873941	52.76075144	36.92619653	46.2844299	31.62019441	42.78273354	30.16502197	39.92767378	29.51990204	34.76438385	28.25062133	29.48735842	26.36553218	24.02626966	22.21545805	-0.248788914	13.22515006	CPAH_1_AV_XTB	5.99326243	3.331399058	8.792535059	67.58660952	49.02520269	52.8265623	37.52880925	46.35060155	32.41847405	42.83130857	30.93056356	39.95987556	30.19728053	34.73938481	28.65896963	29.45614837	26.47476068	24.0558418	22.27789186	-0.24947819	13.29025456	CPAH_1_MIN	4.05	2.956232375	8.016545391	66.27039705
CPAH_10	CPAH_10_C_0	5.9	3.450481523	8.414867795	67.47863631	48.52884055	52.74827134	36.69284326	46.30463951	31.35012682	42.88412761	30.05911911	40.04717239	29.58616401	35.30904762	29.102694	30.29714392	27.60073665	24.99944309	23.34885755	-0.233374759	11.84362663	CPAH_10_AV_XTB	5.795138216	3.602542868	8.722628062	67.74977608	48.54642185	53.10399743	36.82392716	46.66194517	31.63563922	43.18898042	30.34268853	40.27215873	29.7729193	35.20077004	28.94904058	30.03062062	27.20566143	24.79323594	23.04726785	-0.233411042	11.84589674	CPAH_10_MIN	5.2	3.359709532	8.223898102	67.41102608
CPAH_102	CPAH_102_C_0	3.8	3.818791022	9.190348198	69.08968	49.88141879	55.98639326	39.53166596	50.19583769	34.91492353	46.78553402	33.40221431	43.84305738	32.86666409	39.55201356	32.40601603	34.10364526	30.23156415	27.60149681	25.39055736	-0.248992834	13.24342683	CPAH_102_AV_XTB	3.827100476	3.586964766	8.572824238	68.81980676	49.92033646	55.31390461	39.69879463	49.68380473	35.24512209	46.47539223	33.88822519	43.92466128	33.47545287	39.8940364	32.89032032	34.62883224	30.53567729	27.9810514	25.54318985	-0.248871693	13.23573349	CPAH_102_MIN	3.55	2.972662391	7.985142453	68.35241172
CPAH_1096	CPAH_1096_C_0	6.9	4.980160982	10.58123339	69.38487395	58.99032303	55.22561212	50.90254432	49.52816153	46.18593261	46.66401624	43.91664909	44.03236009	42.36022185	39.37936523	38.05232667	35.00093346	33.17041556	29.66410483	28.34691596	-0.216338623	10.31672991	CPAH_1096_AV_XTB	6.9	4.980160982	10.58123339	69.38487395	58.99032303	55.22561212	50.90254432	49.52816153	46.18593261	46.66401624	43.91664909	44.03236009	42.36022185	39.37936523	38.05232667	35.00093346	33.17041556	29.66410483	28.34691596	-0.216371915	10.3141627	CPAH_1096_MIN	6.9	4.980160982	10.58123339	69.38487395
CPAH_11	CPAH_11_C_0	5.9	3.267930685	8.181228514	67.52419261	48.76359929	52.78167984	36.96825488	46.32359204	31.77697149	42.84484901	30.36860497	40.00431045	29.78784545	35.51183165	29.28491707	30.97465515	28.16215394	26.10856068	24.51908213	-0.245992131	12.97448298	CPAH_11_AV_XTB	5.655667769	3.381505648	8.985646826	68.01933248	48.84263523	53.43399481	37.43453633	46.9677199	32.5381886	43.41727912	31.12730284	40.46749312	30.43225419	35.49852185	29.45391904	30.62146834	27.65321445	25.63643276	23.86944918	-0.246468327	13.01968266	CPAH_11_MIN	4.15	3.238806864	8.121576202	67.0187377
CPAH_116	CPAH_116_C_0	6.45	3.237961927	9.433981132	67.72898397	48.82239137	53.07686133	37.1354524	46.6087399	32.10225607	43.08641442	30.65967157	40.1913302	30.08905001	35.41846902	29.52864969	30.51784507	27.91709085	25.39231031	23.78314583	-0.250788666	13.40438171	CPAH_116_AV_XTB	6.418028137	3.268906463	9.510960775	67.71305408	49.04984615	53.01757176	37.61451014	46.56583238	32.6360943	43.02167013	31.15036488	40.13418047	30.56057357	35.35638573	29.76114522	30.4511854	27.8804978	25.34611223	23.74395792	-0.250845844	13.41319999	CPAH_116_MIN	4.9	2.918399182	9.135097153	66.21587302
CPAH_121	CPAH_121_C_0	6.6	5.196196312	12.10836488	69.24734637	48.81230719	55.06340363	38.39911317	48.77647595	34.54719826	45.32864432	33.91473988	43.42806974	34.43047694	39.52906504	34.62524575	34.80951742	32.36801787	30.3119538	28.68794521	-0.241757199	12.59491901	CPAH_121_AV_XTB	6.381896358	5.258295717	11.73062816	68.73138956	48.87508648	54.43304786	38.1672659	48.28991787	34.24162089	45.12687369	33.69451261	43.13728949	34.11917417	39.49556762	34.57347269	35.13481551	32.75237252	30.6464718	29.1452321	-0.241608378	12.58279703	CPAH_121_MIN	5.05	4.397328491	9.568829605	66.76576593
CPAH_122	CPAH_122_C_0	8.05	4.467277844	9.823568598	70.91833305	48.81195145	57.71706515	39.49601032	51.87315964	36.16781688	48.32816251	35.12213598	45.71272628	34.84237514	42.24243327	35.97577429	39.17174863	35.7445232	34.27214282	32.68287148	-0.247608632	13.11936497	CPAH_122_AV_XTB	7.770866395	4.430143575	10.2035394	70.69784595	48.91559386	57.52959286	39.52479441	51.63980207	36.03690632	47.9957472	34.96104932	45.28008829	34.65018732	41.87491758	35.5288194	38.77088501	35.26943994	33.959956	32.23573976	-0.247558911	13.11772081	CPAH_122_MIN	6.8	4.058280382	9.199592382	69.42782446
CPAH_123	CPAH_123_C_0	5.05	2.646213749	8.614232409	69.3816878	48.7264239	53.93224712	38.3127469	46.83015862	33.78390187	42.83325059	32.39882417	39.29558411	31.55192224	34.08001696	29.30064127	29.63070443	26.39499681	24.66619491	22.36783906	-0.233279988	11.83513253	CPAH_123_AV_XTB	5.05	2.646213749	8.614232409	69.3816878	48.7264239	53.93224712	38.3127469	46.83015862	33.78390187	42.83325059	32.39882417	39.29558411	31.55192224	34.08001696	29.30064127	29.63070443	26.39499681	24.66619491	22.36783906	-0.233400756	11.84497208	CPAH_123_MIN	5.05	2.646213749	8.614232409	69.3816878
CPAH_1337	CPAH_1337_C_0	3.65	3.546265418	8.913613184	69.54073001	49.07042232	55.37850585	39.17311022	48.92547632	34.8585524	45.276096	33.20425472	42.93488808	32.71801905	39.90177755	33.31814643	36.02551815	31.71342663	29.75789275	27.05520657	-0.250358455	13.36582322	CPAH_1337_AV_XTB	3.967660163	3.549631546	8.932214125	69.10804609	49.2160267	54.87791393	39.00063202	48.40954371	34.45822508	44.7063289	32.75075815	42.34798154	32.23997348	39.43939486	32.89876462	35.57551976	31.40638578	29.37589166	26.75956727	-0.250559589	13.38746708	CPAH_1337_MIN	3.3	3.240473589	7.858912138	66.9774043
CPAH_143	CPAH_143_C_0	3.5	2.826117822	7.832304897	68.23220515	48.84763196	53.85237239	38.0982322	47.43420136	33.65363556	43.92739076	31.97909037	41.38165893	31.18056453	37.53210826	30.79381325	33.01350286	29.01327154	26.81285464	24.61816904	-0.25249163	13.55701315	CPAH_143_AV_XTB	3.489622618	2.909670996	8.190302942	68.35024944	49.10206761	53.99141014	38.54216902	47.57772675	34.13321958	43.95905857	32.41239506	41.23068103	31.46486363	37.1280436	30.59228338	32.59287927	28.58675853	26.56477072	24.29213293	-0.252865482	13.59475555	CPAH_143_MIN	3.05	2.726984572	7.762087348	67.29598506
CPAH_15	CPAH_15_C_0	4.45	3.403535303	8.534781778	69.0626739	48.72790833	54.74191557	38.09510159	48.34626595	33.97810498	44.63319436	32.76678463	41.80571442	32.16918599	36.93699351	31.24644654	31.67147673	28.32892401	25.87851282	23.39621939	-0.240344831	12.46833281	CPAH_15_AV_XTB	4.919519446	3.203354478	8.859926564	68.51047617	49.37469614	54.04685711	39.04845445	47.66243298	34.73191288	44.08158219	33.3919217	41.38028697	32.77636363	36.78593882	31.61517341	31.59858987	28.60980981	25.70983286	23.69374614	-0.239655622	12.40725392	CPAH_15_MIN	4.25	2.190788038	8.206856889	67.03716568
CPAH_16	CPAH_16_C_0	8	3.388100653	9.786981148	67.65964758	48.74136321	52.99191364	37.00377467	46.52788071	31.87662744	43.0128385	30.44478469	40.12647723	29.75195277	35.10073079	28.83609987	29.9963477	27.17509125	24.95608876	23.48965192	-0.247429861	13.10334235	CPAH_16_AV_XTB	7.80172459	3.286626198	10.01945021	67.68888321	48.85500295	53.00147425	37.2504405	46.55992018	32.22788522	43.04184591	30.78613148	40.14883625	30.0509214	35.10230709	29.10335428	30.06756633	27.32763041	25.00009114	23.51191138	-0.247625376	13.12369568	CPAH_16_MIN	6.4	2.928862654	9.422446604	66.07020807
CPAH_189	CPAH_189_C_0	7.6	3.143346966	10.60660172	69.00670414	72.63733062	57.19178279	64.74069969	51.65448496	58.81592963	47.9605882	54.19367461	44.94164341	49.45298345	40.2758844	40.03553641	35.14765645	33.5512778	28.79635326	28.08429934	-0.251145138	13.43633117	CPAH_189_AV_XTB	7.6	3.140842497	10.61179463	69.10065185	72.53126813	57.28306403	64.63385489	51.74519253	58.77915407	47.9916854	54.25083362	44.89486587	49.51764272	40.195405	39.9510813	35.09528834	33.47658129	28.82659708	28.08319108	-0.251412308	13.46412232	CPAH_189_MIN	7.6	3.138120543	10.60660172	69.00670414
CPAH_190	CPAH_190_C_0	5.4	4.290499656	9.513805758	71.38956945	49.47954988	60.13324848	40.31179762	55.36266768	37.95699163	52.34678027	38.26145927	50.73336055	39.17238516	49.68561013	41.8801686	45.86091095	41.26351049	40.0188619	37.28044059	-0.24816513	13.16924222	CPAH_190_AV_XTB	5.938231075	4.240558761	9.588284759	71.94346878	52.13792236	60.8463312	44.35704037	56.26975556	42.22316767	53.40829011	41.62793027	51.52414089	41.47315181	49.79619119	42.69592443	45.86950411	41.3254463	40.01962773	37.19150774	-0.24817867	13.17343416	CPAH_190_MIN	5.3	3.982308017	9.035485598	69.57512288
CPAH_2	CPAH_2_C_0	5.05	3.144591155	8.30737624	67.58084154	48.82764648	52.87802715	37.08451824	46.38954706	31.98918636	42.86149947	30.5078515	39.98017372	29.75436469	34.77400084	28.39021905	29.41383996	26.31827758	23.90181725	21.96855341	-0.251023024	13.42538653	CPAH_2_AV_XTB	4.924319934	3.242318866	8.697242341	67.69083473	49.11229409	52.97921283	37.70728126	46.47345426	32.68381583	42.89628053	31.12188739	39.96218628	30.2785236	34.62634721	28.59040067	29.24466859	26.15223132	23.76382075	21.8226517	-0.251129894	13.43873473	CPAH_2_MIN	3.9	2.916437549	8.30737624	66.49822407
CPAH_2098	CPAH_2098_C_0	10.15	4.631549417	8.340863265	76.73412833	78.03440574	71.52775787	75.84054492	70.75749699	73.45795158	70.13521577	72.15018809	68.86414591	70.78496326	64.21964501	65.6374819	56.02729476	56.85318792	46.00067995	46.55357326	-0.241381319	12.56122999	CPAH_2098_AV_XTB	9.683673803	4.998216864	8.764408032	76.7295776	75.99455267	71.53658046	73.48852756	70.75372258	71.36637405	70.13233665	70.41558789	68.86117027	69.40727165	64.22844783	64.14910504	56.01729422	55.61391472	45.97492595	45.83078755	-0.241123023	12.53916607	CPAH_2098_MIN	7.6	4.631549417	8.340863265	76.7092437
CPAH_23	CPAH_23_C_0	6.15	3.145683034	9.269439034	67.69388784	48.83565455	53.05092715	37.17227856	46.58758173	32.19622596	43.07004077	30.75679974	40.17657047	30.24139017	35.50613548	30.03352375	31.10165168	28.72585371	26.2221231	24.72278755	-0.250998482	13.42318684	CPAH_23_AV_XTB	6.127828365	3.30224651	9.585166711	67.77198311	49.11786444	53.08849805	37.76388523	46.62073789	32.85933168	43.05748563	31.35129588	40.13905738	30.70925328	35.32771963	29.99487706	30.78470812	28.36314194	26.02325431	24.50638361	-0.251126733	13.43845053	CPAH_23_MIN	5.05	3.08589674	9.016789894	66.25396825
CPAH_234	CPAH_234_C_0	9.75	4.499088021	11.51314466	70.90462265	48.76841771	57.67640802	39.38743526	51.84287143	36.02620305	48.35777998	35.03488275	45.78049653	34.80202927	42.32204354	35.96493134	39.19634842	35.80171917	34.32104876	32.86824718	-0.246711101	13.03892209	CPAH_234_AV_XTB	9.407400431	4.476874553	11.73771032	70.54731188	49.10588439	57.38312864	39.66118011	51.51661373	36.13187629	47.87742686	35.01231956	45.19564095	34.69029042	41.81856488	35.47942088	38.72587265	35.26655246	34.03938393	32.44502824	-0.246615257	13.03289093	CPAH_234_MIN	7.45	4.14174394	9.073174748	68.40650619
CPAH_2390	CPAH_2390_C_0	7.65	3.5	8.707611613	67.99264989	48.93164069	53.50307394	37.40061922	47.32038072	33.99052703	44.80984686	35.36760273	43.59671118	37.00121336	41.80370733	38.48444913	37.60358678	35.95002601	31.26933856	30.13974368	-0.245724496	12.95049566	CPAH_2390_AV_XTB	7.501951162	3.707478099	9.049986073	68.39147644	50.44508315	54.12776133	40.29337376	48.34346083	36.60761827	45.64644421	36.59036294	43.83258409	37.37212187	41.37062545	38.0313245	37.17439205	35.49495259	31.12651594	29.93124141	-0.245745584	12.9547116	CPAH_2390_MIN	5.4	2.45019232	8.472307832	66.9710585
CPAH_247	CPAH_247_C_0	10.3	3.299776169	10.64248561	67.64209363	48.80259649	52.95563443	37.05600055	46.49200529	31.93628031	42.99169145	30.52553159	40.11751095	29.82205376	35.09876102	28.8873203	29.99625925	27.19553421	24.99646709	23.6404049	-0.246397886	13.01084955	CPAH_247_AV_XTB	9.740426128	3.311500229	11.57061278	67.81730866	48.84234751	53.17659322	37.31228386	46.7706765	32.39120845	43.27262586	31.00880722	40.37083042	30.28508703	35.29093532	29.35779926	30.16337285	27.46982016	25.10363716	23.720552	-0.246470699	13.01989587	CPAH_247_MIN	7.65	3.061833856	10.01299156	66.1578568
CPAH_27	CPAH_27_C_0	4.6	4.508368057	8.432822778	70.41691721	48.78804855	57.17480048	39.16715401	51.27255834	35.58692488	47.70924205	34.5135442	45.13001084	34.21109593	41.54221419	34.48612224	37.67482263	33.52321768	31.84078459	29.51180382	-0.248972535	13.2416075	CPAH_27_AV_XTB	4.691280713	4.591387015	8.38290959	70.53903581	48.76308281	57.27328063	39.07314354	51.42030073	35.49926969	48.03366939	34.559279	45.53172912	34.45779812	41.98776188	34.90213684	37.93874864	33.88127421	31.90887126	29.6484759	-0.248897276	13.23803331	CPAH_27_MIN	4.6	4.508368057	8.323460819	70.41691721
CPAH_280	CPAH_280_C_0	5.3	2.283280289	9.34893042	71.64935555	61.53216981	58.06147666	51.87712854	51.38773817	44.73328208	47.03440074	39.98767654	43.07722379	36.60881601	36.54662079	31.76369313	31.70604811	28.09271242	26.16653063	23.89721293	-0.214932399	10.19069439	CPAH_280_AV_XTB	5.3	2.283280289	9.34893042	71.64935555	61.53216981	58.06147666	51.87712854	51.38773817	44.73328208	47.03440074	39.98767654	43.07722379	36.60881601	36.54662079	31.76369313	31.70604811	28.09271242	26.16653063	23.89721293	-0.214932399	10.18475729	CPAH_280_MIN	5.3	2.283280289	9.34893042	71.64935555
CPAH_29	CPAH_29_C_0	4.4	3.0765847	8.8141931	69.59623235	48.82314714	56.34385052	38.6898198	49.76439304	34.68813914	45.18667822	32.74313855	42.05621428	31.3785321	37.94281667	30.70591101	33.24418856	28.94765207	27.91936236	25.65933998	-0.249013667	13.24529396	CPAH_29_AV_XTB	4.357997425	3.077198521	8.746338243	69.5610104	49.37173737	56.31784816	39.37918585	49.77913928	35.35820843	45.24446401	33.35817787	42.1307773	31.93064131	38.00891948	31.05086167	33.29436033	29.12444071	27.92794047	25.71307628	-0.248988117	13.24619946	CPAH_29_MIN	4.1	3.063749423	8.551023331	67.37778575
CPAH_321	CPAH_321_C_0	3.15	4.127007751	9.037975437	69.47454126	50.12399719	56.65747989	40.20442019	51.54981864	36.10431127	48.62474047	35.03404723	46.56040746	34.97550182	43.83195544	35.69644652	39.30355828	34.20713528	32.60469076	29.64392624	-0.247167235	13.07980397	CPAH_321_AV_XTB	3.415906111	4.080151119	9.142533232	69.58666858	50.83960987	56.89273374	41.28977539	51.84918185	37.35441956	48.9835323	36.2839666	46.91807573	36.14920565	44.0746838	36.46355053	39.39698329	34.57538392	32.60115116	29.78187099	-0.24702247	13.06949744	CPAH_321_MIN	3.15	2.899067085	9.037975437	68.91888359
CPAH_328	CPAH_328_C_0	7.2	3.306562196	8.346406412	67.55319348	48.37666339	53.0284063	36.57407584	46.91371954	31.64153976	43.76989553	30.96529473	41.04452825	31.00581867	37.11514252	31.89380337	32.29845671	30.39887018	26.83123297	25.45548935	-0.22204396	10.82808184	CPAH_328_AV_XTB	7.227177016	3.199490411	8.437984599	67.74601132	48.39927558	53.14487294	36.72025074	46.89844153	31.7795094	43.61849334	31.00970248	40.77327743	30.96387386	36.71656904	31.6203212	32.05999664	30.10105252	26.73847876	25.32334759	-0.221758591	10.79839847	CPAH_328_MIN	7.2	2.216593286	8.346406412	67.55319348
CPAH_350	CPAH_350_C_0	5.25	4.338867504	8.653900855	69.78558597	54.73154663	57.17616481	44.25221348	52.20976111	39.25733052	50.06718652	37.52911968	47.9299395	36.89737566	42.96923373	35.80712315	36.38789951	32.34322456	28.29749865	26.2015931	-0.242622926	12.67251148	CPAH_350_AV_XTB	5.25	4.338637975	8.655926813	69.78949629	54.7441866	57.18376568	44.26914667	52.20698851	39.28458449	49.97340138	37.54067208	47.74281688	36.84218023	42.66240198	35.62021144	36.15504131	32.10320456	28.22679074	26.05438618	-0.242766973	12.68694907	CPAH_350_MIN	5.25	4.33723241	8.653900855	69.78558597
CPAH_351	CPAH_351_C_0	6.45	3.806108405	8.472602906	68.31384383	48.70048141	53.88337732	37.50745356	47.42379796	32.6772089	43.89949954	31.16545034	41.47108684	30.91639715	38.59619882	31.89484397	35.79707165	32.49049302	31.52851086	30.05742899	-0.246089718	12.98322936	CPAH_351_AV_XTB	5.954373807	3.650257802	9.329344129	68.85231082	48.85530191	54.52937616	38.19960167	48.06465018	33.61004839	44.30978442	32.08802611	41.4833743	31.39594716	37.66190353	31.40482276	34.49756636	31.16321914	30.42315162	28.69150698	-0.246235456	12.99874868	CPAH_351_MIN	5.2	3.507108899	8.472602906	68.15066575
CPAH_360	CPAH_360_C_0	5.55	3.796066142	11.21115516	68.95217464	48.87729415	54.68253983	39.09076488	48.93697983	37.77212658	46.68545138	39.41136662	45.88695152	40.9121274	43.79369548	41.15786186	39.63841238	37.6079711	34.30405435	32.38340619	-0.240982837	12.52551531	CPAH_360_AV_XTB	5.790878772	4.032536499	10.91823669	69.01690328	49.84027948	55.02308229	41.0103855	49.81129009	39.44935124	48.13462726	40.91274601	47.40170288	42.29212694	44.88982511	42.01326393	40.26111434	38.27082824	34.65575063	32.86574269	-0.241161039	12.54258353	CPAH_360_MIN	4.75	3.586670848	9.502894296	67.31616041
CPAH_367	CPAH_367_C_0	4.2	3.269966182	8.614232409	69.87129689	49.2720876	56.97376846	40.45114104	50.87603441	36.7707067	46.72127153	35.27949229	43.711817	34.09772209	39.93336821	33.64117286	36.25688988	32.28350537	30.94378301	28.754924	-0.253068563	13.60872193	CPAH_367_AV_XTB	4.377364732	3.221623101	8.735718283	69.71918198	50.0979252	56.90616582	41.19861971	50.88988353	37.48073224	46.70647537	35.92522156	43.56733987	34.63298233	39.75833471	33.70307995	36.201749	32.3385432	30.92396008	28.74148674	-0.252918089	13.59948465	CPAH_367_MIN	4.05	3.100837923	8.502352616	67.54833818
CPAH_38	CPAH_38_C_0	4.05	3.440283725	9.871423403	68.92724156	48.91426949	54.56602504	38.36455028	48.09990067	34.08877468	44.43646855	32.62075909	41.31500428	31.84551022	36.23745023	30.78181862	31.1543237	27.8814214	25.57042207	23.0777638	-0.250314648	13.36189692	CPAH_38_AV_XTB	4.184846947	3.344020714	9.441808576	68.18122913	49.13245203	53.67086378	38.13826668	47.22377234	33.56737677	43.66856179	32.12647276	40.72758829	31.42859746	36.28174191	30.70834515	31.4222005	28.291141	25.76632261	23.58557925	-0.250646647	13.39529316	CPAH_38_MIN	3.75	3.184864265	8.896207057	66.72679739
CPAH_39	CPAH_39_C_0	3.15	3.106011257	7.907591289	69.54897889	48.8266821	56.27203838	38.57259441	49.68552276	34.52826307	45.10849662	32.58616044	41.9778646	31.2645927	37.87744016	30.51767161	32.84631801	28.32331521	26.91640399	24.43320814	-0.247443911	13.1046016	CPAH_39_AV_XTB	3.15	3.106011257	7.907591289	69.54897889	48.8266821	56.27203838	38.57259441	49.68552276	34.52826307	45.10849662	32.58616044	41.9778646	31.2645927	37.87744016	30.51767161	32.84631801	28.32331521	26.91640399	24.43320814	-0.247509498	13.11327885	CPAH_39_MIN	3.15	3.106011257	7.907591289	69.54897889
CPAH_4	CPAH_4_C_0	5.95	3.528493243	8.276472679	67.47389336	48.48047985	52.73192921	36.64053422	46.28930901	31.24297585	42.89871924	29.97740605	40.08960531	29.5547029	35.06190274	28.51821941	29.81841156	26.92196345	24.49197881	22.85148621	-0.227488943	11.31609894	CPAH_4_AV_XTB	5.784452675	3.713322705	8.651835039	67.76139019	48.50917049	53.07553473	36.76288368	46.60709134	31.49910173	43.09317999	30.13325377	40.15934003	29.54899246	34.80727322	28.20752986	29.45404046	26.35274353	24.20913121	22.41856545	-0.227135407	11.2817479	CPAH_4_MIN	5.45	3.528493243	8.211120508	67.47389336
CPAH_41	CPAH_41_C_0	5.65	4.556738887	8.46788049	69.1306475	47.96395131	55.15123948	36.71029773	49.19544578	32.39642581	46.15200377	32.09500482	43.69305782	32.57590989	39.11147704	32.47420957	33.40109129	30.14443499	26.54637168	24.76352354	-0.222177144	10.84001871	CPAH_41_AV_XTB	5.65	4.556738887	8.46788049	69.1306475	47.96395131	55.15123948	36.71029773	49.19544578	32.39642581	46.15200377	32.09500482	43.69305782	32.57590989	39.11147704	32.47420957	33.40109129	30.14443499	26.54637168	24.76352354	-0.222177144	10.83602439	CPAH_41_MIN	5.65	4.556738887	8.46788049	69.1306475
CPAH_43	CPAH_43_C_0	5.5	4.477282846	8.691662672	69.0078879	48.68966032	55.72195211	37.99577636	49.81256547	33.85857518	46.44849337	32.80808646	43.70243172	32.64949394	39.41631025	32.65110461	34.95913254	31.90155615	29.77916808	28.1535551	-0.248202118	13.17255738	CPAH_43_AV_XTB	5.107958781	4.270933498	8.951682759	69.48010921	48.79940615	56.31775207	38.68227781	50.37799723	34.73138482	46.73363694	33.53663363	43.84612947	33.06238941	39.40110346	32.85356975	35.01946462	31.83522218	29.92464583	28.17510097	-0.247971702	13.15482869	CPAH_43_MIN	4.4	3.95	8.691662672	69.0078879
CPAH_453	CPAH_453_C_0	6.75	3.693400608	11.12205017	68.86501063	48.82988736	54.51065383	37.85617497	48.05351533	33.35269073	44.44551202	32.03381523	41.33941025	31.39968567	36.17523036	30.53228753	31.51818426	28.65686174	26.98811043	25.32984047	-0.243237192	12.72756626	CPAH_453_AV_XTB	7.236541181	3.579500838	10.43954798	68.29284192	48.7949064	53.69864604	37.58425644	47.27581979	32.83801268	43.6616971	31.3643619	40.68504051	30.71670944	35.99968576	30.1683978	31.66908579	28.83025246	27.2521686	25.74019692	-0.243162551	12.72250965	CPAH_453_MIN	6.55	3.151646768	8.877640452	66.93433329
CPAH_46	CPAH_46_C_0	6.1	4.820354502	9.188715906	67.83094552	48.16787364	53.23103444	37.96675343	47.52722213	34.55258608	45.43127187	34.4506379	43.72213836	34.70748601	40.15665076	34.20828485	35.24328241	32.30024526	29.29918043	27.23051202	-0.224025157	11.00565038	CPAH_46_AV_XTB	6.010955023	4.467726296	9.140005919	68.30814967	48.8739724	53.8508717	39.31951868	48.21220957	35.98478992	45.9302609	35.57242639	43.81703898	35.27967926	39.76795763	34.103951	34.82755638	31.91854489	28.91493204	26.79059827	-0.224184264	11.01645459	CPAH_46_MIN	5.5	3.1155285	8.995693414	67.60573375
CPAH_5	CPAH_5_C_0	4.35	3.387992893	8.151380251	68.1242507	48.73746522	53.69208453	37.38688896	47.23407927	32.4420705	43.69921614	30.82767701	41.08777523	30.38119829	37.6074705	30.60363004	33.64110925	29.69278329	28.06949441	25.83189022	-0.248498547	13.1991254	CPAH_5_AV_XTB	4.15625153	3.348181365	8.759816078	68.35142264	48.78629107	53.95954945	37.67075366	47.51022746	32.89743783	43.79953095	31.24707737	40.88254126	30.46084941	36.61657369	29.7405179	32.32182607	28.32408665	27.01789489	24.6343825	-0.248723822	13.22244062	CPAH_5_MIN	3.3	3.1	8.151380251	68.1242507
CPAH_5039	CPAH_5039_C_0	4.9	3.63194819	8.670784278	68.9545059	49.05993696	54.70015557	40.67171097	50.14932868	39.09066172	48.63949036	39.60448362	46.86949386	39.41957415	41.72679135	36.89636819	35.16119159	32.1055815	27.85847602	25.46234317	-0.240745416	12.50423597	CPAH_5039_AV_XTB	4.965736575	3.588396297	9.435346043	68.45617862	49.00655863	54.32395802	38.96539219	49.14676805	35.80816635	46.82659107	35.72497059	44.60181752	35.70825558	39.71232135	34.28866111	33.57880941	30.55806488	26.72165592	24.66768769	-0.240515971	12.48459499	CPAH_5039_MIN	4.45	3.385155339	8.670784278	67.20523479
CPAH_52	CPAH_52_C_0	6.85	3.282995377	10.1136047	68.15947712	48.74751164	53.72227786	37.41707869	47.2684837	32.52598103	43.55949232	30.85963065	40.54739934	30.02204674	36.17826608	29.32616584	32.20899042	28.64053641	27.89565881	26.03462161	-0.245696303	12.94796879	CPAH_52_AV_XTB	6.730470365	3.323466423	10.20504354	68.39398514	48.81769207	54.0177659	37.72690852	47.549687	32.95454608	43.67092757	31.16000028	40.6052205	30.15723252	36.2678028	29.50705462	32.50190251	28.92131619	28.28579756	26.48906353	-0.24581879	12.96129252	CPAH_52_MIN	5.95	3.05	9.981232389	67.86817406
CPAH_5215	CPAH_5215_C_0	6.9	4.129557848	10.26803292	69.59123079	50.11353875	56.84627954	40.28889726	51.78191592	36.31008808	48.88929271	35.31985022	46.83684489	35.27247214	44.237599	36.48600278	40.46479658	36.14039389	34.95570547	32.78884499	-0.245224671	12.90569788	CPAH_5215_AV_XTB	6.77510896	4.182348343	10.233344	69.72271557	50.27047948	57.04561097	40.68001892	52.04238191	36.8690875	49.21037779	35.92815695	47.15991042	35.91576264	44.60368476	37.15198716	40.75311696	36.53098558	35.07204195	32.93656871	-0.245161325	12.90218956	CPAH_5215_MIN	6.5	4.123337332	10.04502364	68.94353336
CPAH_5217	CPAH_5217_C_0	8.15	4.217598892	10.000125	75.59403315	71.82564137	70.6595112	71.40547328	70.61737244	70.49750622	70.9747223	70.04002693	70.09713892	69.17835985	64.84849237	64.20773724	56.1318766	55.54877207	45.79320746	45.11147813	-0.241536725	12.57515857	CPAH_5217_AV_XTB	8.141586624	4.213764139	10.59515028	74.51211091	65.41732391	67.42956196	64.14077863	66.50478439	63.90112361	66.58374457	64.24688562	66.01194379	64.1464611	61.99959061	60.67544647	54.23441752	53.39689249	44.75812074	44.06351288	-0.241561918	12.57862055	CPAH_5217_MIN	7.9	4.106624814	9.693296653	70.95974215
CPAH_533	CPAH_533_C_0	7.55	5.607686939	10.60424443	68.83326424	48.82371176	55.21077608	37.44987787	50.44107415	33.07932512	48.41174853	32.65832144	47.3663169	33.26175673	46.38805333	35.4829004	44.06807673	36.94787868	38.42126024	34.78242785	-0.243584655	12.7587083	CPAH_533_AV_XTB	7.532373246	5.482923768	10.60258508	68.88216296	48.81913144	55.22197882	37.47209927	50.42812118	33.10000182	48.38761964	32.65988833	47.33838004	33.25918145	46.33159647	35.42783766	44.09079828	37.01760488	38.52819555	34.86105774	-0.243592393	12.7611503	CPAH_533_MIN	7.35	5.38101328	10.58914539	68.83326424
CPAH_612	CPAH_612_C_0	5.8	3.291948882	9.278200257	69.48686633	49.99925303	56.30127954	44.22555776	52.23913782	43.26261845	50.09051336	43.00951967	47.1963419	41.76167282	41.34438957	37.76391378	35.28401856	32.77601827	29.15912663	27.04011703	-0.242323251	12.64565254	CPAH_612_AV_XTB	6.022917996	3.534937491	9.482312709	69.20776008	51.54963258	55.78943201	45.08762559	51.21705243	43.43551508	49.07661726	43.00141705	46.52493421	42.03061197	41.31913107	38.22825747	35.65712782	33.31631934	29.52402109	27.62511322	-0.242206117	12.63653083	CPAH_612_MIN	5.15	3.201785152	8.901825655	67.23348472
CPAH_65	CPAH_65_C_0	5.4	3.757783531	8.798011139	69.58184562	48.37832589	55.5331096	38.75109414	49.58044263	35.07995872	45.78875107	34.17594965	42.35243846	33.26513095	37.16823964	30.93409599	32.59890716	28.53605466	26.82835248	24.20363049	-0.237147073	12.18172754	CPAH_65_AV_XTB	5.066750757	3.833146681	8.707916873	69.42367081	48.55219046	55.32161285	38.64610227	49.22571873	34.65300285	45.38151555	33.42688796	42.05810582	32.4731108	37.0834174	30.48260189	32.4838798	28.27855758	26.64677664	24.1121738	-0.237499974	12.21347165	CPAH_65_MIN	4.2	2.377087664	8.409072482	67.64603727
CPAH_69	CPAH_69_C_0	3.7	4.547558945	8.352394866	70.50121382	48.79234811	57.32717185	39.34137047	51.38498364	35.79668321	47.55805056	34.59023162	44.75424619	33.93978156	41.04535509	33.92388947	36.52020513	32.06408741	29.90348133	27.45204525	-0.249015082	13.24542079	CPAH_69_AV_XTB	4.38575788	4.490755567	8.658606863	70.12106295	52.64588928	57.06176926	43.62542335	51.30209071	39.82181069	47.70191445	38.17245525	45.05208313	37.10070745	41.44595661	35.7846607	36.72170681	32.94760514	29.92967095	27.84397047	-0.248859579	13.23464447	CPAH_69_MIN	3.7	3.992156792	8.121576202	67.93053221
CPAH_7	CPAH_7_C_0	3.5	2.982846478	7.924802837	69.23970405	48.80320589	56.28284759	38.32104513	50.05497508	34.41366884	45.77009679	32.76877736	42.30384908	31.68697096	37.2067795	30.40381295	31.20479112	27.54435131	24.97293541	22.78154994	-0.247566365	13.11557672	CPAH_7_AV_XTB	3.729727943	2.951111794	8.072852232	69.1366076	49.57321005	56.14046389	39.30501795	49.94877781	35.3432344	45.71848297	33.59923992	42.28058147	32.41588751	37.20710141	30.79623287	31.20455642	27.70380101	24.96051005	22.87237805	-0.247418197	13.10507131	CPAH_7_MIN	3.5	2.409564296	7.924802837	67.37728245
CPAH_7000	CPAH_7000_C_0	9.75	4.418118329	10.55888252	69.3307488	47.97512559	55.3633337	36.86697067	49.61328888	33.73214501	47.04728617	35.30841556	45.85061128	37.32031056	43.06723266	38.01191221	37.38327301	35.36422759	30.64054966	29.67997722	-0.22141445	10.77166072	CPAH_7000_AV_XTB	9.744730129	4.379598655	10.65539939	68.94770086	48.18767647	54.87799674	37.27709429	49.21049947	33.91854698	46.78318527	35.00195543	45.365748	36.62976054	42.61374068	37.47634061	37.19310965	35.06310086	30.52784272	29.50874495	-0.221335385	10.76035433	CPAH_7000_MIN	9.3	4.2283321	10.26157883	68.02364884
CPAH_7002	CPAH_7002_C_0	7.05	4.348795181	10.80462864	69.79910139	50.25117182	57.16303355	40.72014908	52.15257867	36.95861384	49.25707435	36.11024854	47.20709861	36.57497316	45.2563768	38.40855651	41.84853565	37.99399267	36.58176164	35.04623419	-0.247741803	13.13130072	CPAH_7002_AV_XTB	7.387297287	4.397205144	10.81616457	69.6553859	51.33526441	56.91463262	42.0786006	51.90179609	38.15138063	48.94752226	37.09545014	46.89864154	37.08821075	44.74943649	38.31051172	41.49535685	37.75310639	36.34808782	34.6945827	-0.247627423	13.12387975	CPAH_7002_MIN	6.7	4.185282174	10.42784733	68.65662723
CPAH_7003	CPAH_7003_C_0	8.7	3.79305576	13.20927704	71.40317394	57.38498428	59.96372484	50.46509272	54.96998397	46.39143555	51.4225896	45.05969804	48.06468286	44.33167633	42.91805771	42.7213742	39.47623778	39.19756358	34.80775976	34.34591847	-0.210706303	9.811922397	CPAH_7003_AV_XTB	8.599613085	3.990814254	13.17055385	71.15545421	56.659078	59.51401781	49.39145523	54.53881402	45.39149614	51.15527521	44.07562075	47.96102752	43.3711265	42.98988867	42.07562975	39.50158044	38.93138984	34.8503686	34.27347128	-0.210747253	9.808533189	CPAH_7003_MIN	7.2	3.77259575	12.52846758	69.61833373
CPAH_8	CPAH_8_C_0	5.45	3.303201006	8.144476656	67.45582683	48.68984217	52.71494423	36.86656818	46.25481028	31.59150489	42.80299576	30.22417728	39.96190563	29.61915411	34.90027344	28.44068441	29.50021585	26.4375032	23.87171267	22.01596059	-0.240966709	12.52406979	CPAH_8_AV_XTB	5.155669818	3.421730287	8.397547649	67.72983767	48.70829665	53.05787421	37.01127589	46.58886573	31.87634819	43.07639708	30.49428908	40.14689193	29.78811429	34.78398701	28.33490136	29.26930795	26.07393459	23.68517044	21.7040454	-0.240988241	12.52704979	CPAH_8_MIN	4.5	3.303201006	8.144476656	67.45582683
CPAH_8004	CPAH_8004_C_0	9.55	3.644286569	11.51108162	67.55207302	48.65469512	52.80564952	36.83031619	46.3350044	31.48648798	42.85839611	30.09427328	40.00989911	29.53721448	35.11678964	28.76304031	30.07573802	27.33164431	25.18897586	24.0570167	-0.231091362	11.63897273	CPAH_8004_AV_XTB	9.255500507	3.755637182	11.66568585	67.6854316	48.65611434	52.92380125	36.90222786	46.43916596	31.59056498	42.88605369	30.11449157	39.97572992	29.46289822	34.89594419	28.61462577	29.96291093	27.23823878	25.14950267	24.05175893	-0.230998455	11.629017	CPAH_8004_MIN	8.25	3.55	11.18268751	67.0140056
CPAH_8005	CPAH_8005_C_0	7	6.585218284	11.32486203	70.81990357	57.24108567	61.55716227	52.49843275	60.34687976	52.61018899	59.80093579	52.94549738	57.71295206	51.667291	51.47335224	47.74275122	43.88199461	42.15580723	37.13403705	35.60644302	-0.242137075	12.62896613	CPAH_8005_AV_XTB	6.800467398	6.589152498	11.23218519	70.28968364	56.49997248	60.79839147	51.67330802	59.48507664	51.74857794	59.03384878	52.21272695	57.08426516	51.07327347	51.11993541	47.33057332	43.70114384	41.93251496	37.01589735	35.47425622	-0.242229171	12.63860329	CPAH_8005_MIN	6.45	6.255424659	11.04920812	69.57799714
CPAH_8007	CPAH_8007_C_0	9.95	4.116446045	9.903156063	71.79586776	49.3992463	59.3431187	40.13519893	53.48321169	37.18485071	50.06711839	36.01639273	47.98712837	36.10192627	45.19786828	37.91079005	42.00044884	37.67440363	36.47964644	34.44404813	-0.241794856	12.59829411	CPAH_8007_AV_XTB	9.626757116	4.220219306	10.46375847	71.39698662	49.47845594	58.74398012	39.65560448	52.93338306	36.48750273	49.61977149	35.65103859	47.70991062	36.01951091	45.20156579	37.65230389	41.71395114	37.14990156	36.12740768	33.88990112	-0.24163747	12.58541232	CPAH_8007_MIN	8.6	3.713647587	8.78251103	69.40056022
CPAH_8011	CPAH_8011_C_0	6.9	7.699712576	11.624543	67.42085842	48.70159215	52.64209036	36.91475008	46.27904636	31.95185569	43.52773668	31.46789706	41.83266616	32.12617313	39.11511394	33.3388414	35.57340142	32.8987092	31.16152535	29.64904776	-0.240745904	12.50427972	CPAH_8011_AV_XTB	7.337837241	7.247883178	12.91572395	68.39400179	48.84334899	54.02436415	37.98712361	48.10409907	34.04944032	45.1319413	33.49926018	42.98953594	33.77490701	39.50410741	34.35554532	35.50860574	32.95361142	30.97227025	29.52303066	-0.240346783	12.46938585	CPAH_8011_MIN	5.9	3.563173957	11.55205609	67.13141756
CPAH_8018	CPAH_8018_C_0	10.1	3.151764796	11.35396407	70.29647502	64.84519141	61.15961363	61.70368912	60.1399754	60.7923322	59.70516296	60.06581036	58.18418206	58.43353766	52.58296142	52.62035454	43.76493033	43.55912761	35.85827866	35.11049511	-0.24851594	13.20068422	CPAH_8018_AV_XTB	10.0620342	3.249134108	11.28531699	69.98957247	63.90890797	60.91643733	60.90620234	59.91177947	60.31153354	59.54510294	59.8602881	58.09152549	58.46279898	52.69946939	52.6943419	44.05586987	43.81656046	35.93691	35.06040714	-0.248527097	13.20475596	CPAH_8018_MIN	9.65	2.794569823	10.82924282	69.60264728
CPAH_88	CPAH_88_C_0	4.85	3.921741415	11.15179358	69.57236228	48.88775182	55.49945149	40.1167391	49.85586538	38.9302093	48.1418432	40.3387527	46.923997	41.05718118	43.30704901	40.42448023	38.19922988	35.83547272	32.35504163	30.4015874	-0.245500251	12.93039728	CPAH_88_AV_XTB	5.04860232	4.067759249	10.88639741	69.46199774	49.25815589	55.38890503	40.76797562	49.75264933	39.12015635	47.64401341	40.1158082	46.44539666	40.86348231	43.14148399	40.3164577	38.18125027	35.89566081	32.48950451	30.51012222	-0.245292304	12.91396393	CPAH_88_MIN	4.45	3.459439408	9.1919802	67.21232493
CPAH_9	CPAH_9_C_0	5.4	2.165727858	8.700143677	69.06767159	48.89504723	53.65401999	38.23475449	45.93811354	32.70516011	41.29728262	30.54512338	37.32310397	29.10061055	31.48087877	26.34319364	27.18040963	23.7939553	22.80274852	20.4901707	-0.238956139	12.34386861	CPAH_9_AV_XTB	5.813375734	2.318705584	9.086371918	68.3924643	49.72565136	53.17169082	39.90480733	45.92514864	34.77058164	41.65116201	32.78354931	37.98550992	31.52485001	32.5255805	28.55865777	27.94137348	25.27645367	23.01124804	21.34462037	-0.239077336	12.35526884	CPAH_9_MIN	5.1	2.165727858	8.506762016	66.21001838
CPAH_9001	CPAH_9001_C_0	5.95	4.032303593	9.4331861	69.58259259	49.06517274	56.36759773	37.72019181	50.76695379	33.5625242	47.86297591	32.59799792	46.01279511	33.70230334	44.50019103	36.81349567	41.52821909	37.11629673	36.44754083	34.03241955	-0.249299763	13.27093586	CPAH_9001_AV_XTB	5.830873197	3.963145478	9.433282464	69.47254879	49.54655626	56.15259407	38.29664215	50.30265657	34.0440376	47.17440143	32.78126073	45.27768871	33.29958902	43.71192146	36.18552965	41.00823765	36.71052844	36.20418438	33.77976051	-0.249393677	13.28265729	CPAH_9001_MIN	5.4	3.676442129	9.094641279	68.2654277
CPAH_9002	CPAH_9002_C_0	9.3	4.560077816	10.35808863	72.10911794	65.69723362	65.96880053	65.5119889	66.64808319	66.48200794	67.85437527	66.03100844	67.49524754	64.81006257	63.09730135	59.14314983	54.08162292	50.79564091	44.27369381	42.57492453	-0.246311716	13.00312639	CPAH_9002_AV_XTB	9.462103692	4.518924212	10.68889436	71.54038981	64.01795211	64.35192337	63.02842638	64.7965438	64.11261251	65.93806886	64.08019301	65.76978328	63.09228881	61.98082997	58.09615099	53.46412049	50.18380809	43.93882811	42.21100844	-0.246406643	13.01413758	CPAH_9002_MIN	9.25	4.420525773	10.21334911	70.62760506
CPAH_9003	CPAH_9003_C_0	9.3	2.87926341	9.932270637	68.68821172	49.31278152	54.58063702	41.01038557	49.88645527	40.43129338	48.4024884	41.78151628	47.22087974	42.04386686	42.99604972	39.69044556	35.85255378	34.10602153	29.08974021	28.04849895	-0.247211475	13.08376906	CPAH_9003_AV_XTB	9.073519881	3.013589755	10.25546482	68.39829171	49.61211071	54.27600584	39.99376827	48.85617076	37.75942622	46.75840668	38.35407312	45.08758187	38.64963888	40.94231665	37.155995	34.64508958	32.75170125	28.38924289	27.15191113	-0.247456715	13.10853388	CPAH_9003_MIN	7.35	2.517037062	9.728951639	67.11633987
CPAH_9004	CPAH_9004_C_0	9.2	6.684352541	13.11725962	70.36963723	66.03982879	63.11216611	61.57939097	62.55746605	59.77843411	62.88928823	58.77952205	61.49044795	57.4278081	56.26624671	54.0684963	50.45754112	49.66921909	44.34342678	43.01505837	-0.243891797	12.78623645	CPAH_9004_AV_XTB	8.751353952	6.826424609	12.99173192	70.85927334	65.79158932	63.48876218	61.47052434	62.83284118	59.84736137	62.89048509	58.78514888	61.48794323	57.40925153	56.39959959	54.27396513	50.51234537	49.62983899	44.35294178	43.06060048	-0.24421197	12.8168472	CPAH_9004_MIN	7.35	6.346043861	12.49019616	69.81172947
CPAH_9005	CPAH_9005_C_0	6.2	3.64579823	8.20624762	67.8090045	48.74340329	53.12553153	36.99738359	46.647914	31.74760847	43.13843172	30.3005428	40.24507096	29.71108739	35.28288474	29.02720346	30.61580139	27.86683107	25.7274905	24.12403827	-0.250313068	13.3617553	CPAH_9005_AV_XTB	6.633793474	3.53790848	8.879176402	67.41140437	50.10359956	52.53081091	39.59965243	46.04420975	34.59066541	42.58783786	33.03644821	39.74923496	32.36301727	35.07401955	30.69385123	30.60370933	28.39404785	25.73240521	24.41771243	-0.25002241	13.33917729	CPAH_9005_MIN	6.2	3.108367025	8.20624762	66.23541539
CPAH_9006	CPAH_9006_C_0	9.65	4.457993861	11.58501187	70.72134993	48.65338288	57.49433319	39.03470631	51.63845208	35.52422861	48.11899305	34.5281985	45.5529302	34.49561631	42.17085488	35.81010719	39.2268784	36.32267618	34.83542867	33.87147427	-0.232495431	11.76481516	CPAH_9006_AV_XTB	9.403711788	4.433888654	11.7932247	70.60005276	48.77692219	57.41157707	39.13768365	51.48184279	35.49114546	47.79627443	34.33691707	45.06606607	34.06684444	41.60296602	35.1244595	38.72571341	35.58965525	34.45405638	33.40709923	-0.232520678	11.76585738	CPAH_9006_MIN	7.45	4.120587925	11.32828319	68.49848179
CPAH_9007	CPAH_9007_C_0	8.85	4.476645891	10.97918485	70.62110177	48.78243722	57.39723226	39.27331871	51.52319947	35.80568799	47.97882362	34.74888824	45.38035086	34.42711815	41.97410143	35.49069496	38.93364173	35.47143185	34.19159252	32.88958507	-0.249427086	13.28234748	CPAH_9007_AV_XTB	8.481273099	4.460695364	11.20914824	70.70564782	48.88318741	57.52225462	39.48966249	51.64380839	36.03251696	48.03383785	34.95199393	45.35835929	34.63661904	41.95888566	35.58887085	38.85724519	35.47287049	34.18503243	32.8447199	-0.249360905	13.27971121	CPAH_9007_MIN	7.35	3.855341712	10.16070864	69.26616298
CPAH_9008	CPAH_9008_C_0	8.3	3.243396667	10.35012077	67.62129921	48.82574399	52.93463345	37.11388283	46.45358259	32.06772432	42.92711558	30.61321398	40.05532684	30.05487423	35.45425348	30.0263217	31.17530282	28.83125185	26.46055287	25.45217763	-0.250544281	13.38247819	CPAH_9008_AV_XTB	7.977441486	3.317207769	10.70634518	67.82823381	48.93490639	53.1102997	37.52215195	46.66270407	32.61039405	43.0618048	31.09911106	40.15328332	30.45660377	35.3315435	29.80974293	30.75304689	28.36359231	26.22586386	25.11097304	-0.25059126	13.39031413	CPAH_9008_MIN	6.75	2.75	9.496578331	66.35430945
CPAH_92	CPAH_92_C_0	3.85	3.077806595	8.081150908	68.29731052	48.8160686	53.95892579	37.85193906	47.36546943	33.06044839	43.19971537	30.96539264	40.25120998	29.85465789	35.89195904	28.91473598	31.59160901	27.06415286	26.21687922	23.34700757	-0.250567379	13.38454844	CPAH_92_AV_XTB	3.783322095	3.073051007	8.027379855	68.48564914	49.01142867	54.17387027	38.37012943	47.56378671	33.66632631	43.41395881	31.54058992	40.5168137	30.39023188	36.25701	29.38581829	31.96293551	27.44949137	26.41698074	23.6454983	-0.250779697	13.40725366	CPAH_92_MIN	3.35	2.344772929	7.743545699	66.71609014
CPAH_934	CPAH_934_C_0	6.95	6.008327506	10.66981724	69.69912007	49.99794585	57.14605161	40.08156822	52.19499245	36.13103119	49.70012727	35.28079483	48.22016859	36.07480585	47.55960636	39.03807342	45.08336257	39.80095446	40.37219459	37.34536503	-0.247009281	13.06564703	CPAH_934_AV_XTB	6.811908584	5.742977576	10.8699411	69.56995289	52.2545053	57.27352309	43.12904974	52.5170486	39.19248581	49.73896465	37.9433105	47.80626358	37.67446438	46.5124753	38.875042	44.30227239	39.20365117	39.71974748	36.59801429	-0.246691106	13.03970944	CPAH_934_MIN	6.05	4.28438168	10.42161216	68.66083033
CPAH_945	CPAH_945_C_0	8	3.471605867	8.115417426	70.17034738	50.59458006	56.61067547	44.59605892	50.61750655	41.46802264	46.92770103	39.99135241	43.76982914	38.91199609	39.20137962	37.16545342	36.04153303	34.73465889	31.77853827	30.95718328	-0.239946144	12.4325997	CPAH_945_AV_XTB	8	3.471605867	8.115417426	70.17034738	50.59458006	56.61067547	44.59605892	50.61750655	41.46802264	46.92770103	39.99135241	43.76982914	38.91199609	39.20137962	37.16545342	36.04153303	34.73465889	31.77853827	30.95718328	-0.240453737	12.47900051	CPAH_945_MIN	8	3.471605867	8.115417426	70.17034738
CPAH_97	CPAH_97_C_0	5.35	4.092426678	9.658286598	69.69561158	50.19551748	57.04590757	40.60946011	52.01795061	36.79685858	49.11980461	35.91475064	47.05907599	36.3331189	45.03982998	38.06936925	41.38414499	37.20942959	35.56584912	33.1806357	-0.248111376	13.16442441	CPAH_97_AV_XTB	5.493304055	4.078751373	9.744997914	69.57735617	52.09579106	56.97119875	42.83482418	51.96636344	38.89429948	49.04385796	37.7228247	46.9635978	37.66288001	44.77043159	38.5436434	41.27084357	37.35053702	35.495057	33.18363967	-0.248003431	13.15768102	CPAH_97_MIN	5	3.688344455	9.56935212	69.03034966
CPAH_978	CPAH_978_C_0	6.7	2.45	10.66887998	68.61734509	60.32037109	55.40300356	52.36929463	49.94707028	48.10235093	47.38856421	45.78058161	45.32562614	44.28652466	42.33241328	40.93130788	37.72047842	36.21843238	30.65814125	30.20016772	-0.232646349	11.77834141	CPAH_978_AV_XTB	6.117362446	3.457178203	9.848337346	71.34143488	56.08706364	58.72079471	48.13291666	52.91455541	44.21804604	49.51411032	42.42109074	47.0939651	41.50644871	43.28391623	39.19818157	38.08009887	35.36888966	30.93415586	29.74698134	-0.232641633	11.7767306	CPAH_978_MIN	4.85	2.45	8.433415678	68.61734509
CPAH_985	CPAH_985_C_0	7.5	4.003519556	10.60424443	68.95938688	61.75531379	55.1804871	53.47050482	48.72497995	47.44600879	44.95217446	43.85794273	41.56594554	41.34419903	36.06951851	35.70848656	31.64140457	30.60289892	26.29530691	25.73250042	-0.246377257	13.00900067	CPAH_985_AV_XTB	7.219831527	4.174441702	9.036072226	68.58058712	52.36749032	54.54766315	41.8055908	48.34097132	36.50525942	44.84629959	34.62081458	41.94644	33.7232932	36.82834826	31.6862606	31.7511991	29.18475823	26.10185839	24.8217259	-0.246050399	12.98211295	CPAH_985_MIN	7	4.003519556	8.342961105	68.00797765
H8CPAH_0	H8CPAH_0_C_0	3.85	3.597595264	8.05294977	67.65514357	48.87955182	52.93748913	37.11567569	46.40922968	31.95491882	42.79033401	30.30224755	39.89392744	29.46393293	34.67136953	27.97403997	29.20849892	25.55137693	23.28314191	20.92525659	-0.255795715	13.8531482	H8CPAH_0_AV_XTB	3.700827239	3.728817375	8.262967951	67.9479932	48.88648244	53.31991951	37.31105999	46.79438764	32.31334588	43.17219579	30.71242504	40.20838971	29.81990888	34.73540552	28.09124796	29.2132644	25.40269661	23.30422351	20.81950424	-0.255905349	13.86802468	H8CPAH_0_MIN	3.15	3.142686969	7.864477096	67.65514357
H8CPAH_1	H8CPAH_1_C_0	6.05	3.754533343	9.001805374	67.65776903	48.81700672	52.84911012	37.01666539	46.30797651	31.67862768	42.66544965	29.96204067	39.78449529	29.17047447	34.58607961	27.80660758	29.56512931	26.05889596	24.35787894	22.27073065	-0.25555862	13.83189811	H8CPAH_1_AV_XTB	5.302568872	3.770697013	9.144252993	68.07555849	48.97651789	53.37151892	37.6060929	46.85103272	32.66642387	43.20335874	31.03452856	40.19804512	30.07795839	34.57773082	28.15922165	29.32927448	25.75123092	24.19495297	21.94503514	-0.255914354	13.86883418	H8CPAH_1_MIN	4.45	3.002935995	8.77624635	67.16713913
H8CPAH_11	H8CPAH_11_C_0	5.8	3.621267211	8.263776376	67.78787437	48.86070371	53.12514334	37.11492115	46.62482426	31.95527562	43.08076961	30.40096251	40.21778935	29.69467169	35.5459732	29.07721517	31.23414902	27.96452167	26.55253853	24.68896644	-0.25206534	13.51880612	H8CPAH_11_AV_XTB	5.946583347	3.636624518	8.742630539	67.85759995	49.14292635	53.1968868	37.65418349	46.68478759	32.63334058	43.11622996	31.05346118	40.23744349	30.2716425	35.41633582	29.25920517	30.96914332	27.71900759	26.20317689	24.33041952	-0.252224467	13.53713142	H8CPAH_11_MIN	5.65	2.832917593	7.947955712	66.71136027
H8CPAH_120	H8CPAH_120_C_0	4.5	4.225219379	9.488150505	68.12413165	48.53798549	53.46710446	36.85785765	47.0007378	31.72465974	43.4481587	30.34624267	40.37589457	29.65146873	34.91844906	28.1902455	29.78453734	26.03001526	24.29462918	21.89939616	-0.23327609	11.83478315	H8CPAH_120_AV_XTB	4.527875499	4.264730352	9.470976201	68.18284703	48.54098149	53.55585652	36.87595764	47.08898172	31.7789715	43.54480225	30.41859929	40.46800029	29.73591528	34.9806107	28.27055326	29.8680971	26.0788584	24.35941266	21.95973818	-0.233381041	11.84319981	H8CPAH_120_MIN	4.45	3.997874389	9.42669083	68.12413165
H8CPAH_121	H8CPAH_121_C_0	6.7	5.032702475	12.27446537	69.07404779	48.88011623	54.8053621	38.35351228	48.43925086	34.37804534	44.92446063	33.65781931	43.03946394	34.10832751	39.26245621	34.31006404	34.84528957	32.13839123	30.37139524	28.56190765	-0.247694521	13.12706294	H8CPAH_121_AV_XTB	6.857636743	5.087954526	12.27039319	69.09511917	49.16527151	54.84494032	38.8658659	48.50889365	34.98061991	45.18081434	34.34126671	43.3092719	34.78725691	39.53113563	34.86106085	35.12044644	32.52107353	30.61143427	28.89595081	-0.247765601	13.13630128	H8CPAH_121_MIN	6.7	4.612427061	11.37189518	67.35151972
H8CPAH_15	H8CPAH_15_C_0	4.15	3.61326859	9.001249913	67.47028901	48.7366994	52.68584774	36.8998429	46.2059727	31.57274126	42.61001976	29.970445	39.89702519	29.32665619	35.66541907	28.83296353	30.80880769	27.18671069	25.18158382	22.99979621	-0.248660243	13.21361766	H8CPAH_15_AV_XTB	4.429251244	3.613167002	8.821296412	67.46682425	48.92834083	52.69158515	37.28201133	46.21281277	31.97918456	42.56653135	30.31297829	39.84625398	29.66550914	35.74278873	29.19960677	31.08173085	27.59497882	25.44452644	23.37504979	-0.249181548	13.26358796	H8CPAH_15_MIN	4.15	2.15	8.143709229	66.49187479
H8CPAH_16	H8CPAH_16_C_0	7.65	3.612661738	10.26023879	67.73841758	48.87075389	53.05109947	37.15080222	46.55991717	32.08975366	42.99590062	30.52535204	40.12169129	29.71540318	35.03458987	28.75561333	30.36629948	27.32279394	25.48081119	23.70018943	-0.253520434	13.64922174	H8CPAH_16_AV_XTB	7.79535634	3.779458497	10.0049229	67.89416076	49.35075871	53.27683932	38.04256053	46.82425479	33.15455467	43.30253924	31.63577703	40.42567663	30.81931116	35.38287559	29.63645252	30.571225	27.66946247	25.60854608	23.97943573	-0.253668652	13.66695658	H8CPAH_16_MIN	7.5	3.432022142	9.372566351	66.58213476
H8CPAH_2	H8CPAH_2_C_0	5	3.612684392	8.500588215	67.7295866	48.9144684	53.02955886	37.19311523	46.507759	32.11402618	42.88907997	30.47126244	39.99555893	29.60485681	34.75515944	28.16580758	29.61004644	26.17537984	24.30706011	22.13695495	-0.257663208	14.0205258	H8CPAH_2_AV_XTB	4.801008556	3.610258011	8.605888461	67.74595325	48.91348209	53.00654334	37.21835513	46.45749222	32.09071149	42.79242107	30.36877762	39.87298398	29.45895954	34.58393967	27.95803961	29.5149785	25.93822554	24.25782171	22.02719485	-0.2577845	14.03695112	H8CPAH_2_MIN	3.65	3.08643855	8.353741677	67.39496614
H8CPAH_23	H8CPAH_23_C_0	6	3.597259966	9.429872746	67.75763416	48.91633582	53.06331514	37.23878401	46.55462501	32.22360496	42.93701444	30.59068777	40.04180765	29.85133601	35.28121456	29.40526822	31.08116698	28.3172911	26.46310317	24.68470246	-0.25757081	14.0122445	H8CPAH_23_AV_XTB	5.894717741	3.626829459	9.861998751	67.92648674	48.92421817	53.23190355	37.39790874	46.709714	32.45121048	43.05313124	30.79163418	40.0973889	29.97049418	35.09951265	29.11893972	30.65240962	27.72371833	26.17032155	24.31684275	-0.257514559	14.01268477	H8CPAH_23_MIN	4.75	3.121906483	9.316249245	67.29337068
H8CPAH_27	H8CPAH_27_C_0	4.65	4.538353279	8.459905437	70.37706534	48.86125117	57.212449	39.05852855	51.24518276	35.29370123	47.50119577	34.05559025	44.75446345	33.54282193	41.01985866	33.63949892	37.41959038	32.93628952	31.97882132	29.41560319	-0.255381998	13.81606795	H8CPAH_27_AV_XTB	4.670733298	4.541774227	8.437684934	70.47541676	48.84644013	57.31264575	39.08205888	51.3261538	35.32601057	47.57908793	34.09293465	44.83599039	33.60212405	41.07141339	33.72050505	37.4873677	32.98894182	32.04963258	29.47708986	-0.255330577	13.8163555	H8CPAH_27_MIN	4.55	4.466754608	8.393151971	70.37706534
H8CPAH_29	H8CPAH_29_C_0	4.1	3.164860838	8.802272434	69.70879661	48.90943044	56.53130339	38.85550803	49.93440483	34.8904709	45.27517883	32.92723852	42.07680175	31.37896658	37.84944172	30.44988342	33.31524458	28.73016884	28.22909942	25.67674682	-0.255881726	13.86085708	H8CPAH_29_AV_XTB	4.071125796	3.139359308	8.906018161	69.71242158	49.29776156	56.54499044	39.39577441	49.97523928	35.43215684	45.34561432	33.44002646	42.16041376	31.84364486	37.9137313	30.732486	33.43054971	28.85774264	28.32198408	25.77498611	-0.255738987	13.85306956	H8CPAH_29_MIN	3.6	2.971838647	8.605230967	67.38498771
H8CPAH_305	H8CPAH_305_C_0	7.3	3.640273909	10.34516795	67.69262372	48.8957777	52.95039514	37.16890945	46.41850134	32.08436483	42.78222606	30.4071719	39.89624133	29.61744367	35.13296795	29.10819916	30.78755451	27.91602933	26.01674081	24.3347069	-0.256995398	13.96067212	H8CPAH_305_AV_XTB	7.187260432	3.628210155	10.57186624	67.86309914	48.91660222	53.13466661	37.34063254	46.60940207	32.31295785	42.94516735	30.6278244	40.01573598	29.83704621	35.09409513	29.08527847	30.61876414	27.61267675	25.86822463	24.10919725	-0.257113586	13.97663923	H8CPAH_305_MIN	6.25	3.117852882	9.718153117	66.93308633
H8CPAH_33	H8CPAH_33_C_0	6.65	3.828149404	8.853953919	67.72536966	48.75274978	52.9732736	36.96589078	46.46146767	31.62650702	42.87120737	30.01759479	40.00369468	29.31927989	34.8486596	28.10811082	29.91341697	26.58825958	24.90561877	23.00526527	-0.250310847	13.3615563	H8CPAH_33_AV_XTB	6.830723438	3.817487703	8.7752489	67.81230343	49.13508074	53.15461459	37.68624563	46.69434212	32.55083936	43.18285479	31.07879502	40.32539042	30.4044928	35.16188229	29.05061955	30.20858126	27.18845864	25.1397747	23.39240815	-0.250547527	13.38638275	H8CPAH_33_MIN	6.6	3.05095972	8.172667863	66.4995929
H8CPAH_351	H8CPAH_351_C_0	6.1	4.497746166	8.823264702	68.75380484	48.78559824	55.42406538	37.77603639	49.49692603	33.48996756	46.01863256	32.18610247	43.23889344	31.90729166	38.93637735	31.91519337	34.95874561	31.59778097	30.49940267	28.79864169	-0.250660832	13.39292431	H8CPAH_351_AV_XTB	6.27705601	4.215885331	8.881833416	68.65431272	50.38281806	54.92581208	39.71101219	48.77851135	35.16029363	45.2111211	33.52637876	42.39322783	32.83482118	38.31010903	32.16843583	34.82954963	31.56031289	30.65129743	28.93918213	-0.250543739	13.38604223	H8CPAH_351_MIN	6	3.124496099	8.520856764	66.73787684
H8CPAH_367	H8CPAH_367_C_0	4.3	3.220156447	8.874823942	69.77180205	49.26946779	57.0371149	40.51253433	50.97993018	36.8187364	46.63151614	35.21033111	43.35946976	33.79505792	39.4215	32.8960615	35.96407782	31.61198878	31.0490999	28.52006475	-0.260129625	14.2415832	H8CPAH_367_AV_XTB	4.382047017	3.267358226	8.926520249	69.9141832	50.0757629	57.18762131	41.31909269	51.1431856	37.66131055	46.83328787	36.06441267	43.5235145	34.59749477	39.5489488	33.34505585	36.16495956	31.94530281	31.16538848	28.67492696	-0.259932022	14.23000286	H8CPAH_367_MIN	3.95	3.118253804	8.555261539	67.6085901
H8CPAH_38	H8CPAH_38_C_0	3.9	3.834694617	9.950376877	68.85254473	48.947335	54.43763008	38.36345046	47.96305863	34.07327601	44.32535328	32.589756	41.20921337	31.72268535	36.16994552	30.60686633	31.3243562	27.7883537	25.94216592	23.23193702	-0.256921666	13.95406367	H8CPAH_38_AV_XTB	4.079447469	3.676424491	9.742481468	68.56894328	49.25154768	54.09728548	38.54200067	47.61560176	34.10842923	44.0079442	32.58621153	40.97267307	31.74096348	36.18710891	30.67331169	31.48169443	28.03005462	26.08044235	23.56453422	-0.257259665	13.9897711	H8CPAH_38_MIN	3.7	3.155489621	8.981369606	67.2114555
H8CPAH_41	H8CPAH_41_C_0	5.75	4.732312194	8.26695228	69.11449988	48.03843942	55.08664566	36.72281724	49.06275027	32.21836789	45.96734383	31.7072016	43.48537195	32.0462002	38.93369362	32.04407858	33.54270624	30.05970263	26.98077169	25.07325588	-0.22792721	11.35537945	H8CPAH_41_AV_XTB	5.827214086	4.583600663	8.514125798	69.13530411	48.62964802	55.15048958	37.71998104	49.12870549	33.25778497	46.02502375	32.65870052	43.53675753	32.90477294	38.98016924	32.58264648	33.64383262	30.33845597	27.07044324	25.26419754	-0.22765043	11.32804594	H8CPAH_41_MIN	5.65	3.078989179	8.26695228	68.37686323
H8CPAH_43	H8CPAH_43_C_0	6.1	3.812105588	9.915266008	73.4845712	62.39995219	61.51835012	53.49128326	54.70954497	47.41576315	49.53546274	43.09991777	45.81452956	40.37818129	40.74093619	36.47299016	36.1088598	32.38784005	30.48101586	27.73904455	-0.239142478	12.36056956	H8CPAH_43_AV_XTB	6.232174575	3.795301053	10.0060808	72.34061748	63.48667167	60.19851819	54.75825363	53.4847231	48.7150509	48.6711101	44.44709916	45.27169374	41.71776297	40.8393125	37.41630298	36.35179665	33.03443699	30.60590323	28.23357555	-0.238994809	12.34785006	H8CPAH_43_MIN	6.05	3.379019811	9.55641146	67.77256141
H8CPAH_46	H8CPAH_46_C_0	6.1	4.967785734	9.300537619	67.90762991	48.12063492	53.29718634	37.15714679	47.15286627	33.44210036	44.7471722	33.32943449	43.02935448	33.65347609	39.60299365	33.40105339	35.09328851	31.85073632	29.55236276	27.38739256	-0.229559334	11.50166179	H8CPAH_46_AV_XTB	6.058848228	4.907014913	9.236878077	68.04096253	48.17646439	53.45029263	37.27723058	47.30267752	33.60263477	44.88216867	33.50415007	43.08736765	33.74084537	39.61535845	33.44916831	35.15878644	31.91031242	29.60177121	27.44476613	-0.229947069	11.5345025	H8CPAH_46_MIN	5.65	3.283369287	8.98623948	67.66535948
H8CPAH_5	H8CPAH_5_C_0	4.45	3.065936448	8.930985388	68.66643262	48.87901253	54.32134865	37.86547668	47.96292753	33.2876129	44.28358079	31.73874204	41.24490875	30.79027704	36.45710058	29.66218357	31.79945303	27.96492288	26.59289736	24.30286435	-0.253095916	13.61117344	H8CPAH_5_AV_XTB	4.488550412	3.297023079	8.853230737	68.58548536	48.87550148	54.2294305	37.82082593	47.85786564	33.2019668	44.16731879	31.63137136	41.12715884	30.69542255	36.43512586	29.62223186	31.93668852	28.02344815	26.82503703	24.45053192	-0.253733895	13.67282164	H8CPAH_5_MIN	4.45	3.065936448	8.628441342	68.35146612
H8CPAH_5039	H8CPAH_5039_C_0	4.75	3.882324612	8.527895403	68.06498599	48.66460752	54.14257784	37.62551841	48.7700226	33.75167303	46.05582605	33.51268592	43.78169285	33.82199065	39.99914036	34.15318769	34.67929057	31.75218239	27.93545596	25.95557786	-0.248068944	13.16062139	H8CPAH_5039_AV_XTB	4.942689147	3.838141979	8.705401399	68.10548781	49.3896742	54.21563229	38.5600261	48.86546913	34.65661138	46.17203755	34.28804138	43.89985821	34.47971842	40.04993066	34.41259979	34.72086654	31.75368602	27.9417678	25.98922604	-0.248112229	13.16746144	H8CPAH_5039_MIN	4.55	2.191956592	8.189169677	66.70588235
H8CPAH_52	H8CPAH_52_C_0	6.6	3.49841873	10.020978	68.23992978	48.85677791	53.84069924	37.58795987	47.39611045	32.78822893	43.68173109	31.10014266	40.70087917	30.16456213	36.32456162	29.43415888	32.49279208	28.73851968	28.30471373	26.26079986	-0.25127288	13.44778035	H8CPAH_52_AV_XTB	6.611730079	3.540756478	10.19905897	68.12406906	49.05832935	53.70428687	37.78404276	47.20921987	32.86829012	43.41760728	31.03221527	40.40559903	30.03293411	35.93361172	29.05535284	32.16387512	28.27992862	28.03521667	25.90498299	-0.251576976	13.47892514	H8CPAH_52_MIN	6.4	3.24659642	10.020978	67.26561741
H8CPAH_568	H8CPAH_568_C_0	4.05	3.794640111	11.21349633	67.58045782	48.79194756	53.01409527	37.07051266	46.42697539	31.77689603	42.65042843	29.79389009	40.08256097	28.92704748	36.69478182	28.8018574	33.67038738	28.25030985	28.9347763	25.44672983	-0.252787881	13.58356526	H8CPAH_568_AV_XTB	4.346693777	3.679007487	11.20257406	67.60592763	48.98521819	53.03600348	37.43025287	46.48913894	32.19471006	42.90941113	30.43192768	40.45224635	29.76195164	37.15678656	29.64046621	33.9549872	28.78524172	29.01763365	25.63977115	-0.252858895	13.59416345	H8CPAH_568_MIN	4	2.123419383	10.4576527	66.35866216
H8CPAH_60	H8CPAH_60_C_0	4.35	5.467407627	9.267416037	67.80741593	48.87730254	53.15621285	37.3787855	47.24257548	33.2331173	44.50227186	32.70848056	42.2899277	32.70572133	38.53543673	32.82503156	34.26544407	31.07762601	28.92231992	26.88858518	-0.250450089	13.37403613	H8CPAH_60_AV_XTB	4.39452138	5.442664294	9.532022695	67.84965085	48.87813678	53.14515924	37.50648513	47.15568648	33.23541514	44.28202573	32.52121006	42.01483619	32.44678373	38.10700595	32.34183002	33.88433033	30.60248107	28.6697846	26.56380839	-0.250162619	13.35178141	H8CPAH_60_MIN	4	4.729735528	8.594911285	67.13153511
H8CPAH_65	H8CPAH_65_C_0	7.2	2.545508558	10.52437647	67.60322985	60.90606909	54.66354763	53.88000971	49.43607193	49.69935557	47.02164871	47.36557021	44.72429697	45.88927634	40.4622628	41.61112272	34.95073411	35.16853616	27.59322863	27.91446331	-0.248106723	13.16400735	H8CPAH_65_AV_XTB	7.196039581	2.574933969	10.54976602	67.59556072	61.3844101	54.72700027	54.10641285	49.25757489	49.42957905	46.40927068	46.79348511	44.00590362	45.26103321	39.86357578	41.15046952	34.51239169	34.83717712	27.47075316	27.91281565	-0.24803784	13.16077418	H8CPAH_65_MIN	6.2	2.522897309	10.52437647	67.41151294
H8CPAH_8	H8CPAH_8_C_0	5.4	3.686684842	8.11249037	67.58008433	48.77366489	52.81166445	36.95077995	46.29504882	31.62758851	42.7321489	30.0283649	39.87833693	29.32224374	34.76671364	28.07146197	29.61939556	26.20339411	24.23460559	22.14190623	-0.247223921	13.0848845	H8CPAH_8_AV_XTB	5.374609933	3.650705649	8.133390174	67.62898617	48.7812676	52.90257732	36.97272543	46.39190429	31.68942895	42.84546119	30.12398899	39.98968404	29.41939305	34.82654919	28.15384195	29.65943604	26.22844647	24.25025037	22.16042087	-0.247512451	13.11354427	H8CPAH_8_MIN	5.35	3.351035568	8.087181215	67.58008433
H8CPAH_88	H8CPAH_88_C_0	4.9	3.950669531	11.10281496	69.48698029	49.02146795	55.35700293	40.29042622	49.56472106	38.73922307	47.70079129	39.95666481	46.39059835	40.67659191	42.97695728	40.15064285	38.23627688	35.72488771	32.63931654	30.50181301	-0.252018608	13.51461764	H8CPAH_88_AV_XTB	4.975236738	4.103908142	10.86935096	69.12720883	49.17850116	54.91608505	40.02931864	49.16430368	37.98984269	47.12779259	39.02062813	45.97320173	39.8799027	42.79333757	39.46943036	38.20680187	35.59642936	32.80394789	30.66817775	-0.251551286	13.47661577	H8CPAH_88_MIN	4.4	3.779940718	9.643261896	67.41202483
H8CPAH_89	H8CPAH_89_C_0	6.65	3.612814485	9.836793177	67.85347471	48.88476392	53.22672507	37.26220554	46.73917252	32.33603012	43.16472177	30.78636353	40.27012137	29.93465754	35.27726903	29.40559974	30.99636361	28.537697	26.61382989	25.06790375	-0.256980809	13.9593645	H8CPAH_89_AV_XTB	6.642650016	3.57746414	10.20270088	67.78548739	48.89976061	53.03450915	37.28056825	46.50769854	32.22841557	42.82923555	30.50545436	39.9024615	29.59622582	34.8118115	28.6851901	30.42080414	27.63539299	26.16998216	24.59924026	-0.257348239	13.99773344	H8CPAH_89_MIN	5.35	3.088276444	9.56935212	67.0489942
H8CPAH_9	H8CPAH_9_C_0	4.7	3.615992155	8.120498753	67.52990652	48.79625618	52.76537679	36.9672576	46.23843956	31.64849313	42.6891098	30.05454285	39.83883353	29.3359476	34.74394872	28.03328137	29.45839325	25.93736173	23.76686952	21.54792621	-0.248040372	13.15806053	H8CPAH_9_AV_XTB	4.742186236	3.68021661	8.111285385	67.69022068	48.78038041	53.00499292	37.00085521	46.48985855	31.76020488	42.95651203	30.22187515	40.09745161	29.52436279	34.90978751	28.23610987	29.59214076	26.05361471	23.86977201	21.64325381	-0.248097155	13.1661063	H8CPAH_9_MIN	4.65	3.424156855	7.965707753	67.52990652
H8CPAH_901	H8CPAH_901_C_0	6.2	4.406987681	8.259842614	70.00171801	48.47153907	56.9700572	37.89067726	50.94069132	33.83195248	47.1603869	32.44547675	44.32982044	32.26669777	39.84954847	32.1837387	34.86970002	30.72731006	28.6810918	26.66834436	7.15960297	-650.7663097	H8CPAH_901_AV_XTB	6.205135804	4.368047385	8.293744989	70.08802804	48.94160392	57.06307456	38.52087166	51.02551801	34.44651521	47.26078682	33.02403264	44.4332759	32.80278594	39.96275308	32.53178418	34.96851314	30.91526036	28.76304587	26.73850199	7.160256091	-652.808543	H8CPAH_901_MIN	6.15	3.088073385	8.180006112	68.61029255
H8CPAH_92	H8CPAH_92_C_0	3.85	3.870042414	8.035234906	69.26446861	48.94547546	56.38238301	38.54033486	50.61949898	34.71430436	46.79355027	33.22056909	43.68577183	32.26329382	38.35841096	30.91043289	33.55716495	28.80974606	27.22745521	24.58915439	-0.254780111	13.76212272	H8CPAH_92_AV_XTB	4.098892397	3.851496356	8.390791784	69.07917047	49.98170477	55.85781243	39.6645842	50.00981323	35.16432192	46.25009737	33.44181448	43.33578932	32.6037347	38.54466733	31.37428287	33.32567914	29.13227582	26.97813323	24.47447881	-0.255017303	13.7881937	H8CPAH_92_MIN	3.8	2.289813315	8.035234906	65.96351793
H8CPAH_934	H8CPAH_934_C_0	6.15	5.952619198	11.03958785	69.51395321	50.59030047	56.92189196	40.47930308	51.85878376	36.13511191	49.06556957	34.9088757	47.38204288	35.06030217	46.41398473	37.65532435	44.54351288	38.78304261	40.25794488	36.86475503	-0.253279785	13.62765309	H8CPAH_934_AV_XTB	6.960566001	5.854674909	10.95704153	69.31876289	52.00387891	56.73299949	42.42839528	51.83699972	38.06221848	48.89189773	36.70373275	46.94084081	36.4307187	45.65694357	37.8206862	44.01242674	38.56489026	39.91920167	36.61644978	-0.252793305	13.58826722	H8CPAH_934_MIN	6	4.312298338	10.5783978	68.53372774
H8CPAH_97	H8CPAH_97_C_0	5.25	4.092426678	9.854567469	69.74591875	50.50047807	57.08814311	40.8111662	51.92457873	36.7680846	48.79153595	35.57186513	46.60881783	35.53830544	44.3414469	37.01074703	41.03527657	36.4683265	35.59651194	32.97785933	-0.254693557	13.75436511	H8CPAH_97_AV_XTB	5.476661961	4.060493876	9.905600972	69.51960772	52.03108065	56.80179441	42.55428673	51.62037217	38.30665415	48.42062884	36.82225143	46.19020813	36.41342959	43.82006626	37.20207651	40.78022596	36.4669386	35.49337011	32.98813033	-0.254618087	13.75230618	H8CPAH_97_MIN	4.95	3.547849183	9.757176846	69.06206933
H8NTPH_97	H8NTPH_97_C_0	7.45	3.695290765	10.27058908	74.21054794	71.48662175	65.51480959	66.13669245	62.88233179	62.43889975	61.13417294	60.3422875	59.53645832	58.77093299	55.88924482	53.94679784	49.46549548	46.16385625	40.92104075	38.26171129	-0.228621133	8.594412255	H8NTPH_97_AV_XTB	7.223381055	3.759505042	10.35451123	74.70692787	71.74674252	66.67481994	66.57698424	64.22581634	63.0639944	62.40803728	60.96676361	60.71530879	59.24208533	56.49887906	54.03902453	49.6421749	45.95984496	40.86248798	38.10766287	-0.228877092	8.62227355	H8NTPH_97_MIN	6.7	3.622992113	10.06006958	73.81734928
IDPH_102	IDPH_102_C_0	7.7	6.135391459	10.61991055	84.86073037	76.20152086	80.01624462	78.01562258	79.31106571	80.05159224	78.93109522	80.98533102	78.01196009	80.55309088	74.3090513	72.71238521	66.60362106	62.66421263	55.24500577	53.0105472	-0.249043366	13.24795579	IDPH_102_AV_XTB	7.7	6.135391459	10.61991055	84.86073037	76.20152086	80.01624462	78.01562258	79.31106571	80.05159224	78.93109522	80.98533102	78.01196009	80.55309088	74.3090513	72.71238521	66.60362106	62.66421263	55.24500577	53.0105472	-0.249552464	13.29693144	IDPH_102_MIN	7.7	6.135391459	10.61991055	84.86073037
IDPH_16	IDPH_16_C_0	7.45	4.82835839	10.65234716	87.21148244	80.50928485	81.68953786	82.86571614	81.19220184	84.78987348	81.47821934	85.41050323	79.58879021	84.74226871	73.77159885	73.19274692	62.70673226	59.48991341	51.92888334	49.9742341	-0.252493885	13.55721524	IDPH_16_AV_XTB	7.45	4.82835839	10.65234716	87.21148244	80.50928485	81.68953786	82.86571614	81.19220184	84.78987348	81.47821934	85.41050323	79.58879021	84.74226871	73.77159885	73.19274692	62.70673226	59.48991341	51.92888334	49.9742341	-0.252493885	13.56135078	IDPH_16_MIN	7.45	4.82835839	10.65234716	87.21148244
IDPH_27	IDPH_27_C_0	7.65	6.662851631	10.69684533	83.85826919	77.16521317	78.18792716	79.66446365	76.79459922	80.49182758	77.2388478	80.2400738	77.21893781	79.22549206	74.97717767	73.54260347	69.75788248	65.71562219	59.2176945	56.57114112	-0.246522659	13.02203254	IDPH_27_AV_XTB	7.455816894	6.624385337	10.69888687	83.51999257	76.54312688	77.21636559	78.03937354	75.81706854	79.03701557	76.40690553	79.2688823	76.53165008	78.66481746	74.70207755	73.40535499	69.90388787	65.78709008	59.44473782	56.60038518	-0.246272079	13.00204091	IDPH_27_MIN	6.95	6.524186603	10.69684533	82.63883442
IDPH_29	IDPH_29_C_0	7.4	6.482029424	10.64248561	86.87903132	75.17012392	79.44880836	72.49539405	75.12969702	71.96332394	72.64369737	71.93844834	71.24335823	71.32672802	68.64701805	64.89967594	63.92845427	58.43181887	54.48793693	49.7979668	-0.247589658	13.11766446	IDPH_29_AV_XTB	7.482195853	6.49735048	10.65134105	86.42833198	73.67387689	78.91752491	71.30319229	74.78075058	71.21937216	72.56993236	71.51413327	71.28224469	71.09201076	68.7576853	65.12009139	63.9996525	58.55871802	54.42253567	49.81849888	-0.247587803	13.12031806	IDPH_29_MIN	6.9	6.377563463	10.58418632	83.02595705
IDPH_38	IDPH_38_C_0	8.25	6.475145465	10.35495051	89.57987085	81.60753835	83.83535672	83.61737954	81.21363498	85.46772092	79.74277691	85.7436578	77.33311563	84.35630502	69.6205243	72.53764289	60.26139087	61.04125927	50.14728178	49.82868393	-0.245656096	12.94436519	IDPH_38_AV_XTB	8.148658387	6.501800847	10.46380989	89.06894803	80.25059752	83.16128547	81.90194451	80.53698804	83.56638048	79.13269792	83.89235361	76.87363144	82.74604447	69.45433306	71.842926	60.15544485	60.43373717	49.8850422	49.44426627	-0.245515014	12.93398453	IDPH_38_MIN	6.3	4.892264662	10.30594489	85.7677469
IDPH_41	IDPH_41_C_0	7.6	6.611877805	10.63038099	87.70009337	87.06036579	83.50176587	87.36645759	82.85162498	86.55407715	83.34353302	85.46298507	82.53334185	83.8341368	76.28443425	74.69691105	65.85496929	62.66535131	52.30534698	50.85486987	-0.213598756	10.07116403	IDPH_41_AV_XTB	7.294004105	6.467466623	10.52590734	87.00684476	84.97096943	82.42040237	84.82364151	81.74399664	83.98090286	82.24278629	82.9989371	81.3893674	81.52506294	75.22922913	73.03568512	65.03939428	61.59049935	51.81016255	50.28306695	-0.213365489	10.04389978	IDPH_41_MIN	5.25	5.236821494	9.806120538	83.11814423
IDPH_46	IDPH_46_C_0	7.15	6.940259296	10.39831717	85.50923834	75.89897964	79.00518907	77.41828822	79.60794855	78.57334857	80.2686346	79.06740174	79.79714717	78.61709889	75.66158767	71.4763603	67.48493607	61.47763411	55.3922182	50.74671271	-0.217444015	10.41580285	IDPH_46_AV_XTB	7.294348067	7.131244047	10.35676818	85.15251379	76.66924931	79.24134419	77.89262749	79.95004397	78.98220404	80.59136257	79.34707566	80.09939355	78.57178477	75.8727589	71.79695023	67.83714851	61.84340518	55.65239029	51.29524424	-0.217643091	10.42843525	IDPH_46_MIN	7.1	6.940259296	10.27277957	84.43622782
IDPH_5	IDPH_5_C_0	7.7	6.634589172	10.63320272	87.62880437	83.40815549	81.95008772	84.11920866	80.09145573	84.91725847	79.24552999	84.52363794	77.04958412	82.75492891	70.62527983	71.92052012	61.35577631	59.35524382	50.65297794	49.410268	-0.244462204	12.83736027	IDPH_5_AV_XTB	7.7	6.634589172	10.63320272	87.62880437	83.40815549	81.95008772	84.11920866	80.09145573	84.91725847	79.24552999	84.52363794	77.04958412	82.75492891	70.62527983	71.92052012	61.35577631	59.35524382	50.65297794	49.410268	-0.244562182	12.84832957	IDPH_5_MIN	7.7	6.634589172	10.63320272	87.62880437
IDPH_6000	IDPH_6000_C_0	6.65	6.957330051	10.45287042	86.48261025	87.78072839	82.96962678	86.09132418	80.89019222	83.558939	79.36323259	80.57240136	77.27482015	77.43702612	73.49142805	66.94952206	66.1940217	59.86841405	58.31812992	52.81594041	-0.252483946	13.55632449	IDPH_6000_AV_XTB	6.621848088	6.968016069	10.47873598	85.01788343	83.21983517	79.4421102	81.13865214	76.76310252	78.84432814	75.11674771	75.99474548	73.58799704	73.59096904	71.74213489	66.18593875	66.55185444	60.15289617	58.53456703	53.20329838	-0.252628854	13.57348383	IDPH_6000_MIN	6.45	6.744719539	10.40432602	83.58201151
NTPH_16	NTPH_16_C_0	9.05	2.073267159	10.99602201	72.53414604	68.79131714	62.08905248	62.08847393	58.05720834	57.35947568	55.83966457	54.43341951	53.45405402	52.46099711	47.15230498	46.41904196	38.98129727	37.30147423	31.13668623	29.91170928	-0.218455728	7.031562638	NTPH_16_AV_XTB	9.05	2.073267159	10.99602201	72.53414604	68.79131714	62.08905248	62.08847393	58.05720834	57.35947568	55.83966457	54.43341951	53.45405402	52.46099711	47.15230498	46.41904196	38.98129727	37.30147423	31.13668623	29.91170928	-0.218672741	7.051637399	NTPH_16_MIN	9.05	2.073267159	10.99602201	72.53414604
NTPH_27	NTPH_27_C_0	5.85	3.814659374	8.085944595	73.57470187	72.84678675	63.75206416	67.18843771	60.29622911	63.83358111	58.18749199	61.19182889	56.11350839	58.44833361	51.51901844	51.34217346	45.28899691	41.63328512	36.77239234	33.61959639	-0.222905062	7.715612151	NTPH_27_AV_XTB	5.79107579	3.907405437	8.109189895	74.07015802	73.2437917	64.58095108	67.52634959	61.04045191	64.13478341	58.87426655	61.4453383	56.75471068	58.6330852	51.87903898	51.39340798	45.38478543	41.59659586	36.79920782	33.63525248	-0.222939107	7.708309085	NTPH_27_MIN	5.65	3.814659374	8.085944595	73.57470187
NTPH_339	NTPH_339_C_0	7	2.896203583	9.978226295	73.72598084	69.91469718	64.37738056	62.66029868	60.10855943	59.10246341	57.18736815	56.90514452	55.28545285	54.65659588	50.87300661	49.48237615	44.25690666	41.80701724	36.32204528	34.28019637	-0.224092754	7.898210288	NTPH_339_AV_XTB	7.135806697	2.927578207	10.10936875	73.79208459	70.26683234	64.48186243	63.35253669	60.38650986	59.46847111	57.45620294	57.17615313	55.22801301	54.93673409	50.61404994	49.25670514	43.90805651	41.4257342	36.05963341	33.89788238	-0.224096431	7.886442299	NTPH_339_MIN	7	2.68642405	9.886607103	73.32257691
NTPH_43	NTPH_43_C_0	7.3	4.3	9.147267352	73.44993595	70.27993053	63.62910085	63.7359739	59.77630952	60.06356026	58.3343255	57.67064325	57.08463137	56.0772	53.0460574	52.06212498	45.9279838	43.17359822	36.72389484	34.64526442	-0.221794226	7.544829927	NTPH_43_AV_XTB	7.381832915	4.195142452	9.084611694	73.43446232	70.63568367	63.56653944	63.99928224	59.61232864	60.30003962	57.728087	57.87607859	56.10180113	55.97294728	51.63173681	51.07734683	44.84526755	42.07313809	36.28043803	33.8682647	-0.221750876	7.525418506	NTPH_43_MIN	7.3	4.073280348	8.940497749	73.3153065
NTPH_934	NTPH_934_C_0	6.65	5.202618226	9.871676656	86.99939122	82.75331466	82.89029338	82.49075499	81.24930866	82.66036171	79.60291976	82.1510777	75.40248373	78.89654207	66.0401422	65.37207532	56.73553191	54.22378933	47.92720282	45.1139122	-0.224385483	7.943214962	NTPH_934_AV_XTB	6.920975286	5.421171355	9.893385022	87.11674853	83.01691679	83.18941971	82.86111214	81.51364383	82.85158738	79.54449202	82.14232609	75.08507966	78.6961067	65.63692428	65.04512187	56.27130673	53.80331774	47.58624703	44.79669466	-0.224322287	7.921205699	NTPH_934_MIN	6.65	4.999742261	9.757176846	86.73486538
NTPH_97	NTPH_97_C_0	6.55	4.432680521	9.879271228	87.5695622	83.61506801	83.83524676	83.53321395	82.47583018	83.6444587	80.67107356	82.75926412	75.84361652	78.87235309	64.70288905	63.58077814	53.01530693	49.62967088	41.85077216	38.52361992	-0.225628832	8.13437002	NTPH_97_AV_XTB	6.279564657	4.730563514	10.09072029	87.21309115	78.63503123	83.03815937	78.5385351	81.34186526	78.46967728	78.99487417	77.59192938	73.99802691	74.26533305	63.06854557	61.13586774	51.95766097	48.83219762	41.47790093	38.72526248	-0.225086352	8.038809318	NTPH_97_MIN	5.25	3.85	9.879271228	86.21731547
SPAH_0	SPAH_0_C_0	2.95	1.5	9.710432534	66.04057577	49.79346251	47.69965236	38.6246966	38.64085101	31.02493167	33.5897618	26.94704668	29.84033151	25.1238674	24.95190206	22.86673405	21.86429091	20.76077091	18.93926236	18.36459363	-0.252375317	13.54658834	SPAH_0_AV_XTB	3.013835905	1.534597764	9.604437516	66.04448154	49.67599734	47.7062941	38.43948971	38.36559778	30.95400702	33.02556763	27.02748875	29.32246742	25.13481875	24.68295638	22.73518064	21.86667473	20.59408245	19.05553135	18.19755568	-0.252114783	13.52727139	SPAH_0_MIN	2	1.5	8.756997202	66.02451577
SPAH_1	SPAH_1_C_0	2.8	2.95	9.715580271	66.04792566	49.87544212	47.70975516	38.70318556	38.72376104	31.0891157	33.65590747	27.05157502	29.88191048	25.22546016	24.97473614	22.90287748	21.98940269	20.88070761	19.74659569	19.11341198	-0.252530897	13.56053253	SPAH_1_AV_XTB	3.354627211	2.547896513	9.856668644	66.1746263	49.78009477	47.93766324	38.58694226	38.73910039	31.15672742	33.44699115	27.31640252	29.70044754	25.47629471	24.95026261	23.04896797	22.11386208	20.90330707	19.67814346	18.88368286	-0.252535928	13.56513025	SPAH_1_MIN	2.35	1.759445831	9.288971956	66.02489645
SPAH_11	SPAH_11_C_0	2.85	3.75	9.712878049	66.01954801	49.74416242	47.68351648	38.57326876	38.75865578	30.99690386	33.73976494	27.00799655	30.63880487	25.3253257	26.78059909	24.09651414	24.09344515	22.59140638	21.77411095	20.94202905	-0.250486249	13.37727696	SPAH_11_AV_XTB	3.771565032	2.877191199	10.1893444	66.02869126	49.75213015	47.68333588	38.58439262	38.49384165	31.07394733	33.2430384	27.18203602	29.80050829	25.49636501	25.64052937	23.74527152	23.02369047	21.86113343	20.68759596	19.95222783	-0.250361799	13.36968675	SPAH_11_MIN	2.85	1.95	9.662944686	66.01145102
SPAH_116	SPAH_116_C_0	3.4	3.15	9.984988733	66.03908885	49.80410465	47.69506562	38.63378777	38.68244476	31.03225899	33.63313748	26.98628315	29.8730561	25.16818489	24.97160201	22.88697257	22.39040229	21.44986913	20.47008196	19.95579156	-0.253751298	13.66991334	SPAH_116_AV_XTB	3.55510418	3.140247046	10.14959552	66.04524019	49.77686001	47.70129084	38.57925889	38.32005299	31.08394142	32.93603875	27.1899719	29.23666138	25.34552754	24.65227621	22.95744817	22.36246451	21.30878041	20.49695008	19.74502761	-0.253687873	13.6686845	SPAH_116_MIN	2.95	2.6	9.885848471	66.03100619
SPAH_12	SPAH_12_C_0	2.85	1.8	9.718538985	66.03012523	50.17777911	49.66868558	38.9848422	44.32179692	31.85644044	41.32502656	29.70186177	38.42119332	29.42677501	32.68502411	28.5669052	27.19643607	25.90288023	22.36068505	21.89245	-0.255443972	13.82162248	SPAH_12_AV_XTB	2.85	1.8	9.718538985	66.03012523	50.17777911	49.66868558	38.9848422	44.32179692	31.85644044	41.32502656	29.70186177	38.42119332	29.42677501	32.68502411	28.5669052	27.19643607	25.90288023	22.36068505	21.89245	-0.255665052	13.84642315	SPAH_12_MIN	2.85	1.8	9.718538985	66.03012523
SPAH_121	SPAH_121_C_0	5.45	5.4	12.23938315	66.4826628	49.74883568	50.70981354	38.91595301	43.92523675	33.0154597	40.73784228	30.60504093	38.51136762	30.24481837	34.36414703	29.85263342	30.23942576	27.79731745	26.63231455	25.17799795	-0.245998516	12.97505525	SPAH_121_AV_XTB	5.647568146	5.305167073	12.17790065	66.41751361	49.8000647	50.22733203	38.99320338	43.13293068	32.9355447	39.69215069	30.3935207	37.40360457	29.91206903	33.59041996	29.49626228	29.97682711	27.67327166	26.6082168	25.25532066	-0.245465482	12.92953186	SPAH_121_MIN	4.9	4.32520064	11.56124993	66.07805789
SPAH_1245	SPAH_1245_C_0	4.55	3.45	11.46930687	66.02726424	49.80335914	47.68668583	38.63450024	38.66275082	31.03304094	33.62213918	26.97728175	29.85714846	25.15211411	25.25081272	23.27641149	22.74759328	21.84785138	20.76407037	20.33662783	-0.253943595	13.68714836	SPAH_1245_AV_XTB	4.059452653	3.612862648	11.35732101	66.03800326	49.77155006	47.69654954	38.5687969	38.39378567	31.05855806	33.07920077	27.15452032	29.40400404	25.35369479	25.21728203	23.50394062	23.11489587	22.04293868	21.1734145	20.42278037	-0.253830799	13.68153281	SPAH_1245_MIN	2.6	2.810158531	10.4560987	66.02451577
SPAH_141	SPAH_141_C_0	4.15	1.8	9.715580271	66.03572042	50.20243066	49.65913456	39.01133345	44.30319817	31.89151401	41.30749162	29.74405785	38.40787674	29.46727256	32.67452298	28.60081332	27.18902313	25.92325122	22.37707837	21.99949304	-0.256696233	13.93385886	SPAH_141_AV_XTB	4.102192067	1.8	9.715580271	66.0370916	50.21234018	49.57502586	39.01597329	44.19079469	31.85932069	41.20401941	29.70118638	38.33390315	29.42876953	32.66594444	28.60019199	27.21678714	25.96335429	22.40240697	22.04082997	-0.256976439	13.96431047	SPAH_141_MIN	4.05	1.8	9.715580271	66.03572042
SPAH_15	SPAH_15_C_0	2	4.468436774	8.569859976	69.42038566	48.78953344	53.95428128	37.10294556	46.23181224	31.39437771	41.26106218	28.25247829	36.98522267	26.02598307	31.41930163	23.48641835	28.72210323	23.4292476	24.73991192	22.11426058	-0.247192505	13.08206883	SPAH_15_AV_XTB	2.191559811	4.361993405	8.563948908	69.44839545	48.78524204	54.03221274	37.13371026	46.45545417	31.49957119	41.56847485	28.48308531	37.2706994	26.32389719	31.51626642	23.72774019	28.61740665	23.46258977	24.55330597	21.96526503	-0.247047272	13.07172698	SPAH_15_MIN	2	3.782525393	8.523496935	69.42038566
SPAH_16	SPAH_16_C_0	3.1	4.5	11.71292022	66.03186578	49.81064709	47.68565061	38.64009464	38.69317773	31.04237828	33.65463682	27.00145586	29.90981148	25.19178979	25.00426239	22.91263114	22.31837783	21.26101526	20.04704173	19.51365553	-0.250261394	13.35712395	SPAH_16_AV_XTB	3.893511681	4.131144053	11.66345172	66.04105347	49.74296724	47.69378492	38.54073745	38.46253921	31.03002438	33.20799038	27.09829167	29.48482476	25.24524888	24.76237784	22.86396824	22.09559235	20.95405125	19.85223345	19.14243138	-0.250452166	13.37781026	SPAH_16_MIN	2.75	3.55	11.44213704	66.02603126
SPAH_17	SPAH_17_C_0	4	3.989632393	9.116057262	69.94147548	48.90605275	54.74029027	37.47637277	47.86762518	32.22378804	43.42510626	29.83449226	39.00080704	27.9369574	31.97100437	24.83204216	27.51765513	23.03635555	22.78051796	20.50485577	-0.24957013	13.2951681	SPAH_17_AV_XTB	4	3.989632393	9.116057262	69.94147548	48.90605275	54.74029027	37.47637277	47.86762518	32.22378804	43.42510626	29.83449226	39.00080704	27.9369574	31.97100437	24.83204216	27.51765513	23.03635555	22.78051796	20.50485577	-0.249946313	13.33233657	SPAH_17_MIN	4	3.989632393	9.116057262	69.94147548
SPAH_190	SPAH_190_C_0	4.85	4.630796262	10.93549267	74.70130607	54.29467787	66.20537685	50.12690161	63.23526646	49.75166808	60.73787327	49.02012387	56.8245983	46.85714472	48.47780857	40.40040718	41.25642434	35.26174678	34.5646731	30.72997656	-0.250675162	13.39420874	SPAH_190_AV_XTB	4.467372232	4.743531661	10.9790333	74.40642487	53.47765478	65.57226539	48.88326881	62.25985452	48.15954707	59.41262314	47.27320223	55.22982782	45.03564042	47.15019656	38.85250287	41.09082025	34.68245567	35.01236289	31.01591792	-0.250679592	13.39825476	SPAH_190_MIN	3.05	4.551887351	10.61001885	73.16404543
SPAH_2	SPAH_2_C_0	2.4	4.833872215	9.760251021	70.01594777	48.95445463	54.67369471	37.41868163	46.97785241	31.84358778	41.96185002	28.67874977	37.58549782	26.32291219	31.35310497	23.41151707	27.57368757	22.40172247	22.78435686	20.4459978	-0.251539402	13.47166785	SPAH_2_AV_XTB	2.876772238	4.819573661	9.756145495	70.02019304	48.90643887	54.79990291	37.48396804	47.44736535	32.09791472	42.61970585	29.19415226	38.21658512	26.99030219	31.59517174	23.90874927	27.46352894	22.51634422	22.65152979	20.29625308	-0.251882262	13.50636885	SPAH_2_MIN	2.4	4.796384308	9.749487166	70.01594777
SPAH_214	SPAH_214_C_0	3.8	6.05	11.65868775	66.03548086	49.76732026	47.68284316	38.60240227	38.67301315	31.01374827	33.64282114	26.95063755	29.91483095	25.18394084	25.90227766	24.21755475	24.49051055	23.88256382	22.58316053	22.31116932	-0.250146055	13.34678649	SPAH_214_AV_XTB	5.113242278	5.317972243	11.83796971	66.04168239	49.72844142	47.69218964	38.53280387	38.31338035	31.08899292	32.93697211	27.238515	29.2850098	25.44137351	25.30296531	23.79605926	23.580239	22.66735385	21.70528699	21.08403808	-0.250022711	13.33920433	SPAH_214_MIN	3.2	3.65	11.4437756	66.02316314
SPAH_23	SPAH_23_C_0	3.8	3.25	10.32375901	66.02849726	49.83211889	47.68958195	38.65255682	38.69417328	31.04612434	33.65456719	27.01220612	29.89213112	25.19499725	24.98575015	22.9028412	22.5249143	21.58161002	20.62539784	20.07690608	-0.254200411	13.71016599	SPAH_23_AV_XTB	3.967127491	3.235008275	10.43077781	66.04012999	49.79291797	47.69654184	38.59575619	38.48944025	31.06842294	33.25933524	27.1356023	29.53168519	25.2955597	24.79832826	22.92550436	22.32011386	21.28639202	20.55006566	19.91486036	-0.254020728	13.69860646	SPAH_23_MIN	2.75	2.947919001	9.995123811	66.02849726
SPAH_247	SPAH_247_C_0	3.45	5.941139799	13.94211247	66.03061846	49.79197012	47.68682118	38.61435905	38.67406615	31.02113642	33.63156139	26.96650962	29.88763447	25.15358316	24.99319451	22.88765531	22.32211494	21.24947575	20.05913528	19.52374679	-0.249179714	13.26017627	SPAH_247_AV_XTB	4.768285267	5.580005352	13.72667994	66.03869272	49.74140711	47.69154785	38.54849475	38.44818614	31.05849406	33.1773398	27.16453889	29.4740427	25.33505836	24.78471902	22.97293325	22.17561767	21.0781714	19.95196613	19.26376579	-0.249263734	13.27097608	SPAH_247_MIN	2.8	4.46283686	12.84445406	66.01855448
SPAH_256	SPAH_256_C_0	4.6	2.2	9.675355291	66.03361345	49.78916979	47.70505088	38.61961549	38.43971302	31.00956034	33.53403644	26.0357724	30.38787514	24.45942012	28.05837546	24.67882278	27.44745823	25.633009	25.1937312	24.74554133	-0.255253003	13.80450656	SPAH_256_AV_XTB	4.6	2.205447702	9.677149188	66.03432888	49.79766384	47.70740784	38.62132919	38.47622401	31.00930248	33.57893897	26.0632388	30.43708043	24.48703335	28.13383699	24.7175744	27.51003636	25.66078016	25.22033179	24.75669026	-0.255669713	13.84684214	SPAH_256_MIN	4.6	2.2	9.675355291	66.03361345
SPAH_27	SPAH_27_C_0	5.25	2.839461055	9.662944686	66.0053409	49.73968254	47.71324274	38.56730042	39.62237018	30.9781256	35.98648706	26.93411797	33.91594429	25.94580398	31.80751443	26.75774735	29.67688951	27.17351861	26.10646891	25.62294513	-0.250707703	13.39712528	SPAH_27_AV_XTB	5.433286665	2.587229693	9.615326782	66.01295958	49.68481528	47.71900628	38.47851275	39.36837194	31.0743176	35.23924106	27.15256841	32.89962954	26.1442875	30.86891773	26.79024673	29.24495003	27.08452681	26.1711102	25.49463141	-0.250345864	13.3682542	SPAH_27_MIN	4.55	1.7	8.927485648	66.00397392
SPAH_29	SPAH_29_C_0	4.2	2.3	9.679101198	66.01530549	49.69523582	47.68032322	38.52356407	38.03552723	30.94067675	32.66360417	25.78471324	29.48094097	23.83543009	26.77789269	24.13974008	26.08525081	24.27386569	23.7442945	23.40341662	-0.254502388	13.73723123	SPAH_29_AV_XTB	4.143323224	2.320241706	9.625734073	66.02383269	49.6104741	47.69048494	38.38585797	38.02350283	30.83695655	32.61208948	25.79999795	29.43470022	23.85070483	26.77368681	23.9815159	26.09046442	24.1254867	23.76919509	23.23474595	-0.254488565	13.74066277	SPAH_29_MIN	3.5	2.3	9.019977827	66.01530549
SPAH_316	SPAH_316_C_0	7.9	2.750839393	7.870514596	71.6783256	70.51518592	60.24864069	62.06048398	54.90468279	56.08928091	50.85435659	51.87764139	46.63149881	47.5627301	39.55361149	38.19100505	34.39946052	31.96570347	28.46340935	26.45010222	-0.254420118	13.72985765	SPAH_316_AV_XTB	8.017804963	2.694714385	7.874630824	71.48651659	69.82596047	59.89374794	61.42758361	54.65891402	55.77959091	50.79502017	51.81698584	46.64878618	47.75732141	39.60233345	38.38574648	34.2035299	31.87256184	28.19019032	26.26008223	-0.254378754	13.73079125	SPAH_316_MIN	7.8	2.371580917	7.80928934	70.71596639
SPAH_351	SPAH_351_C_0	4.65	3.75	9.946356117	65.99127531	49.71951028	48.41045655	38.55035291	42.01415007	31.2964737	38.96697336	28.4699734	37.114614	28.22568644	34.03677197	29.04450954	30.38555788	28.42044679	26.20839241	25.72510398	-0.248998063	13.24389543	SPAH_351_AV_XTB	4.668036148	3.639063444	9.980230684	65.99898301	49.65413634	48.34475834	38.54560699	41.63418419	31.55147732	38.3247308	28.73122698	36.31354724	28.32265783	33.23349882	28.72914443	29.82794839	27.90040167	25.92891212	25.29720065	-0.248572194	13.20881	SPAH_351_MIN	4.3	3.023057131	9.946356117	65.99127531
SPAH_360	SPAH_360_C_0	5	3.869545416	10.98817546	66.93744164	49.71726935	51.85441424	39.43049575	45.87279569	34.57522652	42.44995718	32.96269323	39.61217079	32.39108164	34.87202301	30.54159431	31.00758761	28.43850195	27.68887625	26.5512516	-0.248613197	13.20940109	SPAH_360_AV_XTB	4.993182332	3.872270144	11.02078532	66.81155871	49.82583144	51.41372451	39.46621616	45.26106754	34.31969376	41.84606217	32.54602347	39.10252745	32.05357135	34.64871902	30.55093108	30.84983879	28.52717121	27.54779234	26.4823263	-0.24878251	13.22771637	SPAH_360_MIN	4.3	3.306581611	10.40768947	66.02066122
SPAH_363	SPAH_363_C_0	4.25	4.244242642	9.981232389	69.37769378	48.88291317	54.93093952	39.19383537	49.60499972	36.26910909	46.41060346	34.89427328	42.76053752	33.3498941	36.8218761	30.60147887	32.85670085	28.87938986	28.50908672	26.40113596	-0.24871201	13.21825744	SPAH_363_AV_XTB	4.397315015	4.119656177	10.19794437	69.55791385	48.8153987	54.98226381	38.2726867	48.98953498	34.52195068	45.53021497	33.21329036	42.10718532	32.21799005	36.51279195	30.22699029	32.92560947	28.99915237	28.40095088	26.28735026	-0.248903584	13.23860036	SPAH_363_MIN	4.1	3.886214694	9.810453608	69.37769378
SPAH_367	SPAH_367_C_0	4.5	2.4	9.679101198	66.03185867	49.81232283	47.70475104	38.64298779	38.31664364	31.02654893	33.38494851	25.99591996	30.27417096	24.37684967	28.02615803	24.65806875	27.58775031	25.68875685	25.57052239	25.19282537	-0.256897552	13.95190243	SPAH_367_AV_XTB	4.597134588	2.397581799	9.675891881	66.02788853	49.84516106	47.69624316	38.66963441	38.19086738	31.04513501	33.12518379	25.98589766	30.11548457	24.2524961	27.85683986	24.58209104	27.41331509	25.64004717	25.53302542	25.16895203	-0.256976171	13.96428632	SPAH_367_MIN	4.35	2.322704395	9.671866418	66.01691908
SPAH_37	SPAH_37_C_0	3.5	2.731003109	9.665660867	71.91938659	50.16918768	60.49203388	41.4039118	55.59574614	37.92760534	52.51860573	36.6685396	49.50378286	36.38241505	42.78595952	35.58306659	35.96042565	32.7535299	28.3848465	27.89277332	-0.252759997	13.58106603	SPAH_37_AV_XTB	4.057032886	2.37975319	9.507226042	71.56285998	57.25941643	60.3985683	49.49823088	55.66185928	45.74870361	52.68327253	43.5923452	49.73092416	41.79174699	42.96899836	37.77836481	35.99883903	32.88684719	28.36725723	27.2696228	-0.252588946	13.5698963	SPAH_37_MIN	3.5	1.816672205	9.253242675	70.99132007
SPAH_38	SPAH_38_C_0	3.85	2.65	9.775095907	66.04044893	49.85826172	47.70330447	38.67443123	38.72779363	31.06625577	33.92662568	27.0137567	31.02391091	25.52094024	26.97816104	24.33802117	24.15813878	22.62820585	21.08260722	20.43600733	-0.254403584	13.72837578	SPAH_38_AV_XTB	4.070934519	2.459335116	9.745881595	66.03774167	49.86875906	47.69903073	38.68732711	38.54936385	31.13110582	33.48195348	27.16973804	30.39779264	25.70021436	26.67879504	24.5314685	24.08888237	22.77493443	21.10009745	20.40934421	-0.254392662	13.73204156	SPAH_38_MIN	3.75	1.743119071	9.671866418	66.02950514
SPAH_39	SPAH_39_C_0	4.15	1.5	9.675355291	66.01381886	49.63790173	47.66868293	38.47441658	38.01369863	30.89277833	32.65509165	25.74358139	29.48036741	23.79506452	26.80479773	24.14687734	26.06435145	24.22780192	23.31607291	22.94181881	-0.253007353	13.6032358	SPAH_39_AV_XTB	4.006527542	1.5	9.633074821	66.01983131	49.58412897	47.6752766	38.38130287	37.99479926	30.82265186	32.58043971	25.7475404	29.40875293	23.77535084	26.77489827	24.01927736	26.0670995	24.11836394	23.3514389	22.82539677	-0.253068301	13.61298797	SPAH_39_MIN	3.1	1.5	8.925945328	66.01381886
SPAH_43	SPAH_43_C_0	5.15	3.398216085	10.19509686	65.99564521	49.74920354	47.84402688	38.57124564	39.92874154	31.10134225	35.88633876	27.46151581	33.5657423	26.46201286	30.41584553	26.4098842	27.48366618	25.59780271	24.22697941	23.58518379	-0.250356367	13.36563604	SPAH_43_AV_XTB	5.32346227	3.253528643	10.09093839	66.21169153	49.79539238	48.29436176	38.86438243	40.31575682	31.72527839	36.02659097	28.32605479	33.53044687	27.37224384	30.51704626	27.22637282	27.90089117	26.26774915	24.71318792	23.98029458	-0.250192334	13.35445263	SPAH_43_MIN	5.15	2.646324411	9.678455455	65.99539121
SPAH_453	SPAH_453_C_0	3.55	4.72883117	12.45732716	69.96418261	48.9426862	54.59962656	37.35953124	46.88901327	31.76957163	41.86771252	28.61883261	37.49758587	26.27534145	31.3199368	23.40509667	27.78397242	22.56288446	23.71194529	21.25625918	-0.244853151	12.87239972	SPAH_453_AV_XTB	4.417348653	4.465951306	12.36954095	69.96859375	48.906615	54.6862453	37.40033238	47.27791153	31.94429035	42.46705952	29.07173789	38.0943469	26.91843517	31.81361819	24.20212459	28.07064709	23.14692911	23.8903787	21.54368167	-0.245132548	12.89960272	SPAH_453_MIN	3.55	3.970243268	12.25765067	69.93143062
SPAH_46	SPAH_46_C_0	5.05	2.256560294	10.19656805	66.03173892	49.06330532	47.62914064	37.9673605	37.82584937	32.34563722	33.11008869	30.80614224	30.84337552	30.12484903	27.68187589	27.70866809	25.33763429	25.06557012	23.16216694	22.36093767	-0.22863817	11.41910064	SPAH_46_AV_XTB	5.057479286	2.671763337	10.27543097	66.05528665	48.96608774	47.68473624	38.02703944	38.69454481	32.05449017	34.51837736	30.00781392	32.18864016	29.17726461	28.81351073	27.17608108	26.0133591	24.80583555	23.12115722	22.06642491	-0.228496901	11.40413954	SPAH_46_MIN	2.7	2.2	10.10198	66.01057711
SPAH_5	SPAH_5_C_0	3.25	3.2	9.665660867	65.98009374	49.75107097	48.29388551	38.5867976	41.7413408	31.29555332	38.61756241	28.35003669	36.70261203	27.99822917	33.67398059	28.77565133	29.87855536	27.88507685	25.02286155	24.45336296	-0.252257615	13.53603907	SPAH_5_AV_XTB	3.67593862	2.754620792	9.712488077	65.99820339	49.70153287	48.11685725	38.56375795	40.84671735	31.44354753	37.13206313	28.37360372	34.86538529	27.75401365	31.83828266	27.94127812	28.60824751	26.82748471	24.35644131	23.63129432	-0.251972739	13.51450235	SPAH_5_MIN	3.25	1.65	8.8569182	65.98009374
SPAH_52	SPAH_52_C_0	4.45	4.019526035	11.96035117	66.00783576	49.7495789	48.09277454	38.569329	40.35966997	31.19968408	36.34199628	27.73086893	33.61924995	26.75065193	30.00716603	26.24330435	27.19104213	25.42781941	24.31437474	23.59212484	-0.250634827	13.39059361	SPAH_52_AV_XTB	4.758741833	3.96234067	11.73362965	66.01108	49.66263793	48.05940238	38.60444738	40.14196532	31.39954464	36.04596896	27.93686329	33.30338986	26.85279225	29.77091815	26.14774407	27.08997289	25.25122599	24.30632924	23.45623789	-0.250526244	13.38446953	SPAH_52_MIN	4.15	2.138105634	8.970089186	65.97969718
SPAH_535	SPAH_535_C_0	3.15	2.8	9.712878049	69.28877419	50.03305334	54.84261224	39.28681323	48.42267577	33.98169729	45.08271998	32.13174929	42.67713428	31.91583952	38.11139058	31.70401187	32.92594183	29.9390673	26.60781095	26.05464578	-0.253859314	13.67959448	SPAH_535_AV_XTB	3.15	2.8	9.712878049	69.28877419	50.03305334	54.84261224	39.28681323	48.42267577	33.98169729	45.08271998	32.13174929	42.67713428	31.91583952	38.11139058	31.70401187	32.92594183	29.9390673	26.60781095	26.05464578	-0.254207241	13.7153731	SPAH_535_MIN	3.15	2.8	9.712878049	69.28877419
SPAH_60	SPAH_60_C_0	2.1	4.662119225	10.98294132	69.56788049	48.86630589	54.13789611	37.21247563	46.42270883	31.52191588	41.45147994	28.34363218	37.16534507	26.09819917	32.05627214	24.02679599	29.38733879	24.14438155	25.45239327	22.98015556	-0.251039061	13.42682384	SPAH_60_AV_XTB	2.333738687	4.68355699	11.02204993	69.64863721	48.84807753	54.28775188	37.26981593	46.72283988	31.67903553	41.83016211	28.62316895	37.53154709	26.44171045	32.04799964	24.1745653	29.06852191	23.96000912	25.04518678	22.59743931	-0.250456047	13.37815916	SPAH_60_MIN	2.1	4.623459481	10.8959855	69.56788049
SPAH_63	SPAH_63_C_0	4	3.15	10.39338732	66.02775028	49.84481735	48.93965109	38.65790822	42.20280505	31.66726584	38.57057316	29.00363665	35.78851908	28.31033571	31.46256355	27.29552302	27.27355263	25.42673475	23.07389218	22.36246264	-0.24380894	12.77881025	SPAH_63_AV_XTB	4.050437885	3.19353355	10.4046999	66.02418914	49.84914939	48.65197689	38.66577274	41.80236437	31.54504244	38.18988068	28.80759412	35.43117542	28.10373701	31.19201751	27.11057511	27.33747712	25.45487621	23.14793099	22.52777429	-0.243925873	12.79112855	SPAH_63_MIN	3.5	3.135811341	9.897600719	66.00709617
SPAH_65	SPAH_65_C_0	5.65	1.5	9.703221115	66.15225454	54.17122625	48.94551056	44.56625194	40.26936951	37.59342939	34.66297842	33.13538399	31.12802221	30.62076565	27.63157172	27.66257357	26.00187161	24.94444499	22.99192482	21.60471364	-0.244813746	12.86886792	SPAH_65_AV_XTB	5.230982239	1.51111856	9.678004473	66.12862919	52.39286	48.46668653	42.14656068	39.29628196	34.928311	33.4011024	30.39701475	29.75365009	28.09742704	26.56383	25.89888758	25.24272865	24.05254196	22.6496224	21.42183361	-0.244320937	12.82664284	SPAH_65_MIN	2.65	1.5	8.779094486	66.08664799
SPAH_7	SPAH_7_C_0	3.35	1.5	9.675355291	66.01643324	49.67002431	47.89120534	38.50001242	39.13849972	30.94648931	34.09916737	26.40762598	30.72722073	24.81631625	27.09678852	23.97875729	25.15491811	23.26499506	21.63733546	21.12208613	-0.250954152	13.41921368	SPAH_7_AV_XTB	3.423717676	1.500538857	9.667446804	66.02014857	49.65955103	47.97037179	38.48488085	39.48659441	30.96319225	34.48915572	26.63742223	31.03906609	25.11088622	27.22149218	24.08724728	25.09716765	23.2794271	21.52733662	21.01609735	-0.250788225	13.40802033	SPAH_7_MIN	3.35	1.5	9.142483251	66.01157796
SPAH_8	SPAH_8_C_0	2.85	2	9.675355291	66.033106	49.66329903	47.68159014	38.49939604	38.70408246	30.93771882	33.66472921	26.9232858	29.90231043	25.11373263	24.98659797	22.84240674	21.8652293	20.7237123	19.20788536	18.61291987	-0.245453214	12.92618149	SPAH_8_AV_XTB	3.009931034	1.999822024	9.633790972	66.04389511	49.58616837	47.69134379	38.38400795	38.40572158	30.91936043	33.0926552	27.01182308	29.38673415	25.15061747	24.72481278	22.78632019	21.88255591	20.64152125	19.33586264	18.52513387	-0.244990034	12.88679134	SPAH_8_MIN	2	1.9	9.011381692	66.02862414
SPAH_8014	SPAH_8014_C_0	7.05	4.218332776	11.76148375	69.96679701	48.88907148	54.80173079	37.44839844	47.94944376	32.25757924	43.5125171	29.88473576	39.09955249	27.99942154	32.08464031	24.97723748	27.94452306	23.9099673	24.01018528	22.22344144	-0.249731273	13.30961079	SPAH_8014_AV_XTB	5.594515702	4.689747804	11.70663562	69.99354316	48.94387014	54.74546215	37.43830897	47.45969533	32.12938523	42.72763912	29.3290955	38.35761624	27.15826249	31.75625393	24.16902683	28.04457315	23.50503654	24.27601264	22.45329352	-0.249898548	13.32804274	SPAH_8014_MIN	3.75	4.166828969	11.13429387	69.90726389
SPAH_8015	SPAH_8015_C_0	4.15	4.762385971	10.70537248	69.78442255	48.9798205	54.41313065	37.41970257	47.6625507	32.06784521	43.61718127	29.93893736	39.68340604	28.47127108	34.58478836	26.04670066	31.80530643	25.77956292	28.36709551	25.06724056	-0.253155726	13.61653402	SPAH_8015_AV_XTB	4.736062256	4.619445006	10.69613873	69.79222873	48.97928028	54.41815429	37.39988434	47.2903553	31.91584599	43.36975133	29.75131426	39.54472801	28.36665884	34.518749	26.05340284	31.92180781	26.00588666	28.51083765	25.22213961	-0.253133635	13.61886121	SPAH_8015_MIN	3.9	4.392558631	10.38568727	69.63548086
SPAH_8016	SPAH_8016_C_0	6.85	4.725789578	12.84104747	69.80418228	49.22408094	55.06768314	40.31749126	50.19009094	38.70032156	48.07187938	38.58901314	45.00155811	37.71003498	38.36676917	34.07474145	32.91792901	29.76974689	27.22849886	25.17173278	-0.252585513	13.56542758	SPAH_8016_AV_XTB	6.900380372	4.751906772	12.83187004	69.78034252	49.55685066	55.09710287	41.06323717	50.48322695	39.45667419	48.40163467	39.2431527	45.30368127	38.24663782	38.57343072	34.37391238	33.03537658	29.90954031	27.29225469	25.24946825	-0.252735803	13.583098	SPAH_8016_MIN	6.85	4.725789578	12.8228312	69.75686275
SPAH_8017	SPAH_8017_C_0	5.85	3.957917584	12.36648697	69.64970663	48.77067701	54.55445469	37.2955018	47.76617021	32.116601	43.2906434	29.75331825	38.97412094	28.06016368	32.875731	25.76584407	29.33431908	24.83126173	24.9437475	22.58742384	-0.252889229	13.59264872	SPAH_8017_AV_XTB	5.726745339	3.925591793	12.3437273	69.65323681	48.76249246	54.48911548	37.28745748	47.66798413	32.04710638	43.1858966	29.66687481	38.87527604	27.97148026	32.80018527	25.65817784	29.29523979	24.74596464	24.92910144	22.54137185	-0.253044671	13.61086379	SPAH_8017_MIN	5	3.899585482	12.31361036	69.64316394
SPAH_8020	SPAH_8020_C_0	3.95	4.200452499	10.28129369	70.25576479	49.01437908	57.13010655	39.14550823	51.52863015	35.6629518	47.97212759	34.38219098	44.07114671	33.02301714	37.11622938	29.72774132	32.07810535	26.86543239	26.41992267	23.47698595	-0.247846618	13.14069499	SPAH_8020_AV_XTB	3.769062385	4.541755288	10.3402298	70.60839119	49.52243887	57.63336874	39.90175459	52.08180859	36.35403231	48.46847433	34.7666023	44.39761067	33.2045072	37.05154624	29.46334734	31.91713577	26.5473853	26.31181025	23.35565096	-0.248116923	13.16788333	SPAH_8020_MIN	2.8	4.031095085	10.08464179	69.84948646
SPAH_88	SPAH_88_C_0	4.9	4.878301788	10.78760863	69.76959592	48.74358534	55.2490401	37.59751851	48.95898781	33.65577018	45.46882517	32.47048929	41.90247828	31.43725494	35.77092149	29.15902044	31.72734761	27.50907202	27.61208485	25.53806147	-0.248263391	13.17804904	SPAH_88_AV_XTB	4.358681754	4.797044112	10.59900338	69.78976606	48.79916462	54.90328609	37.52711941	48.00990428	32.72565465	43.88679533	30.688212	40.0927932	29.25873103	34.27802142	27.09576542	31.17622546	26.68843259	27.5401395	25.3476429	-0.248184132	13.17392515	SPAH_88_MIN	3	4.594299545	10.06590781	69.56343115
SPAH_89	SPAH_89_C_0	5.95	4.245183763	11.33721747	69.97774026	48.88833282	54.81750751	37.47675501	47.98170415	32.27585627	43.54403887	29.91309397	39.12598682	28.02856284	32.08702999	24.96270696	27.59234004	23.10940145	22.81833139	20.65147692	-0.2512452	13.44529949	SPAH_89_AV_XTB	4.269253732	4.739482897	11.70216822	70.01521103	48.94590766	54.77090368	37.45626924	47.42663504	32.10581737	42.64071621	29.24049773	38.25962168	27.0365031	31.67502753	23.99499381	27.56570302	22.61155097	22.85499658	20.61647806	-0.251358112	13.45925036	SPAH_89_MIN	3.45	4.245183763	11.33721747	69.96268866
SPAH_92	SPAH_92_C_0	2.35	4.886071622	8.587345341	71.36993464	49.10569227	57.59253561	39.03254289	50.92147369	34.87838575	46.52006695	32.70570133	42.43553452	31.05777067	36.11332057	28.06314833	31.49460571	26.09557883	26.07041976	23.11859232	-0.248939771	13.23867093	SPAH_92_AV_XTB	2.585231408	4.749363304	8.595236244	71.18920146	49.32442455	57.43235349	39.46398203	50.99274621	35.33856141	46.94410981	33.44275326	42.93378413	31.88005134	36.06252108	28.49822644	31.24214954	26.04212522	25.77517807	22.83483556	-0.248804429	13.2296868	SPAH_92_MIN	2.05	4.355143596	8.421698166	70.00041084
SPAH_934	SPAH_934_C_0	6.6	4.4	11.48934289	66.14479655	49.73221489	50.02838135	38.56277103	42.19435653	32.17564349	38.06974168	29.29828983	36.87907663	29.09990488	36.46701455	32.17452995	36.14000696	34.49272907	34.93160269	33.51067671	-0.250878825	13.41246236	SPAH_934_AV_XTB	6.332014863	4.230435429	11.6132731	66.60921892	50.37150277	51.04550675	39.69411342	43.62407399	33.62467328	39.72985933	30.51491113	38.22048698	30.02176001	37.0453294	32.20175452	36.11616541	33.94928235	34.6651348	33.0045578	-0.251096309	13.43571559	SPAH_934_MIN	4.3	3.5	11.48531671	66.12399018
SPAH_97	SPAH_97_C_0	4.95	3.3	10.27058908	66.00287576	49.69729564	48.47693763	38.53655833	40.36321562	31.7074196	35.44032879	28.68234811	33.38718285	28.23013135	32.57253628	30.04078268	32.40197664	31.14236914	30.15995186	29.22465432	-0.252732769	13.57862569	SPAH_97_AV_XTB	4.834708418	3.554762031	10.40839969	67.66034602	51.45690343	52.45194607	41.84042442	45.8396254	36.51831104	41.64812723	33.7352483	38.9482487	32.60142	35.86837923	32.07244438	34.07217533	31.55938394	30.59362567	29.04076968	-0.252482974	13.56036993	SPAH_97_MIN	3.4	2.95	10.21494004	66.00287576
SPAH_9009	SPAH_9009_C_0	5.1	2.887708199	9.625487001	65.98357441	49.58748371	47.72731182	38.43386919	39.74357556	30.89043111	36.17219924	26.91754985	34.1821276	26.01011373	32.11290045	26.94298464	29.93311853	27.41699741	26.5498617	26.14080667	-0.238979091	12.34592566	SPAH_9009_AV_XTB	5.26811294	2.788004867	9.603565511	66.00220342	49.49752288	47.70029541	38.27829749	39.13448541	30.93896117	34.8824809	26.93923198	32.55246137	25.81013354	30.71219178	26.48242514	29.365594	27.0191568	26.70754271	25.95187214	-0.238480251	12.30159382	SPAH_9009_MIN	4.5	2.532582624	9.321212367	65.98357441
SPAH_9	SPAH_9_C_0	2.05	4.792526612	9.342510369	69.98513561	48.90421805	54.62858737	37.34467509	46.91393257	31.76716805	41.87610183	28.60963218	37.48614496	26.2540813	31.27567133	23.3377199	27.53312588	22.35309009	22.75357061	20.38078408	-0.24292841	12.69989105	SPAH_9_AV_XTB	2.723983366	4.53021227	9.195926876	70.00907477	48.84154458	54.78140412	37.40609144	47.56806286	32.07656219	42.85037988	29.35059947	38.4378048	27.25540712	31.69595128	24.1772811	27.47153842	22.65690341	22.62777277	20.2525662	-0.242736579	12.68421684	SPAH_9_MIN	2.05	4.024779584	9.016789894	69.98513561
SPAH_4	SPAH_4_C_0	3.05	2.65	9.721753957	66.03858149	49.40597351	47.66088466	38.25951012	38.73303858	30.77051561	33.71232666	26.82277433	29.9565316	25.03643363	25.02233875	22.80267617	21.92591264	20.71588079	19.48984378	18.80586199	-0.230612061	11.59601442	SPAH_4_AV_XTB	3.069005258	2.553236606	9.67919232	66.05513305	49.29925631	47.67948143	38.07529098	38.4792729	30.65363864	33.26096996	26.78951355	29.56752672	24.95894625	24.86758925	22.65312751	22.00737206	20.62201039	19.63300155	18.73958971	-0.230242165	11.56103025	SPAH_4_MIN	2.7	2.2	9.452116165	66.03858149
[truncated: 39 more columns]
