# Supplementary material for: Stereoselective Generalizations over Diverse Sets of Chiral Acids Enabled by Buried Volume
Source: J Am Chem Soc. 2026 Jan 6;148(2):2792–800. doi: 10.1021/jacs.5c20342 (PMC12833812; doi:10.1021/jacs.5c20342)
Supplement: Supplementary file 2 [file ja5c20342_si_002.xlsx]

## Sheet: DIRECTORY
RXN_ID	SHEET_NAME	FIRST_AUTHOR	JOURNAL	YEAR	DOI
I	D	Wang, Y.	Nat. Comm.	2021	https://doi.org/10.1038/s41467-019-13886-9
II	E	Zhang, Y.	Nat. Chem.	2021	https://doi.org/10.1038/s41557-021-00778-z
III	G	Zhang. Y.	Nat. Chem.	2021	https://doi.org/10.1038/s41557-021-00778-z
IV	H	Xia, Z.	Nat. Comm.	2019	https://doi.org/10.1038/s41467-019-11109-9
IX	JJ	Yue, T.	Angew. Chem. Int. Ed.	2009	https://doi.org/10.1002/anie.200902385
L	UUU	Kim, J.	Angew. Chem. Int. Ed	2013	https://doi.org/10.1002/anie.201300120
LI	YYY	Moon, J.	J. Am. Chem. Soc.	2025	https://doi.org/10.1021/jacs.5c01480
LII	ZZZ	Zhao, Q.	Angew. Chem. Int. Ed	2024	https://doi.org/10.1002/anie.202422951
LIII	BBBB	Yu, L.	Org. Lett.	2024	https://doi.org/10.1021/acs.orglett.4c02799
LIV	EEEE	Tang, M.	Chem	2025	https://doi.org/10.1016/j.chempr.2025.102694
V	O	Wen, Z.	Science	2023	https://doi.org/10.1126/science.adj0040
VI	S	Kwon, Y.	J. Am. Chem. Soc.	2019	https://doi.org/10.1021/jacs.9b01911
VII	T	Saito, K.	Org. Lett.	2015	http://doi.org/10.1021/acs.orglett.5b01654
VIII	II	Ye, Z.	ACS Catal.	2024	https://doi.org/10.1021/acscatal.4c00414
X	ZZ-TEST	Zahrt, A.	Science	2019	https://doi.org/10.1126/science.aau5631
XI	BBB	Rueping, M.	Angew. Chem. Int. Ed	2009	https://doi.org/10.1002/anie.200804770
XII	CCC	Shevchenko, G.	Angew. Chem. Int. Ed	2018	https://doi.org/10.1002/anie.201804445
XIII	FFF	Zhao, Q.	Angew. Chem. Int. Ed	2021	https://doi.org/10.1002/anie.202104788
XIV	GGG	Biswas, S.	Angew. Chem. Int. Ed	2017	https://doi.org/10.1002/anie.201711277
XIX	PPP	Rueping, M.	Org. Lett.	2005	https://doi.org/10.1021/ol0515964
XL	FF	Wei, W.	Angew. Chem. Int. Ed.	2024	https://doi.org/10.1002/anie.202406845
XLI	GG	Liang, D.	J. Am. Chem. Soc.	2022	https://doi.org/10.1021/jacs.2c01116
XLII	HH	Yang, J.	J. Am. Chem. Soc.	2021	https://doi.org/10.1021/jacs.1c05079
XLIII	ZZ	Zahrt, A.	Science	2019	https://doi.org/10.1126/science.aau5631
XLIV	DDD	Koetzner, L.	Angew. Chem. Int. Ed	2014	https://doi.org/10.1002/anie.201400474
XLIX	SSS	Yin, Y.	J. Am. Chem. Soc.	2018	https://doi.org/10.1021/jacs.8b01575
XLV	EEE	Rueping, M.	Angew. Chem. Int. Ed	2008	https://doi.org/10.1002/anie.200803610
XLVI	III	Li, G.	Org. Lett.	2019	https://doi.org/10.1021/acs.orglett.9b01488
XLVII	JJJ	Wang, Z.	J. Am. Chem. Soc.	2015	https://doi.org/10.1021/jacs.5b03083
XLVIII	NNN	Li, C.	Nat. Comm.	2023	https://doi.org/10.1038/s41467-023-39134-9
XV	HHH	Terada, M.	Angew. Chem. Int. Ed	2008	https://doi.org/10.1002/anie.200800232
XVI	LLL	Mo, N.	Org. Lett.	2022	https://doi.org/10.1021/acs.orglett.2c02421
XVII	MMM	He, L.	Org. Lett.	2012	https://doi.org/10.1021/ol301251h
XVIII	OOO	Hoffmann, S.	Angew. Chem. Int. Ed	2005	https://doi.org/10.1002/anie.200503062
XX	QQQ	Li, Y.	ACS Catal.	2019	https://doi.org/10.1021/acscatal.9b01502
XXI	RRR	Meng, S.	Org. Lett.	2018	https://doi.org/10.1021/acs.orglett.7b03581
XXII	TTT	Cheng, X.	J. Am. Chem. Soc.	2008	https://doi.org/10.1021/ja8071034
XXIII	VVV	Mao, K.	Nature	2025	https://doi.org/10.1038/s41586-025-09238-x
XXIV	WWW	Sanocki, M.	ACS Catal.	2024	https://doi.org/10.1021/acscatal.4c04395
XXIX	C	Li, X.	Nat. Comm.	2021	https://doi.org/10.1038/s41467-021-25165-7
XXV	AAAA	Guo, M.	ACS Catal.	2024	https://doi.org/10.1021/acscatal.4c05014
XXVI	CCCC	Wang, Y.	Org. Lett.	2024	https://doi.org/10.1021/acs.orglett.4c02540
XXVII	DDDD	Huang, D.	ACS Catal.	2013	https://doi.org/10.1021/cs400591u
XXVIII	B	Li, X.	Nat. Comm.	2021	https://doi.org/10.1038/s41467-021-25165-7
XXX	I	Zheng, W.	Nat. Chem.	2023	https://doi.org/10.1038/s41557-023-01362-3
XXXI	J	Wei, Y.	Org. Lett.	2023	https://doi.org/10.1021/acs.orglett.3c03280
XXXII	K	Wu, F.	Nat. Chem.	2023	https://doi.org/10.1038/s41557-023-01358-z
XXXIII	Q	Liao, S.	J. Am. Chem. Soc.	2012	https://doi.org/10.1021/ja3035637
XXXIV	V	Yang, W.	ACIE	2015	https://doi.org/10.1002/anie.201509888
XXXIX	EE	Yu, H.	ACS Catal.	2024	https://doi.org/10.1021/acscatal.4c01584
XXXV	AA	Gu, Z.	Angew. Chem. Int. Ed.	2022	https://doi.org/10.1002/anie.202211241
XXXVI	BB	Song, X.	ACS Catal.	2023	https://doi.org/10.1021/acscatal.3c00756
XXXVII	CC	Ding, W.	Nat. Synth	2024	https://doi.org/10.1038/s44160-023-00476-3
XXXVIII	DD	Subba, P.	Org. Lett.	2024	https://doi.org/10.1021/acs.orglett.4c01441

## Sheet: BBB
LABEL	CATALYST	EE	DDG		TEMP (oC)
4a	CPAH_27	86	1.52152		23
4b	CPAH_5	46	0.585049
4c	CPAH_11	16	0.189859
4d	CPAH_43	44	0.555544
4e	CPAH_0	10	0.118037
4f	CPAH_16	50	0.646217
4g	CPAH_46	6	0.0706704

## Sheet: CCC
LABEL	CATALYST	EE	DDG		TEMP (oC)
A	CPAH_0	10	0.118037		23
B	CPAH_38	46	0.585049
C	CPAH_39	56	0.74448
D	CPAH_97	8	0.0943155
E	CPAH_23	12	0.141854
F	CPAH_27	74	1.11817
G	CPAH_5	66	0.932685
H	CPAH_11	34	0.416563
I	CPAH_43	68	0.97539
Cat-7	CPAH_69	90	1.73196

## Sheet: DDD
LABEL	CATALYST	EE	DDG		TEMP (oC)
4a	CPAH_97	14	0.166908		25
4b	CPAH_43	37	0.460038
4c	CPAH_27	5	0.0592681
4d	CPAH_46	7	0.0830419
5a	SPAH_97	36	0.446374
5c	SPAH_43	65	0.918243
5e	SPAH_52	82	1.3701

## Sheet: EEE
LABEL	CATALYST	EE	DDG		TEMP (oC)
1a	CPAH_11	50	0.726994		60
1b	CPAH_16	45	0.64149
1c	CPAH_27	3	0.0397162
1d	CPAH_43	3	0.0397162
1e	CPAH_46	0	0
1f	CPAH_4	3	0.0397162
1g	CPAH_360	0	0
1h	H8CPAH_11	75	1.28768
1i	H8CPAH_16	44	0.624987
1k	H8CPAH_43	4	0.0529674
1l	H8CPAH_46	3	0.0397162
1m	H8CPAH_120	3	0.0397162
1n	H8CPAH_9	19	0.254554
1o	H8CPAH_1	29	0.395146

## Sheet: FFF
LABEL	CATALYST	EE	DDG		TEMP (oC)
(S)-A1	CPAH_97	38	0.47064		23
(S)-A2	CPAH_5	18	0.214089
(S)-A3	CPAH_46	20	0.2385
(S)-A4	CPAH_52	44	0.555544
(R)-A5	CPAH_27	-38	0.47064
(S)-A6	CPAH_23	-10	0.118037
(R)-B1	SPAH_52	79	1.26046

## Sheet: GGG
LABEL	CATALYST	EE	DDG		TEMP (oC)
1a	CPAH_97	62	0.852914		23
1d	CPAH_29	49	0.630635
1e	CPAH_116	26	0.313056
1f	CPAH_321	56	0.74448
1g	CPAH_5215	60	0.815435
1h	CPAH_7002	68	0.97539
1i	CPAH_9001	62	0.852914
1j	CPAH_9002	62	0.852914

## Sheet: HHH
LABEL	CATALYST	EE	DDG		TEMP (oC)
1a	CPAH_0	95	2.15495		23
1b	CPAH_2	95	2.15495
1c	CPAH_10	94	2.04468
1d	CPAH_23	98	2.70291
1e	CPAH_247	85	1.47777
1f	CPAH_11	81	1.32586
1g	CPAH_88	2	0.0235316
1h	CPAH_190	8	0.0943155
1i	CPAH_27	18	0.214089

## Sheet: III
LABEL	CATALYST	EE	DDG		TEMP (oC)
3a	CPAH_8	21	0.231294		0
3c	CPAH_97	15	0.163989
3d	CPAH_27	40	0.459665
3e	CPAH_43	38	0.43407
3f	CPAH_29	91	1.65738
3g	SPAH_46	10	0.108865
3h	SPAH_43	66	0.860213

## Sheet: JJJ
LABEL	CATALYST	EE	DDG		TEMP (oC)
(R)-A1	NTPH_97	88	1.93015		80
(R)-A3	CPAH_97	88	1.93015
(R)-A4	CPAH_7002	91	2.14306
(R)-A5	CPAH_27	48	0.733729
(R)-B1	SPAH_43	-19	0.269842
(R)-B2	SPAH_97	-65	1.08772
(R)-B3	SPAH_27	-23	0.32856

[truncated: 45 more sheets: LLL, MMM, NNN, OOO, PPP, QQQ, RRR, SSS, TTT, UUU, VVV, WWW, YYY, ZZZ, AAAA, BBBB, CCCC, DDDD, EEEE, B …]
