# Supplementary material for: Stereoselective Generalizations over Diverse Sets of Chiral Acids Enabled by Buried Volume
Source: J Am Chem Soc. 2026 Jan 6;148(2):2792–800. doi: 10.1021/jacs.5c20342 (PMC12833812; doi:10.1021/jacs.5c20342)
Supplement: Supplementary file 3 [file ja5c20342_si_003.xlsx]

## Sheet: SUBSTITUENT_FULL-R2
RXN_ID	sterimol_L bic	sterimol_BMin bic	sterimol_BMax bic	xtb_atom_charge aggregate bic	isotropic_nmr aggregate bic	anisotropic_nmr aggregate bic	mulliken_charge aggregate bic	nbo_charge aggregate bic	chelpg_charge aggregate bic	hirshfeld_charge aggregate bic	cm5_charge aggregate bic	bur_vol aggregate bic
I	0.221616	0.514933	0.0494714	0.324329	0.574794	0.395838	0.521057	0.301057	0.354062	0.400811	0.383294	0.553092
II	0.389698	0.263778	0.424292	0.671593	0.870137	0.875744	0.624081	0.842701	0.866181	0.780113	0.803375	0.805568
III	0.0491704	0.32962	0.380138	0.640723	0.613381	0.54697	0.77092	0.553418	0.591956	0.504508	0.385649	0.549165
IV	0.291209	0.705785	0.317221	0.550224	0.852089	0.681933	0.856383	0.574476	0.741981	0.728267	0.798716	0.890386
V	0.0101476	0.337222	0.279663	0.486867	0.560303	0.526095	0.520161	0.450376	0.533377	0.40244	0.455821	0.603133
VI	0.0690626	0.16702	0.518094	0.591037	0.254389	0.607522	0.489632	0.714248	0.484771	0.482064	0.566459	0.650182
VII	0.0959223	0.198184	0.00519439	0.940149	0.299747	0.647946	0.920256	0.886584	0.767707	0.600699	0.634223	0.123101
VIII	0.0102884	0.486851	0.21776	0.795463	0.876945	0.84306	0.479134	0.735048	0.842166	0.869359	0.866208	0.877132
IX	0.177417	0.0588482	0.0357726	0.455417	0.394375	0.463025	0.555312	0.446967	0.385041	0.405032	0.441947	0.496231
X	0.0429042	0.228652	0.374243	0.543058	0.675509	0.918902	0.496362	0.440781	0.726844	0.886527	0.869893	0.98377
XI	0.00269604	0.127418	0.18608	0.767792	0.651499	0.742539	0.468974	0.804482	0.713066	0.339101	0.400975	0.782226
XII	0.210485	0.315792	0.525867	0.414321	0.291713	0.467813	0.457798	0.527277	0.530364	0.399369	0.453886	0.402585
XIII	0.191302	0.203167	0.520213	0.283081	0.240163	0.296674	0.626005	0.345505	0.436295	0.239585	0.286712	0.663987
XIV	0.164704	0.326241	0.922021	0.895868	0.859178	0.925765	0.35607	0.843025	0.606099	0.765311	0.75884	0.894993
XV	0.00754263	0.189955	0.953086	0.520087	0.310666	0.570666	0.770631	0.685602	0.293007	0.326396	0.409162	0.778479
XVI	0.00161382	0.448293	0.279264	0.526604	0.4466	0.214195	0.592956	0.553633	0.449746	0.329605	0.341793	0.368851
XVII	0.0284193	0.533755	0.677333	0.692758	0.572315	0.736788	0.503293	0.864101	0.732333	0.831539	0.763043	0.825704
XVIII	0.104511	0.077684	0.0140975	0.801795	0.880649	0.917923	0.940935	0.842038	0.77476	0.9194	0.914867	0.920243
XIX	0.00308528	0.273037	0.00600428	0.910382	0.705546	0.814738	0.526632	0.465287	0.596516	0.935326	0.80225	0.777064
XX	0.038013	0.288946	0.13471	0.15518	0.400755	0.148305	0.143859	0.273449	0.0881461	0.235432	0.297644	0.654354
XXI	0.0834119	0.395995	0.0685456	0.519658	0.809169	0.622299	0.806794	0.404356	0.477575	0.338401	0.413056	0.726624
XXII	0.861261	0.855976	0.647223	0.493562	0.628934	0.334491	0.663404	0.485613	0.79876	0.601848	0.618647	0.907188
XXIII	0.167981	0.0747197	0.351947	0.454307	0.370806	0.623318	0.694087	0.520704	0.252659	0.410925	0.327219	0.361344
XXIV	0.0240622	0.0414541	0.0585504	0.637018	0.480028	0.31397	0.314054	0.603136	0.485506	0.405966	0.365697	0.28531
XXV	0.106686	0.385103	0.225873	0.613852	0.681698	0.903609	0.805764	0.704559	0.542267	0.703722	0.772837	0.456128
XXVI	0.155075	0.581401	0.285903	0.318188	0.741754	0.827842	0.589844	0.311799	0.675745	0.4809	0.42315	0.973978
XXVII	0.029499	0.0203153	0.0445167	0.769375	0.386367	0.727154	0.427335	0.479646	0.860495	0.771626	0.492619	0.31873
XXVIII	0.305859	0.707316	0.118182	0.704028	0.728828	0.717819	0.620788	0.738603	0.751036	0.72221	0.71804	0.764831
XXIX	0.0458229	0.0300266	0.0935717	0.119788	0.0859631	0.152852	0.134407	0.123546	0.120792	0.117349	0.125125	0.123079
XXX	0.0317432	0.0920814	0.0998421	0.0936719	0.266781	0.0906932	0.154376	0.16822	0.0634889	0.105636	0.109107	0.16716
XXXI	0.0374723	0.200255	0.365119	0.775649	0.803511	0.770304	0.718607	0.850582	0.714429	0.856785	0.863295	0.498968
XXXII	0.00800148	0.135402	0.136606	0.434149	0.55161	0.49703	0.582735	0.374354	0.445927	0.311632	0.323371	0.487685
XXXIII	0.0104458	0.238635	0.00675916	0.230449	0.128223	0.19846	0.308706	0.0959626	0.127898	0.176052	0.129271	0.166765
XXXIV	0.0513595	0.128444	0.343943	0.174132	0.21377	0.157913	0.273595	0.244301	0.212378	0.139088	0.139777	0.30938
XXXV	0.0928913	0.019645	0.101621	0.0663016	0.120116	0.0474411	0.140978	0.0774738	0.065832	0.0769356	0.0727532	0.126055
XXXVI	0.0386738	0.0210564	0.0579354	0.146978	0.243015	0.216764	0.162876	0.156593	0.201927	0.200851	0.195515	0.231691
XXXVII	0.0313512	0.0493309	0.0854929	0.0146982	0.0907213	0.200583	0.13443	0.151843	0.226734	0.0574728	0.142209	0.149752
XXXVIII	0.174987	0.371149	0.453923	0.495423	0.357017	0.565832	0.736949	0.495219	0.820259	0.837591	0.852124	0.690499
XXXIX	0.020722	0.292852	0.352025	0.333791	0.337665	0.335182	0.310408	0.387995	0.348415	0.332533	0.327525	0.411913
XL	0.292038	0.120526	0.472156	0.0523092	0.259275	0.181283	0.0962604	0.0864622	0.196033	0.239209	0.227714	0.24695
XLI	0.346679	0.762338	0.115524	0.801915	0.836697	0.825074	0.490133	0.820986	0.825572	0.849762	0.830649	0.875238
XLII	0.385643	0.0979766	0.0190546	0.146031	0.210523	0.190814	0.27759	0.151917	0.321656	0.177598	0.15601	0.321759
XLIII	0.336719	0.0414386	0.00461281	0.531665	0.235478	0.812906	0.234141	0.210329	0.515771	0.241156	0.343726	0.906839
XLIV	0.424028	0.204689	0.698374	0.417294	0.517996	0.328211	0.360386	0.341212	0.636698	0.680589	0.665754	0.852254
XLV	0.334481	0.079968	0.154258	0.175912	0.118984	0.292068	0.29965	0.195162	0.379999	0.354353	0.361461	0.509265
XLVI	0.00131401	0.150356	0.00110268	0.421139	0.316247	0.352779	0.590857	0.277581	0.826187	0.538131	0.521426	0.301834
XLVII	0.499485	0.835352	0.834303	0.840972	0.827972	0.80437	0.804532	0.806133	0.834673	0.817153	0.809982	0.841168
XLVIII	0.0920848	0.0192497	0.212127	0.297373	0.245993	0.32553	0.34815	0.257399	0.330487	0.251287	0.270448	0.260291
XLIX	0.0777504	0.467151	0.219197	0.207708	0.424039	0.15735	0.414784	0.256324	0.456359	0.25086	0.236562	0.434633
L	0.0100218	0.06768	0.0738458	0.0236609	0.144379	0.265008	0.357505	0.101355	0.140324	0.258422	0.227274	0.881202
LI	0.0154867	0.0162392	0.384621	0.354829	0.127238	0.344661	0.211513	0.350169	0.399395	0.426735	0.424527	0.376837
LII	0.180681	0.21118	0.0483019	0.457958	0.125866	0.550664	0.746131	0.643744	0.704635	0.49499	0.428485	0.479277
LIII	0.0122757	0.686819	0.32158	0.728665	0.801886	0.677815	0.75551	0.607297	0.684796	0.708857	0.705563	0.761721
LIV	0.00743511	0.100327	0.00220451	0.544734	0.357805	0.64014	0.575304	0.545976	0.716444	0.835837	0.825617	0.646537

## Sheet: SUBSTITUENT_MAE
RXN_ID	sterimol_L bic	sterimol_BMin bic	sterimol_BMax bic	xtb_atom_charge aggregate bic	isotropic_nmr aggregate bic	anisotropic_nmr aggregate bic	mulliken_charge aggregate bic	nbo_charge aggregate bic	chelpg_charge aggregate bic	hirshfeld_charge aggregate bic	cm5_charge aggregate bic	bur_vol aggregate bic
I	0.407886	0.337276	0.435338	0.399064	0.351394	0.405345	0.339716	0.435243	0.449855	0.423604	0.427685	0.365061
II	0.393979	0.372733	0.332255	0.281618	0.179344	0.135629	0.310735	0.180028	0.144078	0.228339	0.211421	0.164002
III	0.396166	0.303127	0.334424	0.252182	0.28535	0.262614	0.225273	0.290177	0.298792	0.29113	0.365885	0.320761
IV	0.694229	0.515593	0.63905	0.5842	0.318653	0.477446	0.345872	0.587749	0.464228	0.502742	0.436354	0.304071
V	0.601726	0.51298	0.566097	0.447416	0.373454	0.431908	0.453602	0.460175	0.404942	0.444945	0.447022	0.362737
VI	0.418067	0.367059	0.320672	0.263446	0.351577	0.27446	0.324453	0.232503	0.288981	0.318482	0.297033	0.272826
VII	0.513883	0.40885	0.521229	0.142634	0.462266	0.270148	0.149411	0.184729	0.233142	0.283322	0.271714	0.472361
VIII	0.193565	0.146746	0.189404	0.0976822	0.0725797	0.0828848	0.131335	0.107268	0.0859645	0.0745019	0.0767569	0.0643223
IX	0.157301	0.172178	0.175629	0.104141	0.130812	0.112457	0.109125	0.104532	0.113175	0.109909	0.102399	0.101035
X	0.365389	0.349166	0.28739	0.192903	0.200425	0.110066	0.258491	0.237648	0.164103	0.119306	0.122181	0.042926
XI	0.349558	0.321734	0.346153	0.216763	0.230636	0.185257	0.242016	0.167274	0.210091	0.316622	0.307189	0.175423
XII	0.349102	0.277166	0.215908	0.307199	0.309204	0.296423	0.299599	0.255179	0.294143	0.290295	0.312197	0.301947
XIII	0.236879	0.251021	0.196816	0.190268	0.203093	0.198431	0.164545	0.237208	0.201328	0.201144	0.19077	0.154494
XIV	0.128483	0.122023	0.0454038	0.0540909	0.0588801	0.0425581	0.123307	0.0617017	0.102095	0.0725384	0.0746145	0.0451947
XV	0.835864	0.691538	0.154554	0.483621	0.615522	0.466961	0.385391	0.467655	0.658193	0.598857	0.538999	0.37511
XVI	0.211381	0.173724	0.189933	0.154354	0.176579	0.19468	0.159112	0.146374	0.176989	0.174082	0.188168	0.193717
XVII	0.479375	0.282888	0.261118	0.252663	0.284555	0.218586	0.337323	0.16072	0.21121	0.188137	0.208628	0.193238
XVIII	0.239196	0.242115	0.255808	0.133855	0.092129	0.0711446	0.0573486	0.106398	0.120228	0.0768435	0.0794752	0.069426
XIX	0.17638	0.160026	0.180543	0.065437	0.128573	0.0969327	0.145328	0.177541	0.146307	0.0517102	0.0972624	0.106201
XX	0.358762	0.358009	0.341887	0.288891	0.311629	0.308586	0.337674	0.28174	0.355769	0.287326	0.272571	0.218948
XXI	0.413674	0.308316	0.369789	0.270271	0.164328	0.237621	0.188441	0.366545	0.31255	0.327861	0.317506	0.25173
XXII	0.200924	0.211053	0.324691	0.353752	0.275245	0.368275	0.279284	0.306527	0.221621	0.318528	0.296875	0.132035
XXIII	0.0968879	0.104612	0.0865285	0.0849318	0.0928992	0.0776662	0.0551715	0.0785003	0.0898646	0.0881649	0.090552	0.0910177
XXIV	0.107717	0.107091	0.104808	0.0623933	0.0797028	0.0919117	0.0893002	0.0699746	0.0691761	0.0891839	0.0889364	0.0905665
XXV	0.299111	0.205159	0.261104	0.174617	0.160076	0.0974888	0.126129	0.146912	0.197186	0.145243	0.122866	0.201903
XXVI	0.172163	0.131784	0.145624	0.168508	0.0932378	0.0820616	0.10456	0.169143	0.100827	0.130076	0.140393	0.0333296
XXVII	0.203958	0.2228	0.224671	0.120466	0.169234	0.128616	0.198541	0.181415	0.107822	0.124912	0.205816	0.191177
XXVIII	0.363263	0.193166	0.456563	0.203299	0.198411	0.215284	0.254556	0.183805	0.202063	0.181491	0.183231	0.196905
XXIX	0.320849	0.33482	0.314422	0.336815	0.328559	0.321389	0.324687	0.329876	0.319756	0.335463	0.33228	0.32504
XXX	0.19457	0.174128	0.17367	0.181525	0.14958	0.183558	0.160865	0.169567	0.186187	0.171364	0.170221	0.163666
XXXI	0.307129	0.241788	0.286958	0.163517	0.14862	0.135051	0.179296	0.129688	0.161844	0.11592	0.111854	0.264249
XXXII	0.319525	0.264718	0.266215	0.197837	0.155501	0.178049	0.174687	0.206523	0.198005	0.2291	0.217342	0.17739
XXXIII	0.500927	0.448754	0.504909	0.445416	0.45325	0.435925	0.417568	0.458855	0.439073	0.435068	0.444641	0.4525
XXXIV	0.440532	0.400081	0.367329	0.422922	0.439597	0.422137	0.398077	0.399148	0.375593	0.38314	0.383875	0.362712
XXXV	0.208616	0.216288	0.205656	0.203668	0.191985	0.20817	0.203649	0.209157	0.215609	0.206152	0.209424	0.206037
XXXVI	0.10192	0.0990961	0.103798	0.0952368	0.0900914	0.0881962	0.0889615	0.0945196	0.0918408	0.0907536	0.0909918	0.0875517
XXXVII	0.27141	0.262479	0.259065	0.278304	0.255258	0.215951	0.236528	0.224934	0.199521	0.254521	0.236852	0.237445
XXXVIII	0.397893	0.374486	0.333625	0.295618	0.351909	0.275029	0.220287	0.326568	0.17859	0.18892	0.172659	0.235665
XXXIX	0.47508	0.425221	0.399822	0.415427	0.420112	0.412741	0.431223	0.368192	0.389725	0.397358	0.38031	0.380814
XL	0.180887	0.175861	0.153346	0.170604	0.16659	0.171288	0.178696	0.170168	0.178362	0.162978	0.167311	0.158346
XLI	0.623068	0.381926	0.76777	0.361215	0.305659	0.333482	0.568097	0.327688	0.311078	0.289906	0.30169	0.252906
XLII	0.408857	0.503713	0.485531	0.446037	0.4533	0.45715	0.394142	0.443929	0.400104	0.444621	0.451057	0.452534
XLIII	0.193301	0.230315	0.219966	0.128846	0.187226	0.100931	0.194878	0.188851	0.157802	0.182792	0.171441	0.0680952
XLIV	0.270802	0.337876	0.18235	0.273865	0.27257	0.288239	0.284712	0.309909	0.231209	0.190299	0.201882	0.141822
XLV	0.208132	0.292278	0.250099	0.245651	0.28368	0.258047	0.258559	0.24373	0.230239	0.202379	0.243958	0.170957
XLVI	0.395976	0.353538	0.400369	0.32422	0.336145	0.328259	0.224579	0.33095	0.170285	0.292086	0.314065	0.339634
XLVII	0.412034	0.252739	0.25362	0.246814	0.255458	0.274878	0.283324	0.255551	0.25653	0.25886	0.263837	0.248393
XLVIII	0.388729	0.375941	0.350588	0.342034	0.350885	0.323051	0.32812	0.355113	0.319737	0.363861	0.352584	0.365276
XLIX	0.131779	0.0913732	0.126009	0.11834	0.0891923	0.120517	0.105894	0.119178	0.0972328	0.115709	0.118612	0.111958
L	0.416772	0.397814	0.3703	0.434252	0.371175	0.36818	0.327264	0.39482	0.408466	0.37391	0.379529	0.147064
LI	0.343823	0.339955	0.270767	0.26358	0.308036	0.267068	0.290668	0.270369	0.274703	0.259787	0.261369	0.250313
LII	0.700086	0.703777	0.709695	0.416485	0.647604	0.356963	0.351043	0.392782	0.350171	0.412682	0.431936	0.557132
LIII	0.556158	0.313601	0.424055	0.274983	0.218532	0.337927	0.287382	0.346869	0.304433	0.305408	0.305988	0.270414
LIV	0.249404	0.235606	0.238817	0.178678	0.217805	0.152441	0.185471	0.193525	0.163923	0.119797	0.115468	0.158742

## Sheet: SUBSTITUENT_P-VAL
RXN_ID	sterimol_L bic	sterimol_BMin bic	sterimol_BMax bic	xtb_atom_charge aggregate bic	isotropic_nmr aggregate bic	anisotropic_nmr aggregate bic	mulliken_charge aggregate bic	nbo_charge aggregate bic	chelpg_charge aggregate bic	hirshfeld_charge aggregate bic	cm5_charge aggregate bic	bur_vol aggregate bic
I	0.2009	0.0295093	0.565153	0.109455	0.0179124	0.0694735	0.0281112	0.126067	0.0909783	0.0672198	0.0754346	0.0216109
II	0.185249	0.297347	0.161121	0.045926	0.00661982	0.00604789	0.0615262	0.00981326	0.00703967	0.0196534	0.0155695	0.015211
III	0.632742	0.17768	0.140325	0.0305841	0.0372621	0.0574406	0.00933647	0.0552146	0.0431307	0.0736908	0.13666	0.0566762
IV	0.269117	0.0363034	0.244498	0.0914138	0.008646	0.0428791	0.00813806	0.0807969	0.0274901	0.0306678	0.0163462	0.00468127
V	0.812395	0.131192	0.177798	0.0543237	0.0326333	0.041722	0.0434711	0.0684491	0.0396476	0.0911316	0.0661807	0.023407
VI	0.364024	0.146824	0.00370112	0.0013124	0.0658882	0.00101407	0.00533835	0.000141448	0.00567263	0.00586649	0.00189443	0.000494717
VII	0.499065	0.316849	0.877964	0.000304136	0.20334	0.028964	0.000627924	0.00153468	0.00968104	0.0406659	0.0320925	0.440341
VIII	0.811116	0.0543294	0.243759	0.00290853	0.000611349	0.00128657	0.057112	0.00650276	0.00130919	0.000733855	0.000789291	0.000608511
IX	0.196993	0.472309	0.577542	0.0227197	0.0385548	0.0211996	0.00849048	0.0245132	0.0416461	0.0352652	0.0256334	0.0155131
X	0.458864	0.0713985	0.0153689	0.00172338	0.00017044	1.82402e-08	0.00336167	0.00695358	5.39791e-05	1.64417e-07	4.0327e-07	5.09118e-13
XI	0.911971	0.431869	0.333872	0.00967181	0.0281882	0.0126618	0.0895978	0.00619268	0.0168292	0.170121	0.126857	0.0081862
XII	0.182306	0.0908981	0.0176342	0.0446194	0.10704	0.0291719	0.0316685	0.0174087	0.016923	0.0499716	0.0326895	0.0487776
XIII	0.326414	0.310102	0.0673482	0.218974	0.264234	0.206148	0.0340695	0.165165	0.106303	0.264897	0.215483	0.0255709
XIV	0.31848	0.139175	0.000152724	0.000367567	0.000923098	0.000131568	0.118378	0.00128744	0.022848	0.004455	0.00484841	0.000377051
XV	0.824182	0.240928	6.63095e-06	0.0283291	0.118962	0.0185754	0.00185719	0.00584584	0.132301	0.108075	0.0635692	0.00163794
XVI	0.931856	0.0999252	0.222699	0.0648809	0.100808	0.295675	0.0428438	0.0551414	0.0991724	0.177693	0.168024	0.148071
XVII	0.717858	0.0621961	0.0229561	0.0201596	0.0490345	0.0134157	0.0741986	0.00243363	0.0140193	0.00421921	0.0101954	0.00460527
XVIII	0.479403	0.544995	0.799851	0.00641504	0.00174749	0.000675478	0.000294169	0.00357671	0.00893506	0.000645121	0.00074097	0.000628191
XIX	0.916768	0.28754	0.884002	0.00310656	0.0363663	0.0137603	0.102545	0.135511	0.0718412	0.0016036	0.0157552	0.0202272
XX	0.589351	0.109048	0.296819	0.260012	0.0494541	0.271796	0.279718	0.120923	0.404827	0.155164	0.102847	0.00459841
XXI	0.578828	0.180674	0.616255	0.105994	0.0146319	0.0621644	0.0150124	0.174728	0.128416	0.225844	0.168693	0.0310618
XXII	0.0229199	0.0242852	0.100666	0.185815	0.109435	0.307027	0.093195	0.190982	0.0409147	0.123068	0.114521	0.0123521
XXIII	0.145554	0.344351	0.0253329	0.00820933	0.0208172	0.000784422	0.000215447	0.00357542	0.0669663	0.0134943	0.0325623	0.0229848
XXIV	0.648805	0.548193	0.473466	0.00323382	0.0181051	0.0729906	0.0729443	0.00493317	0.0171916	0.0349886	0.0487299	0.0905385
XXV	0.527481	0.188641	0.340783	0.065242	0.0429469	0.00360263	0.0151791	0.0366262	0.0950777	0.0368475	0.0210377	0.140969
XXVI	0.334417	0.0278102	0.17214	0.145286	0.00600204	0.00170957	0.026034	0.150294	0.0122768	0.056466	0.080708	5.56092e-06
XXVII	0.635179	0.694469	0.558463	0.000857255	0.0550507	0.00171595	0.0403554	0.0264306	0.000109906	0.000823344	0.0236685	0.0890825
XXVIII	0.0262803	4.47149e-05	0.192326	4.84468e-05	2.58762e-05	3.44085e-05	0.000289368	1.98995e-05	1.40487e-05	3.07521e-05	3.42153e-05	9.35356e-06
XXIX	0.482521	0.571302	0.309427	0.246699	0.330948	0.186526	0.217899	0.238925	0.244595	0.251889	0.235737	0.239875
XXX	0.355133	0.109546	0.0949514	0.106376	0.00412326	0.112393	0.0349938	0.0271184	0.1873	0.0853708	0.0801095	0.0276548
XXXI	0.646007	0.266228	0.112601	0.00387323	0.00256922	0.00416696	0.0078525	0.00110671	0.00822443	0.000971941	0.000843014	0.0501681
XXXII	0.833172	0.369805	0.367521	0.0755663	0.0347887	0.050817	0.0275237	0.106945	0.0703466	0.150426	0.141328	0.0540347
XXXIII	0.778748	0.151968	0.821367	0.16026	0.309641	0.196953	0.0954105	0.383729	0.3103	0.227391	0.307529	0.241351
XXXIV	0.625071	0.429887	0.166364	0.351617	0.296218	0.37736	0.228332	0.259527	0.298005	0.409964	0.408714	0.194747
XXXV	0.101495	0.460072	0.0859865	0.169534	0.0606212	0.247579	0.0408897	0.13639	0.171106	0.137816	0.149455	0.0541959
XXXVI	0.272685	0.420405	0.177233	0.0276415	0.00355945	0.00632501	0.0198569	0.022636	0.0087045	0.00890719	0.00998142	0.00456882
XXXVII	0.704099	0.632173	0.524564	0.795693	0.511543	0.313582	0.418541	0.387534	0.28007	0.604607	0.404337	0.391111
XXXVIII	0.350314	0.146467	0.0970319	0.0775474	0.15655	0.051098	0.0133943	0.0776354	0.00498476	0.00384083	0.00302038	0.0205545
XXXIX	0.638939	0.0561538	0.0325572	0.038649	0.0372767	0.0381513	0.0479285	0.0229612	0.0336911	0.0391044	0.0409638	0.0180409
XL	0.00299015	0.0702866	5.3683e-05	0.24174	0.00565083	0.0238834	0.108093	0.128812	0.0183012	0.00826074	0.0102367	0.00714109
XLI	0.16427	0.0102746	0.455732	0.00640497	0.00389535	0.00464819	0.0798579	0.00493301	0.00461421	0.00314543	0.00427672	0.00195652
XLII	0.0553454	0.37852	0.703729	0.275816	0.18226	0.206856	0.117641	0.265535	0.0873057	0.225148	0.258626	0.0872436
XLIII	0.018446	0.449542	0.802648	0.00135104	0.0567372	1.83849e-06	0.0575492	0.0739825	0.00172761	0.0534067	0.0169927	1.33119e-08
XLIV	0.113133	0.308069	0.0191995	0.11702	0.068219	0.178827	0.154098	0.168475	0.0315124	0.022346	0.025214	0.00301361
XLV	0.0302693	0.327268	0.164792	0.135473	0.227112	0.0460197	0.0427536	0.113766	0.0188862	0.0247123	0.0229568	0.00415485
XLVI	0.938502	0.390073	0.943658	0.114789	0.18881	0.159679	0.0434477	0.224358	0.00457249	0.0605925	0.066875	0.201452
XLVII	0.0758056	0.00397826	0.00404365	0.00363898	0.0044527	0.00620191	0.00618859	0.00605855	0.00402053	0.00520962	0.00575292	0.00362748
XLVIII	0.364324	0.684127	0.153979	0.0827425	0.120761	0.066811	0.0560254	0.111165	0.0643044	0.116217	0.101046	0.108847
XLIX	0.167768	0.000118689	0.0158583	0.0192916	0.000314689	0.0448193	0.000384625	0.00831308	0.000152498	0.00915412	0.0117536	0.000249205
L	0.76963	0.439764	0.418886	0.651585	0.249042	0.105158	0.0520272	0.340008	0.256352	0.11034	0.138184	1.86932e-05
LI	0.646094	0.638134	0.0103787	0.0149001	0.175036	0.0168068	0.07307	0.0157483	0.00862919	0.00606988	0.00624803	0.0114223
LII	0.192491	0.155021	0.516121	0.0222022	0.284357	0.00892503	0.000608763	0.00296088	0.00123028	0.0157001	0.0288508	0.0182334
LIII	0.81306	0.0212084	0.184304	0.0145289	0.00640738	0.0228652	0.0110621	0.0388702	0.0215735	0.0174876	0.0180143	0.0103442
LIV	0.85416	0.48884	0.920379	0.058227	0.155974	0.0307174	0.0481025	0.0577892	0.0163125	0.00394822	0.0046112	0.0292753

## Sheet: SUBSTITUENT_LOO-R2
RXN_ID	sterimol_L bic	sterimol_BMin bic	sterimol_BMax bic	xtb_atom_charge aggregate bic	isotropic_nmr aggregate bic	anisotropic_nmr aggregate bic	mulliken_charge aggregate bic	nbo_charge aggregate bic	chelpg_charge aggregate bic	hirshfeld_charge aggregate bic	cm5_charge aggregate bic	bur_vol aggregate bic
I	0.194642	0.46909	0.0272193	0.278766	0.527028	0.353423	0.485963	0.262155	0.310915	0.343893	0.327334	0.495221
II	0.304379	0.195508	0.322659	0.617526	0.848879	0.867358	0.563232	0.827654	0.857962	0.734997	0.775253	0.79068
III	-0.0259441	0.273122	0.237152	0.584077	0.556485	0.462326	0.70574	0.496358	0.528779	0.448369	0.299497	0.494176
IV	0.18324	0.554961	0.237495	0.45934	0.651728	0.611722	0.799493	0.514986	0.624545	0.666321	0.735005	0.855539
V	-0.0540338	0.281309	0.225593	0.451572	0.510872	0.480526	0.463569	0.417015	0.495895	0.369061	0.42196	0.551581
VI	0.0594695	0.152665	0.5128	0.58627	0.245549	0.600736	0.480598	0.711606	0.478045	0.475569	0.560473	0.645905
VII	0.0402417	0.162912	-0.182332	0.931267	0.236151	0.637573	0.910853	0.879319	0.758517	0.582545	0.6183	0.0353962
VIII	-0.0264609	0.461009	0.166061	0.784521	0.867709	0.832086	0.447316	0.714955	0.833046	0.862579	0.859656	0.871534
IX	0.161567	0.0269644	0.0104065	0.448933	0.384254	0.454405	0.548902	0.4396	0.376845	0.397159	0.434793	0.490184
X	0.00476994	0.212716	0.365744	0.517839	0.669073	0.917182	0.485692	0.378702	0.720413	0.885106	0.868108	0.983276
XI	-0.0746127	0.0641985	0.121389	0.72664	0.542006	0.685404	0.375696	0.772525	0.662574	0.286389	0.346809	0.745495
XII	0.187817	0.304458	0.515078	0.396422	0.278457	0.4523	0.440226	0.484225	0.514774	0.381424	0.435154	0.383754
XIII	0.134069	0.145052	0.447261	0.248745	0.177026	0.249441	0.588639	0.285214	0.387951	0.209367	0.255106	0.601896
XIV	0.136713	0.245623	0.917971	0.891054	0.846064	0.923759	0.30362	0.822134	0.498151	0.732997	0.724848	0.884354
XV	-0.0181626	0.15599	0.951304	0.510924	0.288284	0.562562	0.764325	0.665432	0.272053	0.30163	0.392738	0.753108
XVI	-0.0751508	0.384508	0.19743	0.472489	0.389264	0.0666367	0.543907	0.496605	0.392074	0.278575	0.285406	0.313335
XVII	-0.0885329	-48.5978	0.651178	0.666062	0.541142	0.723863	0.462763	0.85215	0.720488	0.815817	0.739873	0.808953
XVIII	0.0549899	-0.0484009	-0.541973	0.775967	0.868034	0.914189	0.937933	0.813555	0.750346	0.91044	0.90383	0.916567
XIX	-0.107306	0.168649	-0.113999	0.892075	0.626974	0.77968	0.428752	0.385496	0.463825	0.919149	0.767125	0.72923
XX	0.0175366	0.229437	0.104767	0.13642	0.356373	0.132613	0.124662	0.251162	0.0461817	0.214885	0.282556	0.622435
XXI	-0.0865161	0.042205	-0.00747931	0.433992	0.782544	0.530544	0.759168	0.29679	0.324331	0.235749	0.349754	0.577389
XXII	0.819074	0.808787	0.363667	0.399258	0.568226	0.266636	0.581045	0.42376	0.736472	0.492914	0.551148	0.875953
XXIII	0.158588	0.0631057	0.343567	0.446355	0.354654	0.617379	0.689971	0.512154	0.244729	0.402743	0.31748	0.350577
XXIV	-0.00784551	0.0209809	0.0342094	0.629029	0.468715	0.295751	0.286186	0.590443	0.474281	0.387384	0.350048	0.268668
XXV	-0.0392533	0.330389	0.141866	0.567578	0.615405	0.887051	0.760552	0.672639	0.478913	0.67432	0.752976	0.401696
XXVI	0.0879238	0.559287	0.252264	0.239843	0.724076	0.815673	0.57851	0.202252	0.651986	0.450087	0.371771	0.972453
XXVII	0.00598003	-0.0487139	0.0195555	0.71111	0.335214	0.711265	0.401569	0.428633	0.854929	0.756429	0.471182	0.247277
XXVIII	0.300115	0.704321	0.108815	0.701268	0.726143	0.715205	0.617595	0.736243	0.749076	0.719411	0.715177	0.763065
XXIX	0.0312203	0.0161482	0.0776298	0.106039	0.0656755	0.13896	0.122359	0.10831	0.106379	0.103086	0.110558	0.10664
XXX	0.0288761	0.090032	0.0978408	0.0912549	0.264917	0.0887079	0.153006	0.165844	0.0591915	0.103109	0.106839	0.165286
XXXI	-0.00701849	0.177988	0.32156	0.765882	0.79158	0.754923	0.697443	0.84417	0.705002	0.851045	0.85706	0.470994
XXXII	-0.151802	0.0950053	0.117587	0.410456	0.534769	0.47389	0.567545	0.355148	0.421263	0.288411	0.302719	0.464406
XXXIII	-0.0215868	0.218352	-0.0171349	0.208023	0.106443	0.175329	0.289967	0.0721151	0.0994387	0.151839	0.105398	0.14294
XXXIV	0.00137689	0.0771545	0.192741	0.126973	0.091536	0.117588	0.198063	0.191113	0.159743	0.105061	0.106013	0.23671
XXXV	0.0908611	0.0166233	0.0994003	0.0643109	0.11864	0.045675	0.139003	0.0753169	0.0638333	0.0749079	0.0709837	0.124049
XXXVI	0.0369271	0.0184973	0.0556939	0.143498	0.240896	0.214842	0.161057	0.154265	0.199608	0.198447	0.193702	0.230225
XXXVII	-0.0263035	-0.0460942	0.0517075	-0.0785011	0.0600087	0.161373	0.105498	0.125053	0.201437	-0.0174768	0.109938	0.115089
XXXVIII	0.118299	0.322167	0.420428	0.463448	0.302062	0.540423	0.696116	0.450622	0.809263	0.826886	0.843189	0.672996
XXXIX	0.00789753	0.276225	0.326182	0.32059	0.323116	0.32366	0.291546	0.376445	0.336935	0.32192	0.317416	0.398419
XL	0.287715	0.115647	0.46861	0.0504051	0.255308	0.177583	0.0935482	0.0822396	0.191719	0.235078	0.223439	0.241888
XLI	0.284767	0.734173	0.0599152	0.781334	0.818491	0.789134	0.388052	0.809395	0.815147	0.832448	0.812524	0.865128
XLII	0.369297	0.0624867	-0.000313032	0.129572	0.190165	0.173795	0.261703	0.13702	0.307331	0.160226	0.141669	0.300728
XLIII	0.326479	0.025936	-0.00189393	0.515565	0.22368	0.810467	0.22649	0.198119	0.500648	0.230952	0.334808	0.905913
XLIV	0.394029	0.153523	0.683021	0.380839	0.46055	0.290588	0.327298	0.290415	0.596569	0.649521	0.634022	0.844424
XLV	0.329339	0.0722593	0.147225	0.16822	0.111882	0.282017	0.290728	0.187243	0.367037	0.345166	0.342634	0.50206
XLVI	-0.0465328	0.11842	-0.215725	0.356571	0.236312	0.26782	0.555304	0.225861	0.792872	0.446733	0.44166	0.244106
XLVII	0.481817	0.824703	0.823504	0.831332	0.816462	0.790883	0.784693	0.793584	0.82363	0.804818	0.797022	0.832054
XLVIII	0.0585848	0.000381016	0.194854	0.280846	0.220258	0.309687	0.325874	0.230582	0.315955	0.235317	0.253687	0.237605
XLIX	0.0712154	0.465857	0.215573	0.20562	0.422844	0.153024	0.412109	0.254315	0.455009	0.248721	0.234251	0.432867
L	-0.0255973	0.0503906	0.0558471	-0.00730336	0.127122	0.236399	0.342532	0.0171961	0.118529	0.232416	0.197828	0.878801
LI	0.0054381	0.00601139	0.379172	0.348726	0.11687	0.338888	0.205376	0.342491	0.393838	0.420707	0.418559	0.370106
LII	0.15797	0.189554	0.0248831	0.449302	0.104106	0.54239	0.740353	0.636679	0.698387	0.486674	0.420006	0.468955
LIII	-0.135563	0.663185	0.289291	0.715263	0.788948	0.614109	0.729454	0.583851	0.642758	0.690553	0.686905	0.743716
LIV	-0.0670235	0.0516405	-0.113824	0.465483	0.314538	0.578046	0.526262	0.451347	0.677783	0.809133	0.797907	0.609218

## Sheet: ACTIVE-SITE_FULL-R2
RXN_ID	sterimol_L bic	sterimol_BMin bic	sterimol_BMax bic	xtb_pKa bic	bur_vol aggregate bic
I	0.0375363	0.179818	0.0888452	0.0997157	0.515913
II	0.312999	0.47633	0.120604	0.0554666	0.308312
III	0.0405934	0.72673	0.335888	0.0130204	0.449277
IV	0.502395	0.0252237	0.707129	0.25122	0.927211
V	0.129413	0.0283653	0.19056	0.268358	0.445259
VI	0.0619902	0.515544	0.0716335	0.0175164	0.910783
VII	0.639784	0.18176	0.255402	0.853123	0.777438
VIII	0.278788	0.159061	0.4013	0.0419428	0.800209
IX	0.285572	0.161952	0.204728	0.203205	0.246162
X	0.0926732	0.374186	0.273796	0.0132207	0.704299
XI	0.0169218	0.574304	0.000472468	0.19059	0.783075
XII	0.190675	0.402432	0.204872	0.0160191	0.471792
XIII	0.0917678	0.178673	0.744042	0.079886	0.49197
XIV	0.168612	0.656189	0.346752	0.408124	0.852904
XV	0.00253734	0.778707	0.187404	0.00317001	0.810945
XVI	0.941213	0.512151	0.680667	0.290666	0.803499
XVII	0.0501095	0.201424	0.551559	0.174527	0.700493
XVIII	0.281499	0.0598237	0.169425	0.177219	0.134165
XIX	0.206663	0.484729	0.109898	0.358581	0.623046
XX	0.241651	0.30111	0.0818077	0.137882	0.726991
XXI	0.125377	0.0866521	0.213139	0.20065	0.934565
XXII	0.835634	0.392707	0.872498	0.0956506	0.984049
XXIII	0.0137043	0.0127011	0.0846429	0.231929	0.367981
XXIV	0.0865108	0.246067	0.134273	0.570962	0.311536
XXV	0.283832	0.0946302	0.548539	0.466284	0.750801
XXVI	0.176866	0.0845548	0.359113	0.244323	0.918614
XXVII	0.0849714	0.0172887	0.0562716	0.120977	0.491976
XXVIII	0.574598	0.216189	0.351316	0.0314382	0.550612
XXIX	0.0757844	0.287637	0.145096	0.0441334	0.377617
XXX	0.304425	0.230094	0.00904325	0.276404	0.342586
XXXI	0.292218	0.258811	0.233811	0.836124	0.461251
XXXII	0.0787251	0.208631	0.519196	0.0307445	0.382937
XXXIII	0.746412	0.83959	0.471144	0.0159903	0.899002
XXXIV	0.187314	0.296865	0.47227	0.222569	0.390101
XXXV	0.294601	0.034101	0.17186	0.0315225	0.53152
XXXVI	0.0585923	0.131156	0.19787	0.0007011	0.180207
XXXVII	0.362142	0.217466	0.00432297	0.0645434	0.737021
XXXVIII	0.0617771	0.307059	0.0242159	0.00799309	0.433878
XXXIX	0.00453401	0.370828	0.0362461	0.503126	0.881653
XL	0.0574505	0.219388	0.680278	0.058487	0.140952
XLI	0.11866	0.0951327	0.768166	0.280098	0.884673
XLII	0.440573	0.476762	0.584959	0.395693	0.886257
XLIII	0.194988	0.07126	0.209418	0.0911257	0.560466
XLIV	0.258194	0.627277	0.729934	0.176081	0.856321
XLV	0.366402	0.397427	0.210065	0.356302	0.516365
XLVI	0.460436	0.32324	0.102766	0.246871	0.145236
XLVII	0.614232	0.572164	0.326125	0.19663	0.905068
XLVIII	0.149148	0.0740671	0.0909162	0.0257276	0.202742
XLIX	0.0826412	0.26633	0.170127	0.012078	0.274942
L	0.343909	0.0390225	0.420771	0.0782738	0.343467
LI	0.214641	0.424578	0.027609	0.0642464	0.568361
LII	0.188476	0.228376	0.102191	0.0525705	0.15456
LIII	0.150518	0.384301	0.146539	0.021252	0.559514
LIV	0.0173894	0.22266	0.164763	0.478165	0.514644

## Sheet: ACTIVE-SITE_MAE
RXN_ID	sterimol_L bic	sterimol_BMin bic	sterimol_BMax bic	xtb_pKa bic	bur_vol aggregate bic
I	0.419742	0.413011	0.434341	0.451589	0.302282
II	0.370734	0.308327	0.4247	0.457017	0.356251
III	0.370515	0.25054	0.354778	0.38088	0.271536
IV	0.647785	0.724824	0.476533	0.74863	0.256886
V	0.548173	0.570856	0.493308	0.574239	0.41055
VI	0.430153	0.332687	0.41984	0.45987	0.118964
VII	0.285916	0.451823	0.490238	0.186093	0.239985
VIII	0.173556	0.176499	0.160841	0.18894	0.0936662
IX	0.146357	0.164346	0.134945	0.14653	0.151853
X	0.33049	0.303828	0.30523	0.36776	0.195736
XI	0.332421	0.292649	0.340909	0.285119	0.180335
XII	0.37997	0.293816	0.360591	0.397935	0.256899
XIII	0.250252	0.251934	0.153724	0.229745	0.215765
XIV	0.1323	0.0942545	0.109899	0.126578	0.0628201
XV	0.824735	0.384736	0.763066	0.828636	0.347345
XVI	0.0463614	0.167451	0.129607	0.179475	0.095727
XVII	0.485463	0.462344	0.27726	0.435422	0.235029
XVIII	0.194597	0.247651	0.209064	0.219128	0.234952
XIX	0.1739	0.17442	0.179929	0.145774	0.135697
XX	0.297142	0.357746	0.361493	0.334272	0.226106
XXI	0.418802	0.362905	0.359634	0.330638	0.0914789
XXII	0.182632	0.384399	0.188931	0.477874	0.0604092
XXIII	0.101975	0.102744	0.101445	0.100317	0.0920717
XXIV	0.0952389	0.0878102	0.097279	0.0639871	0.0746638
XXV	0.26378	0.275485	0.190601	0.198729	0.152006
XXVI	0.178928	0.171457	0.151022	0.165426	0.060794
XXVII	0.239208	0.213422	0.212155	0.221061	0.150945
XXVIII	0.262167	0.404844	0.359967	0.485975	0.268662
XXIX	0.304135	0.259428	0.315477	0.31807	0.279004
XXX	0.149752	0.154807	0.193745	0.155585	0.142998
XXXI	0.303076	0.304433	0.275469	0.127666	0.208617
XXXII	0.299561	0.258228	0.159517	0.305647	0.218216
XXXIII	0.232521	0.189893	0.319589	0.483229	0.11596
XXXIV	0.449119	0.410966	0.406025	0.459762	0.39228
XXXV	0.159344	0.205932	0.190584	0.207866	0.143275
XXXVI	0.0931867	0.0942493	0.0899166	0.101099	0.0878275
XXXVII	0.242693	0.234296	0.28324	0.2795	0.125136
XXXVIII	0.419577	0.373447	0.436905	0.426417	0.318993
XXXIX	0.486822	0.395009	0.467281	0.321658	0.182409
XL	0.148749	0.184667	0.114211	0.164912	0.190626
XLI	0.736579	0.72535	0.35663	0.622558	0.234945
XLII	0.365942	0.293205	0.304987	0.420372	0.181466
XLIII	0.215912	0.223013	0.200713	0.196455	0.147432
XLIV	0.309615	0.243877	0.210655	0.32719	0.146914
XLV	0.224486	0.208367	0.246777	0.234977	0.190911
XLVI	0.323514	0.375804	0.360487	0.33736	0.317289
XLVII	0.385281	0.385566	0.566987	0.553926	0.200397
XLVIII	0.382158	0.390537	0.395807	0.36116	0.382691
XLIX	0.130418	0.118694	0.125699	0.131551	0.115772
L	0.349715	0.421392	0.316527	0.431206	0.331046
LI	0.255602	0.250623	0.338318	0.313549	0.210096
LII	0.684865	0.604305	0.745327	0.740059	0.618273
LIII	0.528592	0.385655	0.518544	0.592545	0.35931
LIV	0.242032	0.213417	0.224406	0.214793	0.196256

## Sheet: ACTIVE-SITE_LOO-R2
RXN_ID	sterimol_L bic	sterimol_BMin bic	sterimol_BMax bic	xtb_pKa bic	bur_vol aggregate bic
I	0.0186058	0.143808	0.030788	0.0772876	0.40601
II	0.244603	0.429345	0.0305804	-0.0149341	0.242026
III	-0.012396	0.640223	0.253952	-0.0181047	0.36579
IV	0.269681	-0.0316282	0.608118	0.179326	0.915039
V	0.0551238	-0.00887982	0.158121	0.152495	0.353906
VI	0.0525197	0.509227	0.0614272	-0.104485	0.909858
VII	0.622444	0.117448	0.201807	0.844909	0.753612
VIII	0.242451	0.125279	0.359062	-0.000610683	0.783944
IX	0.270985	0.147154	0.191374	0.187393	0.217314
X	0.0794366	0.360564	0.264503	0.00263573	0.700087
XI	-0.0266727	0.477165	-0.0500687	0.0560024	0.747719
XII	0.167666	0.383294	0.186088	-0.011704	0.455025
XIII	0.0333418	0.089983	0.683395	0.0383768	0.237643
XIV	0.133897	0.605878	0.32405	0.33832	0.833723
XV	-0.0203199	0.768075	0.158129	-0.176516	0.803609
XVI	0.939193	0.431258	0.652193	0.150039	0.793931
XVII	-0.0360022	0.132559	0.521615	0.11899	0.684837
XVIII	0.244143	-0.0285322	0.129147	0.115719	0.0839855
XIX	0.116058	0.373188	0.0529209	0.0398228	0.536175
XX	0.212248	0.246745	0.0106175	0.0232278	0.713083
XXI	0.0341461	0.00136737	0.121578	-2.59106	0.929651
XXII	0.808844	0.265523	0.822195	-2.32412	0.982433
XXIII	9.76474e-05	-0.00607793	0.0716851	0.217621	0.359637
XXIV	0.0554877	0.232498	0.112883	0.552049	0.303146
XXV	-0.0426823	-0.0521102	0.525307	0.390925	0.703307
XXVI	0.131591	0.0202115	0.329437	0.219039	0.914402
XXVII	0.0619471	0.00261335	0.0304196	0.0947347	0.447077
XXVIII	0.571335	0.208562	0.344216	0.0214217	0.547209
XXIX	0.0642731	0.278403	0.131441	0.0336877	0.368603
XXX	0.302983	0.228554	0.00614635	0.273815	0.340497
XXXI	0.215628	0.203293	0.194032	0.828252	0.442612
XXXII	-0.031233	0.179084	0.49949	-0.0240124	0.352536
XXXIII	0.73832	0.834657	0.45744	-0.0174886	0.897055
XXXIV	0.0956614	0.153028	0.268313	0.151377	0.322818
XXXV	0.292217	0.0320414	0.169859	0.0298113	0.530154
XXXVI	0.0565546	0.129285	0.195988	-0.000908398	0.178842
XXXVII	0.299701	0.175054	-0.212431	-0.0697782	0.726233
XXXVIII	-0.0303983	0.258692	-0.0434754	-0.231413	0.392104
XXXIX	-0.00934203	0.353204	0.0257635	0.48789	0.876915
XL	0.0553062	0.214516	0.678524	0.0561056	0.137215
XLI	0.00375003	0.0314787	0.757552	0.252383	0.873894
XLII	0.423574	0.466373	0.566631	0.226749	0.881933
XLIII	0.179374	0.0503265	0.195297	-260.545	0.554007
XLIV	0.185817	0.593487	0.708296	-0.0466697	0.834202
XLV	0.357938	0.390276	0.199679	0.348843	0.508862
XLVI	0.373612	0.172824	0.0548671	0.164069	0.11727
XLVII	0.594606	0.556087	0.280865	-6.96727	0.894363
XLVIII	0.115492	0.035089	0.044767	0.0135311	0.157485
XLIX	0.0803714	0.26344	0.158803	0.00868585	0.272733
L	0.329943	0.0202558	0.405383	0.0506081	0.328612
LI	0.209244	0.41788	0.0166014	0.0551304	0.564016
LII	0.164576	0.209651	0.0778852	0.0338679	0.114008
LIII	0.0684754	0.356929	-0.182766	-2.0783	0.522523
LIV	-0.0552167	0.176538	0.0881793	0.260952	0.45106

## Sheet: ACTIVE-SITE_P-VAL
RXN_ID	sterimol_L bic	sterimol_BMin bic	sterimol_BMax bic	xtb_pKa bic	bur_vol aggregate bic
I	0.617448	0.255335	0.435958	0.407788	0.0292821
II	0.248361	0.129124	0.500021	0.653261	0.252709
III	0.66486	0.0148025	0.172653	0.807544	0.0994153
IV	0.114851	0.763773	0.0359513	0.31113	0.00203711
V	0.381421	0.690133	0.27954	0.188471	0.0706346
VI	0.390686	0.00382754	0.354913	0.651968	1.18384e-07
VII	0.0307991	0.340176	0.247277	0.00296841	0.00866168
VIII	0.178605	0.327718	0.0917344	0.626603	0.00270494
IX	0.0903629	0.219804	0.162306	0.164072	0.120614
X	0.269946	0.0153788	0.0453258	0.68324	9.15787e-05
XI	0.781027	0.048413	0.963108	0.327421	0.00810374
XII	0.207041	0.048834	0.189006	0.727528	0.0282257
XIII	0.508995	0.344757	0.0124694	0.539107	0.0790502
XIV	0.312248	0.0147847	0.124577	0.088171	0.00105487
XV	0.8976	0.00163188	0.244475	0.885603	0.000926333
XVI	0.000290681	0.0705537	0.0223315	0.211735	0.00627344
XVII	0.629427	0.312445	0.0558502	0.351014	0.018845
XVIII	0.220511	0.597081	0.358884	0.346938	0.419035
XIX	0.365072	0.124403	0.520953	0.209137	0.0618964
XX	0.149015	0.100464	0.423052	0.290763	0.00172021
XXI	0.491069	0.571203	0.356695	0.37303	0.00164202
XXII	0.0298139	0.257945	0.0201166	0.612591	0.000859157
XXIII	0.690221	0.70128	0.31291	0.0812221	0.0214447
XXIV	0.379979	0.120697	0.26769	0.0071517	0.0743543
XXV	0.276469	0.553125	0.0921822	0.134926	0.0255482
XXVI	0.299505	0.484736	0.116409	0.213099	0.000173868
XXVII	0.413823	0.717294	0.509317	0.324706	0.0237996
XXVIII	0.00066784	0.0695701	0.0155357	0.511221	0.000997616
XXIX	0.36265	0.0588308	0.199106	0.490898	0.0254353
XXX	0.00191725	0.00845967	0.623642	0.00340022	0.000851959
XXXI	0.166574	0.197926	0.224771	0.0014692	0.0639765
XXXII	0.500871	0.255235	0.0437607	0.677912	0.101896
XXXIII	0.00126774	0.000193978	0.0283779	0.727765	2.96796e-05
XXXIV	0.332094	0.205973	0.0880272	0.285163	0.133755
XXXV	0.00194161	0.328615	0.0227421	0.347924	4.89118e-06
XXXVI	0.174722	0.0383499	0.00949259	0.883711	0.0138051
XXXVII	0.152832	0.291524	0.888622	0.582487	0.0133847
XXXVIII	0.59096	0.196789	0.739007	0.848829	0.107624
XXXIX	0.82699	0.0271768	0.533275	0.00662353	1.98018e-06
XL	0.219263	0.0119415	6.74465e-08	0.215027	0.0489832
XLI	0.449278	0.50093	0.00963135	0.22188	0.00160136
XLII	0.0363682	0.0270785	0.00996337	0.0513661	4.80118e-05
XLIII	0.0868357	0.317573	0.0746921	0.255833	0.000848073
XLIV	0.24428	0.0337582	0.0143512	0.348656	0.00280581
XLV	0.0218025	0.0156535	0.0993086	0.0242194	0.00378645
XLVI	0.0937619	0.18292	0.483309	0.256642	0.398968
XLVII	0.0370409	0.0490817	0.180535	0.318984	0.000976646
XLVIII	0.240728	0.418163	0.367539	0.637554	0.164613
XLIX	0.154444	0.00695909	0.0362612	0.593033	0.00596339
L	0.0579238	0.560417	0.0308419	0.404714	0.0581251
LI	0.0707103	0.00624388	0.538539	0.343523	0.000742771
LII	0.182149	0.137096	0.337911	0.497656	0.231642
LIII	0.389795	0.13755	0.396682	0.755136	0.0531656
LIV	0.778074	0.28505	0.366242	0.0852674	0.0695512
