# Supplementary material for: Stereoselective Generalizations over Diverse Sets of Chiral Acids Enabled by Buried Volume
Source: J Am Chem Soc. 2026 Jan 6;148(2):2792–800. doi: 10.1021/jacs.5c20342 (PMC12833812; doi:10.1021/jacs.5c20342)
Supplement: Supplementary file 4 [file ja5c20342_si_004.csv]

name	SMILES	name C_0	num_atom C_0	mol_charge C_0	xtb_mol_energy C_0	xtb_scc_energy C_0	mol_mass C_0	xtb_homo C_0	xtb_lumo C_0	xtb_mol_dipole C_0	xtb_c6aa C_0	xtb_c8aa C_0	xtb_polariz C_0	xtb_atom_charge 1 Br C_0	xtb_atom_charge 2 C C_0	xtb_atom_charge 3 C C_0	xtb_atom_charge 4 C C_0	xtb_atom_charge 5 C C_0	xtb_atom_charge 6 C C_0	xtb_atom_charge 7 C C_0	dft_mol_energy C_0	dft_homo C_0	dft_lumo C_0	dft_mol_dipole C_0	isotropic_nmr 1 Br C_0	isotropic_nmr 2 C C_0	isotropic_nmr 3 C C_0	isotropic_nmr 4 C C_0	isotropic_nmr 5 C C_0	isotropic_nmr 6 C C_0	isotropic_nmr 7 C C_0	anisotropic_nmr 1 Br C_0	anisotropic_nmr 2 C C_0	anisotropic_nmr 3 C C_0	anisotropic_nmr 4 C C_0	anisotropic_nmr 5 C C_0	anisotropic_nmr 6 C C_0	anisotropic_nmr 7 C C_0	mulliken_charge 1 Br C_0	mulliken_charge 2 C C_0	mulliken_charge 3 C C_0	mulliken_charge 4 C C_0	mulliken_charge 5 C C_0	mulliken_charge 6 C C_0	mulliken_charge 7 C C_0	nbo_charge 1 Br C_0	nbo_charge 2 C C_0	nbo_charge 3 C C_0	nbo_charge 4 C C_0
MOL_0	Brc1ccccc1	MOL_0_C_0	12	0	-19.46128557	-19.76761895	157.0076469	-10.8981	-6.7796	3.56	2846.36185	94738.13119	86.55289	-0.173	0.085	-0.034	-0.026	-0.029	-0.026	-0.034	-2803.391248	-0.252	-0.027	1.991	2357.1245	56.428	66.3922	69.4081	72.2294	69.407	66.3954	1220.232	107.15	140.603	160.645	166.713	160.64	140.599	-0.06265	0.09574	-0.17095	0.20409	-0.09939	0.20416	-0.17101	0.05872	-0.11981	-0.25046	-0.22503
MOL_1	COc1ccc(Br)cc1	MOL_1_C_0	16	0	-26.69475927	-27.0489943	187.0336693	-10.5358	-6.6849	4.58	4195.68967	129571.5839	103.0411	-0.174	0.073	-0.036	-0.066	0.145	-0.053	-0.034	-2917.923597	-0.228	-0.026	2.929	2384.6291	66.9211	66.0275	88.5434	39.9705	78.0762	65.5742	1220.847	92.909	138.45	139.324	129.469	131.498	138.858	-0.03431	0.14717	-0.68162	0.94866	-0.14622	0.14484	-0.28994	0.05364	-0.14704	-0.23375	-0.30762
MOL_10	FC(F)(F)c1ccc(Br)cc1	MOL_10_C_0	15	0	-35.30977608	-35.64402284	225.0056516	-11.5891	-7.8411	0.72	4250.28159	131683.8163	101.82365	-0.134	0.092	-0.029	-0.02	-0.024	-0.02	-0.028	-3140.457355	-0.271	-0.055	1.55	2311.0971	52.5885	65.5872	70.8352	66.1944	70.7906	65.5746	1273.135	118.345	142.766	162.999	149.535	163.041	142.789	0.0097	0.00306	-0.13503	0.34398	-0.75218	0.35328	-0.13505	0.08357	-0.11251	-0.24328	-0.19555
MOL_100	Brc1ccc(-c2nc3ccccc3s2)cc1	MOL_100_C_0	24	0	-42.17587888	-42.8416057	290.1781111	-10.7673	-8.0659	3.77	12473.36182	395674.9933	181.61686	-0.157	0.086	-0.032	-0.028	0.008	-0.025	-0.032	-3524.929544	-0.233	-0.077	2.113	2324.1763	53.8879	66.3722	69.3944	64.5518	69.8382	65.5245	1247.188	109.802	137.429	145.35	162.122	158.43	138.348	0.00607	0.18672	-0.83384	0.65181	-0.1283	0.44699	-0.48672	0.07307	-0.11331	-0.24696	-0.19785
MOL_1000	COCOc1cc(Cl)ccc1Br	MOL_1000_C_0	20	0	-37.97355706	-38.36292685	251.5046884	-10.8238	-7.1011	2.09	7146.45899	221646.8648	132.24989	-0.136	0.055	-0.035	-0.05	0.097	-0.075	0.149	-3492.054158	-0.239	-0.034	1.383	2431.2503	69.6773	65.3366	75.8107	57.5304	81.8893	44.3118	1092.187	88.002	137.249	127.49	112.322	120.879	123.088	0.04479	0.62547	-0.40274	0.13509	-0.27088	0.74008	-1.13149	0.08872	-0.16832	-0.22478	-0.26044
MOL_1001	Cn1c(-c2ccccc2Br)nc2ccccc21	MOL_1001_C_0	28	0	-45.53899869	-46.27597233	287.154585	-10.2726	-7.1594	4.2	12979.06513	371112.0296	182.65064	-0.168	0.077	-0.035	-0.027	-0.028	-0.025	0.001	-3221.412804	-0.227	-0.046	3.617	2332.28	54.027	65.5034	68.9519	71.2785	64.0732	62.1221	1154.305	102.932	137.043	161.482	165.899	158.427	148.685	0.10121	-0.28196	-0.29202	0.19345	-0.00039	0.35818	0.21842	0.07258	-0.09835	-0.24734	-0.21942
MOL_1002	Cc1cccc2ccc(Br)cc12	MOL_1002_C_0	21	0	-32.2264656	-32.77082986	221.0930894	-10.4814	-7.4382	3.76	7330.93292	220391.9813	138.0339	-0.18	0.08	-0.036	-0.034	0.011	0.006	-0.043	-2996.369095	-0.226	-0.057	2.156	2355.1127	58.7505	68.999	67.7139	65.962	65.1062	70.2885	1275.256	98.595	132.832	138.884	199.423	186.108	130.862	-0.00526	0.01194	-0.51504	0.74394	-0.33876	0.46133	-0.17894	0.05664	-0.11339	-0.25279	-0.18949
MOL_1004	O=[N+]([O-])c1cc([N+](=O)[O-])c(Br)cc1F	MOL_1004_C_0	16	0	-44.57364433	-44.92735588	264.9932539	-12.3719	-9.9942	2.98	5763.55145	171098.8271	116.37743	-0.043	0.098	-0.003	-0.016	-0.011	0.196	-0.051	-3311.627538	-0.305	-0.13	3.696	2197.9304	49.0595	54.7738	66.9372	60.3484	37.8796	71.3993	1082.545	144.073	101.547	160.896	91.938	97.822	111.904	0.15389	1.20634	-0.84698	-0.19221	0.56204	0.47162	-0.44072	0.18627	-0.09782	0.03137	-0.17109
MOL_1005	Cc1ccc([N+](=O)[O-])c(C)c1Br	MOL_1005_C_0	20	0	-36.25831304	-36.68592573	230.058454	-11.3564	-8.7993	4.4	6278.12076	184033.7437	123.61347	-0.154	0.062	0.028	-0.01	-0.028	-0.039	0.026	-3086.544568	-0.268	-0.098	4.339	2319.526	51.6553	58.9657	50.8543	69.9739	71.0521	51.5718	938.555	82.363	167.366	102.106	158.433	136.59	177.725	0.07197	0.20145	0.48511	-0.05509	0.01715	-0.48441	0.492	0.07814	-0.11132	-0.01869	0.06282
MOL_1007	O=[N+]([O-])c1cc(Cl)c(Br)c(Cl)c1	MOL_1007_C_0	14	0	-38.00650693	-38.31278297	270.8952129	-11.875	-9.4961	1.59	6473.79388	224973.5609	126.10967	-0.071	0.068	0.096	-0.04	0.006	-0.04	0.096	-3927.084603	-0.288	-0.121	2.431	2215.0531	46.4697	53.5978	72.3352	53.6002	72.3392	53.5984	1004.648	95.246	103.6	140.285	99.241	140.282	103.582	0.07233	-0.2835	-0.42807	0.54424	-0.23669	0.54429	-0.428	0.16116	-0.14671	-0.08127	-0.21471
MOL_1009	Fc1ccccc1-c1ccccc1Br	MOL_1009_C_0	22	0	-38.57596969	-39.17039101	251.0942877	-10.8273	-7.1253	2.84	8605.7028	257154.4406	149.50311	-0.175	0.078	-0.034	-0.028	-0.029	-0.026	0.015	-3133.708217	-0.246	-0.042	1.581	2340.4529	56.7616	64.6597	70.5107	71.7761	64.9731	59.4538	1077.06	95.093	138.337	158.676	163.557	154.212	153.582	0.09736	-0.03576	-0.41896	0.29416	-0.07559	0.46356	0.31406	0.06685	-0.09906	-0.24531	-0.22501
MOL_101	Cc1ccc(Br)cc1C	MOL_101_C_0	18	0	-25.80353426	-26.2061877	185.0608817	-10.5978	-6.4706	4.68	4742.86023	144123.4437	109.58294	-0.182	0.078	-0.041	-0.04	0.008	0.011	-0.047	-2882.036386	-0.239	-0.019	2.794	2362.0806	59.8089	68.7998	68.2281	62.6704	59.7741	65.5282	1275.481	99.414	133.837	134.17	176.704	170.319	115.52	-0.01619	-0.01481	-0.10317	-0.1224	0.45497	0.34815	-0.01293	0.05094	-0.11673	-0.25195	-0.21312
MOL_1010	Cc1cc(N(C)C)cc(C)c1Br	MOL_1010_C_0	26	0	-35.57189082	-36.09484208	228.1287605	-9.4536	-5.8781	5.88	8235.32984	229640.766	142.27173	-0.208	0.044	0.009	-0.08	0.058	-0.08	0.009	-3016.017186	-0.194	-0.006	3.728	2491.9427	67.882	58.3614	86.988	53.851	86.9557	58.358	765.085	57.227	162.844	109.842	149.417	109.946	162.844	0.0057	-0.19656	0.38421	-0.46044	0.9779	-0.46069	0.38409	0.03402	-0.1438	-0.03344	-0.28299
MOL_1012	Cc1cc(S(C)(=O)=O)ccc1Br	MOL_1012_C_0	21	0	-37.15450873	-37.60666944	249.124479	-11.3385	-7.5841	4.08	7817.42509	244457.2829	139.41337	-0.147	0.075	-0.032	-0.032	-0.079	-0.038	0.023	-3430.618954	-0.271	-0.06	4.48	2327.1178	49.8818	65.2202	73.1358	53.0105	69.4307	57.2572	1090	105.496	136.64	159.722	126.908	145.052	169.335	0.04169	0.10932	-0.19828	0.62325	-1.20777	-0.10242	0.21118	0.08025	-0.09976	-0.2364	-0.215
MOL_1014	CCCCCC1CCC(c2ccc(Br)cc2)CC1	MOL_1014_C_0	43	0	-53.2733109	-54.07304353	309.2845568	-10.6688	-6.597	4.49	18597.24904	480491.0356	209.53476	-0.178	0.08	-0.037	-0.034	0.011	-0.037	-0.036	-3234.685481	-0.24	-0.022	2.686	2326.5938	60.2201	66.3385	71.1759	50.1705	69.2128	66.1035	1292.234	99.472	137.193	158.517	193.256	133.224	136.864	0.00163	0.12396	-0.23678	0.45578	-0.33901	0.47083	-0.46457	0.05339	-0.12678	-0.24388	-0.21872
MOL_1017	COc1cccc(C(F)(F)F)c1Br	MOL_1017_C_0	19	0	-42.53768374	-42.91928358	255.0316739	-11.0754	-7.599	7.47	5897.12827	172681.6945	118.54876	-0.107	0.059	-0.032	-0.039	-0.028	-0.063	0.148	-3254.982036	-0.246	-0.049	5.54	2405.7578	65.9591	63.1834	78.7821	71.4419	86.374	41.1153	999.453	101.043	134.208	151.708	162.359	143.686	128.24	0.12687	1.36258	-1.54747	-0.01489	-0.54751	0.85636	-0.80541	0.12579	-0.13866	-0.16599	-0.23083
MOL_1018	CCOc1ccc(Br)cc1F	MOL_1018_C_0	19	0	-34.08408487	-34.47822872	219.0507491	-10.7652	-6.9812	4.86	5428.99166	160910.9104	115.18322	-0.154	0.072	-0.043	-0.069	0.135	0.149	-0.056	-3056.480715	-0.232	-0.028	3.421	2364.8412	68.1474	71.4057	85.7671	52.0602	42.7442	75.9373	1235.54	95.388	131.72	142.73	114.419	85.951	113.766	-0.01855	0.10893	-0.59736	0.81861	0.0835	0.13574	-0.18804	0.06719	-0.14028	-0.24782	-0.29664
MOL_1019	Brc1cccc(CN2CCOCC2)c1	MOL_1019_C_0	28	0	-41.76673552	-42.30404342	256.1389013	-9.8939	-6.7985	3.75	9847.99724	270567.7555	154.16578	-0.173	0.083	-0.037	-0.028	-0.037	0.005	-0.041	-3129.32996	-0.227	-0.03	2.33	2314.7289	56.3873	67.938	69.9573	70.0481	63.3171	64.874	1255.733	105.211	139.456	158.521	153.614	172.479	126.509	0.02469	0.1258	-0.21363	0.21806	0.0416	0.04686	0.06975	0.0578	-0.11221	-0.25268	-0.21946
MOL_102	CC(C)c1ccccc1Br	MOL_102_C_0	21	0	-28.96208663	-29.40983924	199.0874991	-10.7236	-6.5949	3.46	5896.06153	172932.1713	121.3569	-0.185	0.072	-0.035	-0.032	-0.032	-0.036	0.008	-2921.351113	-0.247	-0.022	1.664	2410.4498	56.4271	64.8721	72.2832	71.0918	72.2031	49.6597	1090.83	84.879	134.783	154.743	164.117	160.214	178.925	0.03135	0.16369	-0.26109	0.28926	-0.07314	0.36059	-0.41535	0.05193	-0.10515	-0.24375	-0.23518
MOL_1022	CC(C)(C)[Si](C)(C)OCCc1cccc(Br)c1	MOL_1022_C_0	40	0	-51.62612006	-52.36235222	315.3213713	-10.0886	-6.6533	4.74	17975.31294	508599.9126	211.09797	-0.173	0.083	-0.038	-0.029	-0.041	0.02	-0.039	-3483.930171	-0.248	-0.026	2.845	2318.3055	56.2601	68.5135	68.8056	72.316	54.4286	62.8149	1250.151	107.201	139.728	160.171	150.965	184.66	133.97	0.06443	0.35559	-0.50902	0.27163	-0.33909	0.44796	-0.15608	0.0586	-0.11363	-0.25718	-0.22063
MOL_1023	COc1c(Cl)cccc1Br	MOL_1023_C_0	16	0	-30.7365081	-31.07689381	221.4786661	-10.7715	-7.0682	3.46	5321.83679	174895.6115	115.48555	-0.134	0.057	-0.039	-0.04	-0.042	0.059	0.138	-3377.506557	-0.239	-0.033	1.367	2440.1112	62.9453	66.6658	78.5417	66.5648	72.9201	48.1332	1037.646	87.593	136.74	146.763	129.857	82.258	120.878	0.03761	1.27527	-0.8927	0.48267	-0.76332	1.60589	-1.84583	0.09561	-0.15208	-0.23789	-0.24302
MOL_1024	CC1(c2ccc(Br)cc2)COC1	MOL_1024_C_0	23	0	-35.14514243	-35.61645434	227.0976399	-10.9251	-6.8962	2.82	7219.30885	208091.9457	132.7109	-0.168	0.082	-0.034	-0.034	0.005	-0.034	-0.034	-3034.638177	-0.248	-0.031	1.654	2319.84	59.8298	65.9748	72.0064	49.3277	72.004	65.9783	1314.941	103.344	139.77	153.237	190.011	153.228	139.764	0.00047	0.01256	-0.35238	0.19471	0.21096	0.19406	-0.35282	0.0614	-0.12665	-0.24029	-0.21971
MOL_1025	Fc1ccc(Oc2ccc(Br)cc2)cc1	MOL_1025_C_0	23	0	-42.64579403	-43.24284663	267.0936927	-10.7178	-7.0215	2.15	9275.28883	273614.2274	154.19009	-0.164	0.076	-0.035	-0.056	0.144	-0.05	-0.034	-3208.917833	-0.231	-0.041	0.739	2355.084	64.4429	66.1111	81.2642	42.0986	76.6664	64.7445	1248.234	97.868	138.188	148.179	121.287	135.616	140.154	-0.00445	-7.00E-05	-0.30196	0.67458	-0.18948	0.20649	-0.23917	0.06158	-0.13967	-0.23586	-0.28368
MOL_1027	Brc1cccc(-c2c3ccccc3c(-c3ccccc3)c3ccccc23)c1	MOL_1027_C_0	44	0	-68.41806359	-69.69234926	409.3176539	-9.9025	-7.7682	3.95	32160.65928	899820.4437	291.73299	-0.176	0.083	-0.038	-0.028	-0.034	0.021	-0.038	-3572.83506	-0.2	-0.075	2.241	2288.1377	56.2654	67.967	69.2335	66.8919	54.302	61.5236	1299.217	107.596	139.235	160.212	161.128	171.569	133.956	0.06923	-0.0725	-0.29882	0.1301	-0.07707	-0.30818	0.11228	0.05933	-0.11302	-0.25243	-0.22116
MOL_1029	Cn1cnc(-c2ccc(Br)cc2)n1	MOL_1029_C_0	21	0	-36.20890333	-36.72116705	238.0837865	-10.5957	-7.2172	7.09	7559.23075	221263.1419	137.94011	-0.17	0.083	-0.034	-0.028	0.006	-0.03	-0.034	-3083.789431	-0.23	-0.044	5.309	2331.8102	56.6535	66.1175	69.6757	66.7286	71.4843	66.3658	1291.796	103.945	137.562	160.259	166.072	156.808	137.231	-0.01284	-0.06206	-0.113	-0.10965	-0.13252	0.5641	-0.27865	0.05848	-0.11855	-0.24898	-0.19115
MOL_103	COc1ccc(Br)c(C)c1	MOL_103_C_0	19	0	-29.86646404	-30.26856858	201.0602866	-10.4095	-6.4864	4.04	5260.22947	156716.9049	114.53714	-0.182	0.061	-0.038	-0.072	0.143	-0.065	0.016	-2957.247842	-0.225	-0.02	2.418	2421.0597	65.4579	65.3076	91.0266	39.7887	77.1214	57.7479	1064.933	79.427	134.472	135.224	125.722	112.397	166.904	0.0013	0.13667	-0.56781	0.83962	0.02675	-0.48062	0.46438	0.04839	-0.13793	-0.22646	-0.31717
MOL_1030	FS(F)(F)(F)(F)c1cc(Br)cc(S(F)(F)(F)(F)F)c1	MOL_1030_C_0	22	0	-72.39846788	-72.72361287	409.1053718	-11.2965	-8.438	4.41	10818.6455	323741.4961	154.51789	-0.103	0.087	-0.024	-0.041	0.213	-0.055	-0.029	-4596.684992	-0.274	-0.145	1.844	2225.7722	33.5904	90.9168	7.4419	92.5361	7.1141	90.4348	1209.905	47.376	100.626	102.283	73.493	114.087	100.452	0.06636	0.13999	-0.48994	0.75748	-0.35166	0.70378	-0.55009	0.1135	-0.11443	-0.3387	0.10381
MOL_1032	Cc1cc(OCCCS(C)(=O)=O)cc(C)c1Br	MOL_1032_C_0	34	0	-53.89267196	-54.53324415	321.2303535	-10.0761	-6.0377	8.69	15155.19416	428128.7084	190.28983	-0.19	0.048	0.014	-0.087	0.138	-0.072	0.012	-3663.11109	-0.214	-0.021	6.659	2464.6303	64.6813	56.8492	85.2435	41.7632	79.9312	58.2888	822.645	63.405	164.03	123.618	119.081	107.029	161.917	0.02737	-0.10804	0.17576	0.2055	0.36676	-0.89226	0.80471	0.03998	-0.13102	-0.03018	-0.31426
MOL_1033	FC(F)(F)c1ccc(Cl)cc1Br	MOL_1033_C_0	15	0	-39.35368556	-39.67402537	259.4506484	-11.7311	-8.0675	4.49	5397.32581	177515.2101	114.40269	-0.099	0.089	-0.043	0.108	-0.037	-0.021	-0.035	-3600.048465	-0.274	-0.063	2.358	2303.8648	55.4563	62.5645	52.9379	70.4675	69.8648	66.5539	1198.149	124.735	117.361	120.853	141.482	160.616	135.19	0.04993	0.40576	-0.47309	0.54734	-0.15761	0.12148	-0.94125	0.12017	-0.09055	-0.25243	-0.04849
MOL_1034	O=S(=O)(F)c1ccccc1Br	MOL_1034_C_0	15	0	-35.08501028	-35.44073698	239.0617066	-11.818	-8.0418	7.2	5566.17307	183351.3344	117.7609	-0.095	0.076	-0.026	-0.018	-0.022	-0.02	-0.122	-3451.209781	-0.278	-0.068	5.872	2256.0646	58.9612	64.4708	65.2922	71.573	71.5569	52.5411	1115.398	131.429	145.698	169.78	166.955	156.236	96.934	0.08372	0.69178	-0.15047	0.27696	0.05416	0.1235	-1.17785	0.13969	-0.1221	-0.23571	-0.20196
MOL_1035	Brc1cccc(-n2cccc2)c1	MOL_1035_C_0	20	0	-32.49121875	-33.02158145	222.081116	-10.3354	-7.0367	3.07	7076.4831	212564.8197	135.98671	-0.165	0.085	-0.041	-0.026	-0.047	0.065	-0.052	-3012.377432	-0.227	-0.039	1.652	2301.7657	54.9611	70.327	68.4322	79.4003	56	73.8384	1246.211	109.701	134.625	160.674	142.867	135.789	118.041	0.01431	-0.30612	-0.25122	0.0276	0.20001	-0.13771	0.44758	0.06797	-0.10667	-0.26255	-0.21106
MOL_1037	Brc1ccc(-n2nccn2)cc1	MOL_1037_C_0	18	0	-33.02034733	-33.48383714	224.0571691	-10.9365	-7.7229	3.04	6306.47416	189790.5716	127.0087	-0.156	0.083	-0.031	-0.037	0.045	-0.037	-0.031	-3044.443458	-0.241	-0.06	2.113	2348.1926	58.0934	65.4942	77.8554	60.0225	77.8616	65.4943	1242.184	105.914	139.184	149.046	126.305	149.042	139.185	0.00318	0.13015	-0.26411	0.68265	-1.03406	0.68224	-0.26421	0.06836	-0.12718	-0.23953	-0.22279
MOL_1040	Cc1cc2ccccc2c(Br)c1C	MOL_1040_C_0	24	0	-35.39648042	-35.98748468	235.1197068	-10.3027	-7.2931	3.85	8717.9522	255365.8408	149.52571	-0.189	0.059	0.004	0.008	-0.051	0.008	0.005	-3035.688986	-0.221	-0.05	1.972	2408.2381	56.7497	66.5565	64.687	69.6529	61.9103	61.575	871.236	60.293	181.246	190.279	115.921	164.041	156.888	-0.08609	-0.4355	0.4684	0.529	-0.09235	0.83924	-0.10302	0.05095	-0.06017	-0.08951	-0.05009
MOL_1042	Cc1cc(Br)ccc1S	MOL_1042_C_0	16	0	-25.88291573	-26.23782364	203.0990517	-10.3844	-6.8772	2.96	5280.15103	182126.5569	117.6286	-0.17	0.077	-0.045	0.014	0.045	-0.043	-0.039	-3240.903415	-0.227	-0.03	1.687	2392.2439	61.6942	65.6211	62.7789	60.7844	70.3977	68.714	1225.959	99.288	117.345	165.41	139.795	117.283	133.37	-0.01228	0.31806	-1.40012	0.92224	-0.49415	1.17634	-0.31754	0.05838	-0.12522	-0.23132	-0.04243
MOL_1043	CC(C)Sc1ccc(Br)cc1	MOL_1043_C_0	22	0	-32.20157821	-32.65308639	231.1522865	-10.0395	-6.8136	4.4	7821.5189	248762.671	141.07196	-0.173	0.077	-0.033	-0.037	0.051	-0.043	-0.036	-3319.537186	-0.217	-0.028	2.739	2358.2453	62.8801	66.698	70.5011	55.5972	74.8815	66.1602	1282.537	97.061	138.058	141.61	157.551	153.159	137.58	-0.0116	0.04626	-0.26127	-0.02605	-0.03098	0.85857	-0.54575	0.05783	-0.13582	-0.23674	-0.2308
MOL_1044	CCOc1ccc(Br)cc1OCC	MOL_1044_C_0	26	0	-40.25616474	-40.75320556	245.1129264	-10.1627	-6.3653	3.82	8440.28758	234558.2925	142.73032	-0.177	0.069	-0.052	-0.071	0.126	0.129	-0.078	-3111.09086	-0.212	-0.014	2.052	2385.996	68.5053	75.9758	87.1264	51.0883	49.8569	83.0173	1198.809	88.707	124.481	141.634	114.955	112.604	119.926	-0.0225	-0.15599	-0.67525	0.71753	0.02608	-0.04497	0.14273	0.04934	-0.12811	-0.26434	-0.29982
MOL_1045	COc1ccc(Cc2ccccc2Br)cc1	MOL_1045_C_0	29	0	-44.74656208	-45.4430893	277.156465	-10.1735	-6.6173	2.07	12328.58823	348725.3324	177.21691	-0.177	0.074	-0.035	-0.032	-0.032	-0.037	0.014	-3188.315119	-0.219	-0.025	0.608	2310.0682	54.908	64.1475	71.8788	71.7495	67.9997	54.214	986.107	97.075	136.939	156.598	161.724	140.627	175.804	0.05811	0.04742	-0.33512	0.23897	-0.06458	0.2216	0.28321	0.06204	-0.1046	-0.2408	-0.23364
MOL_1046	Brc1ccc(C2=CCCC2)cc1	MOL_1046_C_0	23	0	-33.23191748	-33.763026	223.1089709	-10.3159	-7.1172	4.56	7639.50723	223551.8523	138.77117	-0.177	0.08	-0.035	-0.035	0.011	-0.035	-0.036	-2997.547715	-0.223	-0.045	2.608	2337.5672	59.0376	66.6542	71.0588	62.0599	71.6974	66.4366	1217.563	100.696	136.397	149.159	178.607	150.286	136.93	-0.01928	0.16906	-0.53641	0.16483	0.4582	0.59106	-0.61749	0.05784	-0.12358	-0.24691	-0.19481
MOL_1047	Fc1cc(Br)c(F)cc1Cl	MOL_1047_C_0	12	0	-31.95237315	-32.22975695	227.4335686	-11.5024	-7.97	1.93	4081.43954	141906.1142	100.41941	-0.093	0.062	-0.055	0.162	0.08	-0.061	0.166	-3461.462227	-0.262	-0.058	0.092	2415.9158	70.0344	75.2925	41.4557	68.1685	77.95	40.5415	1042.496	97.811	115.41	88.239	101.174	114.928	89.432	0.02475	0.34775	-0.0501	-0.12938	0.26859	0.25864	-0.32629	0.11769	-0.18717	-0.28317	0.39953
MOL_1049	CCCCCCCc1ccc(-c2ccc(Br)cc2)cc1	MOL_1049_C_0	43	0	-56.50746218	-57.43746055	331.2901471	-10.4791	-7.0179	4.73	21529.67082	570058.0463	230.71806	-0.177	0.081	-0.036	-0.033	0.012	-0.033	-0.035	-3309.692329	-0.229	-0.043	2.76	2328.1667	58.066	66.0956	68.6278	54.8624	69.6546	66.0462	1251.175	102.282	137.754	147.403	180.676	146.364	137.888	0.00822	0.24636	-0.93037	0.2435	0.599	0.66436	-0.58018	0.05804	-0.12258	-0.24355	-0.20887
MOL_105	C[Si](C)(C)C#Cc1ccc(Br)cc1	MOL_105_C_0	26	0	-35.9094134	-36.53462284	253.2103511	-10.576	-7.2272	4.2	10498.6028	333525.4608	166.21138	-0.174	0.082	-0.034	-0.028	0.038	-0.028	-0.034	-3288.254635	-0.237	-0.053	1.861	2312.5032	56.2169	66.4668	64.2396	75.392	64.2578	66.515	1308.493	106.641	139.871	154.211	153.371	154.118	139.927	-0.00261	0.01343	-0.04873	0.02901	-0.29921	0.08903	0.02732	0.06598	-0.11608	-0.24778	-0.18518
MOL_1050	Clc1ccc(Sc2ccc(Br)cc2)cc1	MOL_1050_C_0	23	0	-41.63810018	-42.23050775	299.6136096	-10.3155	-7.2849	2.17	12438.16435	413697.687	181.09627	-0.162	0.08	-0.033	-0.035	0.05	-0.035	-0.034	-3892.245507	-0.222	-0.049	0.872	2330.5142	59.5737	66.3585	69.0796	55.321	68.4965	65.5748	1263.466	104.31	138.086	144.624	151.851	155.954	138.569	0.00483	0.03228	-0.33144	0.13115	-0.08418	0.42957	-0.27185	0.06619	-0.12804	-0.23826	-0.22857
MOL_1051	Cc1cc([N+](=O)[O-])cc(C)c1Br	MOL_1051_C_0	20	0	-36.26320193	-36.69267612	230.058454	-11.4755	-8.9223	3.31	6281.70028	184072.7194	123.64983	-0.144	0.068	0.022	-0.038	-0.002	-0.038	0.022	-3086.553406	-0.273	-0.104	4.187	2368.0369	45.3614	56.8138	72.4139	54.082	72.4143	56.8128	789.206	96.425	164.537	141.237	103.146	141.238	164.537	0.08196	0.01169	0.73979	-0.17991	-0.60194	-0.17988	0.73981	0.08534	-0.08346	-0.04653	-0.20218
MOL_1052	COc1ccc(C(C)C)cc1Br	MOL_1052_C_0	25	0	-36.1945462	-36.6914046	229.1135214	-10.3877	-6.5506	4.86	7803.56338	219341.8143	138.02961	-0.16	0.056	-0.042	0.002	-0.043	-0.07	0.137	-3035.87974	-0.226	-0.021	2.989	2420.6791	66.2176	68.1516	55.9754	71.6563	88.7733	44.0998	1080.742	84.659	138.168	172.978	134.113	137.547	122.432	0.06551	0.77279	-0.38682	0.05886	-0.73067	0.82939	-0.89894	0.07573	-0.15009	-0.23067	-0.04403
MOL_1053	Cc1c(Br)cccc1C(F)(F)F	MOL_1053_C_0	18	0	-38.48046998	-38.86103369	239.032269	-11.3741	-7.5933	2.63	5314.63038	158976.0413	113.23752	-0.146	0.076	0.025	-0.034	-0.028	-0.028	-0.029	-3179.777452	-0.264	-0.05	2.207	2325.8047	52.5419	57.7576	65.6258	72.277	72.5918	62.339	1101.478	98.119	173.294	133.951	165.437	157.766	141.588	0.02697	-0.08155	1.08459	-1.31559	0.02525	-0.0995	0.26228	0.07509	-0.11484	-0.01868	-0.14891
MOL_1055	COc1ccc(Br)c(C)c1C	MOL_1055_C_0	22	0	-33.03408807	-33.48243485	215.086904	-10.2989	-6.3595	4.42	6446.0836	186450.2085	126.0421	-0.187	0.059	-0.044	-0.073	0.132	-0.012	0.004	-2996.564991	-0.222	-0.016	2.597	2421.4288	65.3284	68.0456	90.5304	42.5213	69.027	59.747	1071.671	68.933	130.037	134.966	122.373	145.529	159.048	-0.04073	-0.88228	-0.61176	0.80453	0.1872	0.72296	0.55619	0.04481	-0.12438	-0.23608	-0.30473
MOL_1056	Brc1ccc(OC2CCCC2)cc1	MOL_1056_C_0	26	0	-38.34617035	-38.86674104	241.1242573	-10.4228	-6.6014	5.08	8610.34682	242420.2004	144.31312	-0.177	0.071	-0.037	-0.067	0.147	-0.054	-0.035	-3073.987478	-0.224	-0.023	3.285	2389.2171	67.7883	66.297	85.4889	41.4503	77.4471	65.5577	1238.033	90.758	136.811	137.818	128.798	130.834	138.391	-0.02097	0.046	-0.6908	1.43118	-0.13081	-0.26996	-0.37546	0.05129	-0.14789	-0.23394	-0.30678
MOL_1057	O=S(=O)(Cc1ccccc1Br)c1ccccc1	MOL_1057_C_0	28	0	-48.87521138	-49.57457385	311.19404	-11.0015	-7.228	4.72	14177.33839	426213.1299	190.43153	-0.175	0.067	-0.035	-0.03	-0.027	-0.033	-0.001	-3622.372688	-0.255	-0.051	5.108	2341.2646	52.0227	66.5764	69.4202	71.6533	62.9719	66.9127	1112.681	106.275	137.654	160.937	164.157	162.299	160.201	0.06885	1.05243	-0.75365	0.33592	-0.04343	0.28185	-0.32029	0.06983	-0.1003	-0.24817	-0.22099
MOL_106	Fc1ccc(Br)cc1F	MOL_106_C_0	12	0	-27.90815457	-28.19926709	192.9885717	-11.4963	-7.6235	1.8	3087.4865	101246.6858	87.75358	-0.129	0.081	-0.039	-0.047	0.156	0.159	-0.055	-3001.867536	-0.26	-0.045	1.625	2352.176	62.4721	70.3054	78.6989	45.1118	44.8229	74.9318	1211.654	107.547	133.828	135.541	86.936	87.29	114.952	-0.02647	0.14819	-0.32189	0.32215	0.21399	0.54268	-0.18996	0.08288	-0.1297	-0.24942	-0.27277
MOL_1063	FC(F)(F)c1ccc(Br)c(Cl)c1	MOL_1063_C_0	15	0	-39.35530816	-39.67583173	259.4506484	-11.6312	-8.1018	0.66	5398.73477	177504.727	114.42563	-0.105	0.08	-0.028	-0.025	-0.02	-0.034	0.096	-3600.048487	-0.273	-0.063	1.601	2280.3386	52.2674	64.4072	73.5635	65.0512	69.4606	54.3762	1171.168	103.412	140.082	160.472	143.116	141.08	105.657	0.03716	-0.24504	-0.18839	0.44881	-0.85881	0.36019	-0.19601	0.11688	-0.13498	-0.2296	-0.20154
MOL_1064	O=S(=O)(c1ccc(F)cc1)c1ccc(Br)cc1	MOL_1064_C_0	25	0	-49.92533886	-50.57018298	315.157885	-11.4972	-7.9305	2.62	12633.22399	387143.2747	179.53148	-0.135	0.088	-0.03	-0.025	-0.078	-0.025	-0.03	-3682.284732	-0.269	-0.072	3.528	2291.516	51.6272	66.0508	70.572	49.275	70.6399	66.0828	1250.036	119.345	140.625	162.743	132.711	162.694	140.592	0.02891	0.07089	-0.49316	0.62225	-0.20343	0.59928	-0.47978	0.08631	-0.10981	-0.24223	-0.20377
MOL_1065	C=C(C)CCc1ccccc1Br	MOL_1065_C_0	25	0	-34.24062991	-34.79471436	225.1248524	-10.5547	-6.5764	3.23	8227.36307	234911.7217	143.93799	-0.178	0.075	-0.035	-0.032	-0.032	-0.036	0.013	-2998.755475	-0.245	-0.024	1.502	2379.1452	52.5183	65.8641	72.2454	71.622	68.3763	54.4117	1059.951	95.335	134.734	155.452	161.75	148.958	175.811	0.07951	0.42218	-0.59427	0.25711	0.01684	0.30413	0.17161	0.058	-0.10312	-0.24248	-0.23351
MOL_1066	Brc1ccc(C2(c3ccccc3)OCCO2)cc1	MOL_1066_C_0	31	0	-50.95516023	-51.67725725	305.1666059	-10.7851	-6.8843	5.33	14225.66747	398280.1996	188.70662	-0.164	0.083	-0.034	-0.028	0.001	-0.028	-0.034	-3301.637979	-0.239	-0.036	3.738	2310.9265	58.2884	66.589	72.3503	53.1391	72.0823	66.6014	1196.205	103.334	138.429	156.412	172.115	156.709	138.433	0.01141	0.17437	-0.55477	0.60979	-0.67028	0.61621	-0.58008	0.05864	-0.1219	-0.24413	-0.20449
MOL_1067	CSc1ccc(F)cc1Br	MOL_1067_C_0	16	0	-30.0951612	-30.44487372	221.0895142	-10.3542	-7.2073	5.03	5468.26472	186460.7467	118.50764	-0.127	0.071	-0.054	0.165	-0.052	-0.046	0.035	-3340.138601	-0.224	-0.038	2.975	2369.2437	60.0837	76.6519	36.9539	82.5191	76.4889	56.8311	1079.649	95.155	112.901	87.203	135.688	151.943	143.591	0.02075	0.62522	-0.08335	0.35921	-0.30275	0.34196	-0.66251	0.10087	-0.12747	-0.29447	0.40604
MOL_1068	Clc1ccc(-c2cccc(Br)c2)cc1	MOL_1068_C_0	22	0	-38.40096316	-38.99053912	267.5488222	-10.8633	-7.3721	3.06	9961.3818	313833.7367	161.29878	-0.17	0.084	-0.036	-0.027	-0.035	0.015	-0.04	-3494.065422	-0.242	-0.053	1.854	2274.2131	55.7173	67.7816	68.8162	72.0899	53.9578	66.696	1279.565	106.895	138.245	159.698	152.131	171.102	126.564	0.02799	-0.23509	-0.26355	0.05179	-0.15997	0.51789	0.01733	0.06182	-0.11125	-0.25153	-0.21775
MOL_1069	Brc1ccc(-c2ccc(-c3ccccc3)s2)cc1	MOL_1069_C_0	29	0	-47.18019868	-47.97565283	315.2274378	-10.2083	-7.7825	4.59	16401.51957	505428.1887	208.91812	-0.17	0.081	-0.033	-0.033	0.011	-0.034	-0.034	-3586.292974	-0.208	-0.073	2.614	2327.66	58.9767	65.6899	72.3139	64.6296	75.2623	65.9866	1252.577	101.353	136.953	138.218	170.368	145.624	136.662	0.00205	0.13187	-0.39995	0.73751	0.26874	0.04613	-0.53356	0.06378	-0.12553	-0.24069	-0.21097
MOL_1072	CC1(C)OB(c2cc(Br)cc(C(F)(F)F)c2)OC1(C)C	MOL_1072_C_0	35	0	-63.25594807	-63.89333436	350.9672531	-11.2901	-7.6786	6.83	14998.97938	403097.7873	186.37123	-0.138	0.087	-0.029	-0.063	-0.024	-0.023	-0.029	-3551.187975	-0.261	-0.058	5.27	2382.2294	57.5312	56.932	64.4515	65.7145	64.38	66.7779	1215.028	108.06	152.885	190.88	177.221	140.567	143.802	0.06936	0.18793	-0.17743	-0.0842	-0.09387	-0.40379	-0.1538	0.07672	-0.12764	-0.18727	-0.37797
MOL_1073	Fc1cc(Br)ccc1S	MOL_1073_C_0	13	0	-26.93622752	-27.23495459	207.0628967	-10.7017	-7.3886	1.81	4358.20663	156763.5401	106.72276	-0.144	0.079	-0.054	0.157	0.036	-0.038	-0.039	-3300.822024	-0.235	-0.042	0.793	2339.2202	62.0119	77.5332	39.624	70.9282	70.8037	70.2959	1272.096	103.766	114.304	85.413	132.018	144.39	135.105	-0.00258	-0.0199	0.05215	0.22886	0.09777	0.13933	-0.18687	0.07773	-0.12847	-0.29303	0.39955
MOL_1075	CS(=O)(=O)c1ccc(Br)cc1F	MOL_1075_C_0	18	0	-38.20568497	-38.60250985	253.088324	-11.7355	-8.0152	3.7	6702.28685	215212.7418	128.64662	-0.116	0.088	-0.035	-0.022	-0.101	0.176	-0.052	-3490.530539	-0.278	-0.066	4.105	2283.5881	50.4382	70.4738	69.0589	63.0926	37.7962	76.3205	1288.662	123.821	136.994	165.627	115.872	89.063	114.388	0.03479	0.03365	-0.22818	0.50492	-0.78566	0.4486	0.022	0.09977	-0.10408	-0.2555	-0.18986
MOL_1077	CN1CCCC1c1ccc(Br)cc1	MOL_1077_C_0	27	0	-37.70724915	-38.24728062	240.1394964	-9.674	-6.5992	4.83	9139.98473	254017.5549	149.24085	-0.178	0.08	-0.036	-0.032	0.008	-0.037	-0.036	-3054.116495	-0.226	-0.022	3.139	2335.9561	59.5093	65.1891	70.6751	50.1034	70.0344	66.833	1300.706	99.997	138.789	161.321	188.766	144.168	136.347	-0.0029	0.02595	-0.44118	0.36815	0.27532	0.68048	-0.37967	0.05228	-0.1256	-0.244	-0.21551
MOL_1078	Fc1ccc(Br)c(C(F)F)c1	MOL_1078_C_0	15	0	-35.3021206	-35.63088834	225.0056516	-11.6794	-7.9019	2.92	4194.28851	130190.5511	100.73818	-0.134	0.072	-0.03	-0.042	0.177	-0.037	-0.01	-3140.44121	-0.266	-0.059	2.59	2410.387	64.3832	63.6145	78.499	33.8111	80.0052	58.96	1097.315	99.722	137.464	137.273	94.559	142.416	153.804	-0.0068	-0.32712	-0.20681	0.50278	0.08326	0.59295	-0.28464	0.08537	-0.11825	-0.23124	-0.27199
MOL_1079	FC1(F)CC(c2ccc(Br)cc2)C1	MOL_1079_C_0	22	0	-39.54745393	-40.00502386	247.0791598	-11.0064	-7.0369	3.05	6961.85616	202998.9414	128.9337	-0.166	0.083	-0.034	-0.035	0.009	-0.036	-0.034	-3157.924913	-0.25	-0.034	2.237	2351.1492	58.4914	66.5983	69.132	50.6138	71.3858	64.6255	1274.492	103.83	137.478	134.991	187.581	159.941	141.671	-0.00295	0.12277	-0.45625	0.37322	0.23634	0.4783	-0.5427	0.06265	-0.12581	-0.24145	-0.2147
MOL_108	CCOc1ccc(Br)cc1	MOL_108_C_0	19	0	-29.8615708	-30.26372272	201.0602866	-10.4832	-6.6448	4.76	5266.50253	156762.2953	114.59182	-0.176	0.072	-0.037	-0.065	0.148	-0.054	-0.034	-2957.244173	-0.226	-0.024	3.075	2384.9725	67.7047	66.3427	87.722	41.9651	77.1967	65.1349	1218.368	91.043	137.584	140.981	128.472	131.337	139.042	-0.03214	0.10697	-0.59322	0.9806	-0.11796	0.01383	-0.31937	0.05232	-0.14785	-0.23367	-0.30787
MOL_1080	CN1CCC(c2ccc(Br)cc2)CC1	MOL_1080_C_0	30	0	-40.87564437	-41.46138506	254.1661138	-9.6488	-6.6349	4.55	10708.97144	291810.5268	160.94894	-0.177	0.08	-0.036	-0.037	0.01	-0.034	-0.036	-3093.440206	-0.226	-0.024	2.97	2325.9426	59.8501	66.159	69.1209	51.0859	71.5327	66.0537	1329.119	99.884	136.212	134.454	191.821	159.954	138.203	0.01469	0.0837	-0.3284	0.21778	0.53599	0.67498	-0.25636	0.05475	-0.1264	-0.24327	-0.21696
MOL_1081	O=S(=O)(Cl)c1cc(F)c(Br)c(F)c1	MOL_1081_C_0	15	0	-43.32559899	-43.66242649	291.4971658	-12.2097	-8.9534	0.78	7051.21534	242692.3001	131.1041	-0.044	0.05	0.18	-0.051	-0.085	-0.051	0.18	-4010.04126	-0.293	-0.101	2.534	2453.1584	70.1347	34.9053	87.6364	48.6319	87.6381	34.9025	838.416	96.071	94.612	129.863	121.509	129.866	94.611	0.08554	0.77729	-0.62299	0.78419	-0.73767	0.78443	-0.62311	0.15987	-0.24143	0.42212	-0.27618
MOL_1082	Cc1cc([N+](=O)[O-])c(OC(C)C)cc1Br	MOL_1082_C_0	27	0	-46.65580472	-47.18093266	274.1110938	-11.2011	-8.6219	3.75	9732.42371	268030.2902	151.92299	-0.142	0.078	-0.077	0.161	-0.029	-0.036	0.01	-3240.394678	-0.251	-0.092	4.657	2290.675	47.467	80.4108	45.8134	62.2022	66.5989	67.837	997.535	107.368	115.556	120.553	94.95	141.517	150.862	0.05288	-0.47879	0.85955	-0.1935	0.17822	-0.04495	0.09936	0.08286	-0.07234	-0.32441	0.3647
MOL_1084	Clc1nc(-c2ccc(Br)cc2)cs1	MOL_1084_C_0	18	0	-36.61688396	-37.0766336	274.5642828	-10.7993	-7.9056	3.15	9119.18668	315282.4581	154.2982	-0.162	0.085	-0.033	-0.034	0.013	-0.026	-0.033	-3830.8572	-0.233	-0.066	2.697	2330.0313	56.7428	66.2219	74.2194	65.4303	68.2341	64.9711	1258.325	105.468	136.82	149.483	167.245	159.856	138.533	-0.0023	0.09549	-0.81885	0.04773	0.14284	0.49927	-0.4237	0.06636	-0.12002	-0.24608	-0.19858
MOL_1085	Cc1ccc2nc(-c3ccc(Br)cc3)cn2c1	MOL_1085_C_0	28	0	-45.53984558	-46.27819255	287.154585	-10.2902	-7.3207	7.65	12966.9012	371133.2862	182.568	-0.176	0.081	-0.034	-0.028	0.01	-0.036	-0.036	-3221.402071	-0.216	-0.053	5.737	2346.2208	58.0648	65.5861	69.2007	64.1903	72.7656	67.0165	1216.632	100.106	137.2	161.316	170.14	146.554	134.167	-0.01274	0.21504	-0.50897	0.59512	0.18071	0.26084	-0.73188	0.05606	-0.12158	-0.24599	-0.1961
MOL_1086	Brc1cccc(CN2CCCCC2)c1	MOL_1086_C_0	30	0	-40.87549668	-41.46163003	254.1661138	-9.602	-6.6894	3.54	10704.78719	291759.0085	160.91382	-0.177	0.082	-0.038	-0.029	-0.037	0.006	-0.041	-3093.43842	-0.22	-0.026	1.927	2320.5143	56.6743	68.3585	70.1475	70.1664	62.6062	65.0402	1259.669	103.848	138.566	158.01	153.741	173.384	126.761	0.02685	0.10652	-0.21724	0.20734	0.08554	-0.00031	0.17384	0.05437	-0.11214	-0.25488	-0.22076
MOL_1087	Brc1ccccc1C1CC1	MOL_1087_C_0	19	0	-27.91312069	-28.35639391	197.0716176	-10.6556	-6.6218	3.6	5397.90713	163227.0258	116.16986	-0.184	0.07	-0.035	-0.033	-0.032	-0.037	0.01	-2920.10457	-0.24	-0.024	1.817	2415.5512	56.6256	65.0825	73.4313	71.3654	75.7393	52.592	1143.35	84.605	134.236	152.752	163.643	156.962	175.679	-0.00137	0.17138	-0.09883	0.23684	-0.0237	-0.28835	0.27479	0.05248	-0.10609	-0.24249	-0.23878
MOL_1088	CC(C)c1ccc(C(C)C)c(Br)c1	MOL_1088_C_0	30	0	-38.4637509	-39.05396114	241.1673513	-10.6019	-6.4472	3.61	10055.65194	274671.024	156.22582	-0.19	0.07	0.003	-0.038	-0.043	0.009	-0.041	-3039.308877	-0.241	-0.02	1.855	2388.9861	55.9868	52.2106	72.438	71.1474	50.2733	68.2654	1055.348	80.394	173.24	157.338	136.82	179.625	133.212	0.04646	0.50922	-1.16185	0.33869	-0.05631	-0.16202	-0.15056	0.04677	-0.09504	-0.05349	-0.21453
MOL_109	Brc1ccc(-c2cn3ccccc3n2)cc1	MOL_109_C_0	25	0	-42.36876801	-43.05906693	273.1279677	-10.3758	-7.4352	6.8	11260.99831	328681.8682	171.06784	-0.174	0.082	-0.034	-0.028	0.01	-0.036	-0.036	-3182.080781	-0.219	-0.057	5.149	2351.0522	57.6574	65.5506	68.8966	64.3459	72.7417	66.8627	1190.148	101.071	137.37	161.796	169.692	146.419	134.585	-0.01222	0.16046	-0.45327	0.56134	0.21124	-0.01495	-0.49083	0.05767	-0.12072	-0.24582	-0.19518
MOL_1090	COc1cc(C)c([N+](=O)[O-])cc1Br	MOL_1090_C_0	21	0	-40.32101102	-40.74971236	246.0578589	-11.1519	-8.7231	7.46	6895.681	198603.9313	128.7941	-0.125	0.058	-0.035	-0.02	0.035	-0.08	0.152	-3161.754921	-0.255	-0.096	6.308	2429.0691	68.5014	63.1884	59.8573	56.1226	85.3048	38.0381	1106.565	85.23	142.707	94.819	182.668	112.536	130.824	0.12163	0.61256	0.3782	-1.07579	0.98351	0.39471	-1.15076	0.10442	-0.17029	-0.20558	0.04177
MOL_1091	COc1c(F)c(F)c(Br)c(F)c1F	MOL_1091_C_0	16	0	-43.55932705	-43.87844479	258.9955189	-11.5717	-8.001	4.35	4858.60639	146017.9104	106.14603	-0.057	0.028	0.145	0.111	0.121	0.124	0.146	-3314.852751	-0.253	-0.053	2.678	2490.1002	86.6139	48.16	55.1281	58.6566	54.4214	48.4779	864.303	73.611	87.189	68.081	104.777	78.068	86.226	0.0556	0.79638	-0.7581	1.28644	-0.00503	0.25791	-0.25189	0.14236	-0.269	0.35557	0.28715
MOL_1092	SCc1cccc(Br)c1	MOL_1092_C_0	16	0	-25.87371797	-26.22697937	203.0990517	-10.3846	-7.1102	2.23	5282.16893	182256.2978	117.68451	-0.168	0.085	-0.036	-0.026	-0.033	0.014	-0.043	-3240.900298	-0.243	-0.038	1.361	2345.7112	56.4273	68.3161	68.4315	70.6776	52.201	68.856	1245.429	105.349	139.204	160.518	156.539	179.52	120.063	-0.00368	0.11612	-0.23058	0.1987	0.15248	-0.00697	-0.14004	0.06129	-0.11241	-0.25293	-0.21745
MOL_1093	C=C(CC)c1ccc(Br)cc1	MOL_1093_C_0	22	0	-31.07430838	-31.58073908	211.098235	-10.6233	-7.0055	3.93	6870.42973	201283.1497	132.33909	-0.176	0.081	-0.035	-0.033	0.015	-0.032	-0.036	-2959.436617	-0.236	-0.041	2.095	2316.6842	57.9311	65.7918	68.2565	56.8032	71.8409	66.7453	1263.034	103.687	138.688	143.832	178.481	156.228	138.259	-0.00028	0.02857	-0.27424	0.16076	0.01506	0.18126	-0.31773	0.05907	-0.12176	-0.24416	-0.2058
MOL_1094	COc1ccc(CCl)cc1Br	MOL_1094_C_0	19	0	-33.90417358	-34.29319006	235.5052835	-10.6941	-6.9148	4.91	6517.03782	206351.9344	127.06693	-0.144	0.059	-0.04	0.001	-0.035	-0.068	0.143	-3416.840324	-0.237	-0.034	3.608	2423.338	66.6746	63.9314	65.2038	69.4491	88.1739	42.3061	1072.177	88.337	125.612	162.795	150.126	139.348	127.004	0.06779	0.66045	-0.6192	0.60495	-0.51311	0.72851	-0.77308	0.08774	-0.15642	-0.2131	-0.0925
MOL_1096	Fc1c(F)c(F)c2c(F)c(Br)c(F)c(F)c2c1F	MOL_1096_C_0	18	0	-58.58088529	-59.01826788	332.9997089	-12.0818	-9.4328	0.15	7486.29709	223262.7144	132.04442	-0.039	0.044	0.169	-0.027	-0.025	0.159	0.154	-3651.683304	-0.253	-0.09	0.65	2407.3048	76.0925	43.0791	87.4739	84.2589	51.8875	47.833	950.145	85.623	80.702	136.636	142.687	70.933	86.505	0.09266	-0.15072	0.48993	-0.01402	-0.0252	0.18354	0.26644	0.16214	-0.25532	0.43972	-0.16558
MOL_1098	FC(F)(F)c1cc(Cl)ccc1Br	MOL_1098_C_0	15	0	-39.35313163	-39.67338745	259.4506484	-11.5537	-8.091	4.47	5396.08212	177512.0187	114.39382	-0.104	0.082	-0.028	-0.031	0.103	-0.035	-0.027	-3600.047645	-0.265	-0.064	2.852	2299.0073	58.3056	62.5343	66.1506	56.8784	68.9761	63.5004	1220.065	121.945	137.408	141.13	117.15	140.011	133.824	0.04189	0.12111	-0.11084	0.0174	0.1858	0.23747	-0.9337	0.11536	-0.10709	-0.22894	-0.21856
MOL_1099	COc1ccc(Br)cc1CCl	MOL_1099_C_0	19	0	-33.9049164	-34.29325616	235.5052835	-10.6955	-7.0583	4.85	6507.97461	206229.6039	126.97338	-0.164	0.074	-0.037	-0.066	0.143	-0.009	-0.04	-3416.84173	-0.234	-0.043	3.595	2389.0897	66.8732	65.4908	87.4268	42.2484	66.6209	64.3233	1228.013	94.224	137.944	139.312	126.272	149.963	123.41	-0.00545	0.35273	-0.90164	0.96139	-0.57796	0.85114	-0.62485	0.06094	-0.14259	-0.22783	-0.2999
MOL_11	Brc1ccc2ccccc2c1	MOL_11_C_0	18	0	-29.05631145	-29.55299132	207.066472	-10.6409	-7.5585	3.91	6064.17644	187971.8991	126.53144	-0.174	0.082	-0.036	-0.033	0.012	0.015	-0.042	-2957.047998	-0.231	-0.058	2.213	2327.7766	58.613	68.5776	68.492	66.2925	64.2473	66.5838	1307.374	101.967	132.775	138.812	200.048	192.688	119.603	-0.00525	-0.0272	-0.7595	0.65005	-0.04416	-0.29032	0.28417	0.0601	-0.1187	-0.25062	-0.19122
MOL_110	CCCCc1ccc(Br)cc1	MOL_110_C_0	24	0	-32.12661302	-32.62127798	213.1141165	-10.6949	-6.6079	4.25	7170.13558	204324.8842	133.07463	-0.179	0.08	-0.036	-0.036	0.017	-0.036	-0.036	-2960.66718	-0.242	-0.025	2.433	2343.5557	60.0769	66.9552	67.3314	55.5822	69.805	65.9557	1274.169	101.226	136.948	142.127	190.746	147.961	138.527	-0.00495	0.00363	-0.20722	0.02176	0.10887	0.35715	-0.13005	0.05411	-0.12658	-0.24418	-0.22078
MOL_1100	CCOc1cc(Br)ccc1OC	MOL_1100_C_0	23	0	-37.08940004	-37.53849734	231.086309	-10.2124	-6.3954	3.69	7067.59918	200982.6862	131.17769	-0.176	0.069	-0.078	0.13	0.123	-0.071	-0.051	-3071.77046	-0.214	-0.014	1.935	2388.3353	67.7503	83.5077	50.3008	48.5268	87.9268	75.6671	1189.71	90.34	119.003	112.053	116.524	138.813	125.21	-0.0247	-0.10047	0.20776	0.00276	-0.00812	0.7399	-0.78435	0.05047	-0.12732	-0.32639	0.30451
MOL_1101	Cc1ccc(Oc2ccc(Br)cc2)cc1	MOL_1101_C_0	26	0	-41.58833182	-42.24065844	263.1298476	-10.4016	-6.7381	4.64	10627.47147	307081.8937	165.31541	-0.171	0.074	-0.036	-0.058	0.147	-0.052	-0.034	-3148.997149	-0.224	-0.032	2.792	2362.2121	65.6201	66.3574	81.5536	41.6018	77.0058	65.0713	1246.322	95.075	137.374	147.435	123.709	134.733	139.357	-0.01011	-0.00462	-0.3403	0.68487	-0.22876	0.24376	-0.2435	0.05657	-0.14149	-0.23637	-0.28562
MOL_1105	COCOc1cc(OC)ccc1Br	MOL_1105_C_0	24	0	-41.15676369	-41.6065716	247.0857139	-10.3489	-6.487	4.81	7722.51275	216220.7116	136.42107	-0.156	0.046	-0.037	-0.066	0.144	-0.103	0.142	-3146.988727	-0.219	-0.014	3.062	2460.8234	78.0379	65.1023	85.4867	39.1786	100.048	43.8311	1077.83	73.239	138.899	122.101	124.305	125.026	121.269	0.03438	0.72479	-0.75136	0.32815	-0.40512	1.97727	-1.81947	0.07299	-0.18891	-0.22472	-0.28356
MOL_1108	CN(C)S(=O)(=O)c1cccc(Br)c1	MOL_1108_C_0	23	0	-40.60083473	-41.07914509	264.1391229	-10.8772	-7.6418	5.55	9011.88484	272520.8416	149.23516	-0.137	0.087	-0.032	-0.022	-0.029	-0.089	-0.034	-3485.957392	-0.268	-0.058	5.203	2313.7788	55.9288	63.1319	69.8452	72.5269	58.3463	67.2344	1251.212	112.887	146.337	161.693	167.246	119.825	141.928	0.04608	0.00517	-0.29643	0.17104	0.27365	-0.65955	0.33249	0.08451	-0.12278	-0.23255	-0.21877
MOL_111	Brc1ccc(-c2ccccn2)cc1	MOL_111_C_0	21	0	-34.62006328	-35.1907631	234.0918519	-10.2193	-7.5164	4.83	7996.67573	239548.719	144.58496	-0.168	0.084	-0.033	-0.025	0.007	-0.032	-0.035	-3050.506572	-0.237	-0.059	3.481	2321.55	55.9128	65.6005	66.9254	58.2851	71.5967	66.6554	1280.151	105.586	137.603	164.551	171.502	151.819	136.163	0.00874	0.08826	-0.48692	0.48638	0.23888	0.18841	-0.60919	0.06249	-0.11618	-0.24704	-0.18464
MOL_1112	FC(F)Oc1ccccc1Br	MOL_1112_C_0	16	0	-35.15577287	-35.49939881	223.0145941	-11.1164	-7.1588	2.69	4569.00821	139185.4744	105.74731	-0.135	0.066	-0.033	-0.032	-0.029	-0.05	0.145	-3116.422558	-0.254	-0.034	1.342	2423.2677	67.0125	64.6859	74.2016	71.0364	79.1308	49.1409	1068.558	95.799	139.571	156.344	161.697	141.588	106.943	0.04345	0.52562	-0.56609	0.3734	-0.40129	1.15449	-1.0552	0.09412	-0.15792	-0.23523	-0.23807
MOL_1114	O=S1(=O)CCN(Cc2ccc(Br)cc2)CC1	MOL_1114_C_0	30	0	-49.06813881	-49.65881062	304.2030936	-10.4149	-7.0223	3.76	13190.12	381977.4404	178.52024	-0.166	0.082	-0.035	-0.037	0.008	-0.035	-0.035	-3602.703149	-0.246	-0.04	4.056	2313.4356	57.3718	66.4237	69.4529	59.8305	68.1366	65.3098	1299.569	106.11	137.953	144.036	176.899	163.431	140.529	0.01931	0.04858	-0.32059	0.28922	0.59136	0.25927	-0.26151	0.0646	-0.12199	-0.24314	-0.21919
MOL_1115	COc1cc(Br)ccc1S(=O)(=O)Cl	MOL_1115_C_0	19	0	-42.12520415	-42.52520923	285.5422633	-11.7188	-8.1178	3.75	8630.24277	284838.9342	145.91712	-0.12	0.09	-0.07	0.159	-0.119	-0.022	-0.041	-3926.095904	-0.268	-0.078	5.039	2316.7835	48.6615	82.2895	42.8976	61.4599	70.8759	75.4249	1250.328	124.573	119.34	123.492	101.044	159.017	127.972	0.03961	-0.31806	0.54956	-0.25982	-0.43771	0.52155	-0.26412	0.09498	-0.09001	-0.32308	0.362
MOL_1116	COCOc1ccc(F)cc1Br	MOL_1116_C_0	20	0	-38.14996428	-38.54438045	235.050154	-10.9463	-7.1867	3.78	6005.04764	174550.0354	120.42473	-0.13	0.059	-0.056	0.163	-0.051	-0.063	0.141	-3131.698018	-0.238	-0.035	2.663	2417.3718	67.0276	76.5842	39.4037	82.9079	83.1799	47.799	1086.909	92.892	114.074	85.333	133.85	145.08	120.49	0.05608	0.36134	-0.35732	0.40972	-0.21468	0.8759	-0.789	0.09465	-0.15248	-0.29658	0.39997
MOL_1117	CSc1ccc(Br)cc1F	MOL_1117_C_0	16	0	-30.0935068	-30.44280988	221.0895142	-10.334	-7.1808	4.62	5465.23217	186430.4541	118.48419	-0.151	0.076	-0.042	-0.046	0.027	0.161	-0.055	-3340.139181	-0.224	-0.035	3.188	2352.8859	62.3502	70.5212	75.6972	64.9635	37.9641	77.9273	1268.445	102.385	134.485	151.687	139.977	84.509	112.422	-0.0044	0.11105	-0.81178	0.72808	0.0616	0.25652	-0.13498	0.07318	-0.1304	-0.24853	-0.23975
MOL_1118	Cc1c(Br)ccc(F)c1F	MOL_1118_C_0	15	0	-31.07997478	-31.41817042	207.0151891	-11.3307	-7.385	1.02	4003.03093	125284.8255	99.16384	-0.14	0.066	0.001	0.145	0.153	-0.054	-0.042	-3041.193449	-0.256	-0.035	1.39	2383.2569	60.6885	66.4444	45.6644	44.8553	81.9848	70.1936	1046.069	92.569	143.262	82.063	86.01	131.225	131.265	0.02018	-0.04935	0.75558	-0.35595	0.46115	0.23056	-0.09375	0.07537	-0.12172	-0.10097	0.36523
MOL_1120	Brc1c2ccccc2c(-c2ccccc2-c2ccccc2)c2ccccc12	MOL_1120_C_0	44	0	-68.42194476	-69.69845329	409.3176539	-9.9901	-7.9479	3.99	32150.57467	899659.2997	291.68133	-0.179	0.058	0.006	0.006	-0.002	0.006	0.006	-3572.837755	-0.202	-0.08	1.982	2367.2885	58.1808	67.6913	65.521	57.816	67.5691	68.0155	811.642	66.858	183.811	189.686	152.414	190.082	185.264	0.00344	0.10768	0.78796	0.58084	0.58558	0.72317	0.73782	0.06051	-0.05336	-0.07511	-0.05092
MOL_1122	COc1cc(Cl)c(Cl)c(Br)c1	MOL_1122_C_0	16	0	-34.78866961	-35.11608756	255.9236629	-10.9446	-7.3531	5.32	6596.96434	227092.4892	128.05028	-0.113	0.073	0.067	0.085	-0.082	0.149	-0.067	-3837.108001	-0.243	-0.043	3.906	2257.0656	55.5536	65.1415	56.3458	87.4697	41.5459	76.3648	1253.861	97.564	76.62	100.96	115.353	122.077	107.451	0.03407	-0.31387	-0.8337	0.14369	0.33196	0.17331	0.04742	0.11073	-0.12237	-0.13341	-0.05782
MOL_1127	FC(F)(F)c1cc(Cl)cc(Br)c1	MOL_1127_C_0	15	0	-39.35657469	-39.67795147	259.4506484	-11.7801	-8.1328	2.3	5393.60534	177467.5528	114.36776	-0.111	0.092	-0.04	0.107	-0.036	-0.016	-0.034	-3600.051538	-0.274	-0.065	1.528	2339.1163	55.3945	62.6399	54.6967	71.8461	62.8488	69.9087	1218.93	116.088	122.474	117.393	143.861	141.288	142.099	0.02288	0.28191	-0.77962	0.54942	0.16544	-0.80846	-0.0173	0.09847	-0.1149	-0.24285	-0.05649
MOL_1129	CO/N=C/c1cc(Br)cc(F)c1F	MOL_1129_C_0	19	0	-40.65682821	-41.06903954	250.0399739	-11.2947	-8.2674	3.56	6191.04251	182264.7668	122.56185	-0.125	0.082	-0.046	-0.001	0.146	0.158	-0.058	-3209.804725	-0.253	-0.073	2.414	2358.3314	61.3561	73.6353	70.0914	46.5551	44.7978	75.754	1276.539	107.794	135.579	143.461	81.24	85.01	111.68	0.03435	0.00436	0.2297	0.71458	-1.16719	0.77527	-0.19686	0.08518	-0.12428	-0.21906	-0.13022
MOL_113	Brc1ccc(/C=C/c2ccccc2)cc1	MOL_113_C_0	26	0	-39.630357	-40.33581375	259.1411786	-10.3321	-7.6677	4.19	11178.56062	326292.0178	171.73542	-0.173	0.081	-0.035	-0.033	0.016	-0.034	-0.035	-3111.876643	-0.216	-0.07	2.316	2325.3801	58.0851	65.9627	74.6862	61.9769	66.8562	65.5299	1270.733	101.566	137.042	156.382	181.728	138.292	136.732	-0.00206	0.07769	-0.68112	0.41666	0.40119	0.1915	-0.23855	0.06542	-0.12463	-0.24473	-0.1989
MOL_1130	O=[N+]([O-])c1ccc(Oc2ccccc2)c(Br)c1	MOL_1130_C_0	25	0	-48.87316868	-49.50529996	294.1008026	-11.2235	-8.9237	7.03	11207.07816	322565.0692	168.13737	-0.119	0.062	0.156	-0.059	-0.025	-0.007	-0.03	-3314.189633	-0.254	-0.103	6.167	2401.8453	65.2082	38.222	84.5485	71.4135	57.5615	65.6048	1103.261	91.706	128.033	144.14	165.472	96.217	144.744	0.1188	0.12309	-0.36664	0.24759	0.06551	-0.03501	0.22848	0.10962	-0.16605	0.3319	-0.2907
MOL_1131	O=[N+]([O-])c1cc(Br)cc(F)c1F	MOL_1131_C_0	14	0	-38.3479576	-38.66617957	237.986144	-12.1676	-9.6529	3.32	4404.95368	135987.4004	102.4875	-0.091	0.086	-0.036	-0.013	0.168	0.165	-0.048	-3206.364605	-0.283	-0.118	3.846	2292.3046	61.7209	69.9541	58.0032	48.1361	43.5656	69.5844	1266.382	115.54	131.718	95.588	91.059	89.115	122.027	0.0496	0.0193	-0.1172	0.59204	0.057	0.50681	-0.15163	0.11297	-0.13403	-0.23102	0.01765
MOL_1132	Fc1c(Br)cccc1C(F)F	MOL_1132_C_0	15	0	-35.29832769	-35.62655781	225.0056516	-11.5604	-7.8615	3.03	4203.45684	130291.9477	100.85939	-0.11	0.068	0.163	-0.023	-0.02	-0.028	-0.031	-3140.438231	-0.269	-0.058	2.348	2439.0704	68.2592	38.8103	69.7931	70.4192	73.3889	62.0375	999.935	96.027	90.799	138.849	169.479	159.45	142.038	0.0266	0.63486	-0.8875	0.36558	0.14986	0.25307	-0.33592	0.10639	-0.18808	0.41487	-0.17896
MOL_1134	COCCc1ccc(Br)c(F)c1	MOL_1134_C_0	22	0	-37.23903496	-37.67615665	233.0773665	-10.8881	-6.9658	5.7	6669.37946	191421.3503	127.10814	-0.139	0.06	-0.037	-0.037	0.022	-0.06	0.164	-3095.795355	-0.245	-0.03	3.916	2440.9023	72.0081	64.8846	70.6887	54.9274	81.4439	35.8788	1038.669	89.243	135.358	148.435	181.394	115.06	92.258	0.01453	0.39398	-0.36069	0.68128	0.18141	-0.10842	-0.31098	0.08655	-0.19455	-0.23118	-0.22256
MOL_1135	COCOc1cc(Br)c2ccccc2c1	MOL_1135_C_0	26	0	-43.51997855	-44.11158308	267.1185167	-10.4518	-7.4595	4.1	10178.71245	289764.3075	159.80873	-0.164	0.074	-0.057	0.146	-0.075	0.014	0.001	-3186.114478	-0.221	-0.053	2.302	2375.0318	56.974	73.4625	43.649	86.3678	63.1405	69.2148	1164.771	89.011	110.879	116.849	120.956	192.265	179.812	-0.0086	0.25386	-0.29589	-0.23328	1.13138	0.46532	-0.40033	0.06611	-0.07941	-0.27209	0.31576
MOL_1136	COc1cc(Br)c2ccccc2c1	MOL_1136_C_0	22	0	-36.29025934	-36.83485414	237.0924943	-10.3998	-7.4287	5.07	7979.27997	235980.2391	143.06543	-0.165	0.074	-0.058	0.144	-0.082	0.013	0	-3071.580109	-0.221	-0.053	3.079	2382.1223	56.3021	73.0328	41.0356	92.0214	63.1011	69.9403	1141.216	89.23	110.009	119.049	114.89	192.227	178.558	-0.01016	0.2378	-0.05343	0.34618	0.55806	0.29274	-0.34854	0.06666	-0.07821	-0.27043	0.32746
MOL_1137	CCc1ccc([N+](=O)[O-])cc1Br	MOL_1137_C_0	20	0	-36.25406394	-36.68242999	230.058454	-11.4873	-9.0248	5.48	6302.35377	184279.7182	123.87473	-0.143	0.079	-0.03	0	-0.025	-0.032	0.025	-3086.546594	-0.273	-0.106	5.034	2360.1926	56.0885	66.1267	53.3558	72.3713	68.6697	44.2868	1091.681	94.945	141.428	100.339	165.928	142.227	190.017	0.09685	-0.2759	0.44556	-0.17041	0.41832	-0.31145	0.17552	0.08393	-0.11756	-0.21489	0.05562
MOL_1138	Brc1ccc(C2CCCC2)cc1	MOL_1138_C_0	25	0	-34.27817973	-34.797069	225.1248524	-10.6797	-6.6117	4.33	7960.87823	226870.1172	139.55425	-0.179	0.08	-0.036	-0.037	0.013	-0.035	-0.037	-2998.770048	-0.239	-0.024	2.71	2357.837	60.5466	67.0813	68.9375	46.3024	71.1333	65.5059	1280.293	98.924	135.766	134.446	194.331	155.495	139.195	-0.00554	0.12709	-0.5134	0.5349	0.29772	0.48029	-0.57417	0.05329	-0.12775	-0.24262	-0.21818
MOL_114	CC1(C)OB(c2ccc(Br)cc2)OC1(C)C	MOL_114_C_0	32	0	-47.40632153	-48.0147919	282.9692485	-10.7249	-6.9521	6.27	12226.78483	335862.3569	171.10891	-0.171	0.085	-0.035	-0.027	-0.075	-0.027	-0.035	-3214.123728	-0.248	-0.041	4.062	2315.1918	53.2687	67.4323	62.1032	69.0834	62.1091	67.433	1294.237	109.264	137.324	169.385	196.654	169.384	137.325	0.01459	0.05937	-0.21177	0.33714	-0.40571	0.33687	-0.21191	0.06065	-0.10845	-0.25817	-0.17603
MOL_1140	Cc1ccc(-c2ccccc2)c(Br)c1	MOL_1140_C_0	25	0	-37.51872044	-38.1685672	247.1304427	-10.5597	-6.7918	3.72	9915.56843	289778.3599	160.67506	-0.18	0.075	0.002	-0.035	-0.042	0.019	-0.046	-3073.787752	-0.235	-0.034	1.954	2337.5101	57.0716	55.6773	67.0517	70.6331	59.5239	64.593	1124.461	91.93	160.417	145.034	148.082	173.204	117.545	0.07799	0.25613	-0.07635	0.33414	-0.07187	0.81233	-0.91694	0.06264	-0.09083	-0.07923	-0.19982
MOL_1141	Cc1cc(Br)c([N+](=O)[O-])cc1C	MOL_1141_C_0	20	0	-36.25563659	-36.68484241	230.058454	-11.1802	-8.8011	8.09	6298.98667	184284.807	123.83192	-0.114	0.084	-0.046	0.025	0.017	-0.036	-0.01	-3086.538367	-0.263	-0.098	6.441	2289.0519	60.3583	61.8738	53.3987	60.691	67.0998	54.5062	1144.836	120.436	110.294	179.04	171.326	138.409	105.228	0.11082	0.94652	0.24236	-0.30351	0.94702	-0.17014	-1.27088	0.13431	-0.11005	-0.23666	0.00909
MOL_1142	Fc1ccc(Oc2cccc(Br)c2)cc1	MOL_1142_C_0	23	0	-42.64600994	-43.24336369	267.0936927	-10.8446	-6.9937	3.67	9277.46281	273648.1649	154.20885	-0.162	0.084	-0.044	-0.026	-0.054	0.147	-0.065	-3208.918541	-0.235	-0.04	2.014	2315.2191	56.4722	72.4063	68.2159	79.5216	40.5579	78.2111	1251.331	106.949	132.812	161.779	139.472	117.784	127.046	0.01158	-0.01726	-0.27595	0.20493	-0.15584	0.03946	0.3261	0.06614	-0.10732	-0.27052	-0.21152
MOL_1143	CSCc1ccccc1Br	MOL_1143_C_0	19	0	-29.03476868	-29.43759887	217.1256691	-9.8636	-6.9673	2.88	6492.07473	214139.7666	129.41722	-0.181	0.072	-0.035	-0.03	-0.029	-0.031	0.009	-3280.220657	-0.224	-0.035	1.442	2382.2768	57.0019	66.3375	71.4991	70.8727	65.5129	56.457	1035.873	87.131	133.472	155.907	163.73	156.764	170.315	0.04285	0.08919	-0.34294	0.29995	0.02704	0.32866	-0.00223	0.05409	-0.10967	-0.24708	-0.229
MOL_1144	COc1ccc(Br)cc1C(F)(F)F	MOL_1144_C_0	19	0	-42.54218162	-42.92424767	255.0316739	-11.1468	-7.6477	5.42	5882.57133	172515.3612	118.39783	-0.14	0.076	-0.03	-0.063	0.155	-0.048	-0.03	-3254.984755	-0.244	-0.05	4.314	2415.9459	67.0766	62.6452	86.7741	41.486	74.6026	67.1074	1197.026	97.639	143.161	140.799	128.866	121.685	140.32	0.00235	0.42882	-0.91736	1.01323	-0.93707	0.49296	-0.6602	0.07437	-0.15113	-0.21574	-0.30207
MOL_1145	O=S(=O)(c1cccc(Br)c1)C(F)(F)F	MOL_1145_C_0	18	0	-46.64393208	-47.03067568	289.0692488	-11.8298	-8.3797	4.76	7251.90074	229144.6382	132.43191	-0.112	0.093	-0.025	-0.016	-0.025	-0.08	-0.03	-3689.011577	-0.281	-0.082	4.642	2307.8603	55.0713	59.5111	68.89	70.0694	58.486	64.4713	1223.699	117.782	152.252	163.55	174.059	112.907	149.673	0.0561	-0.05471	-0.26251	0.08767	0.29682	-0.56345	0.36865	0.10138	-0.12835	-0.21427	-0.21747
MOL_1148	CC#Cc1cccc(Br)c1	MOL_1148_C_0	17	0	-26.85598988	-27.35304231	195.0557361	-10.6742	-6.9567	4.39	5215.91341	162970.0511	116.0278	-0.179	0.084	-0.037	-0.027	-0.033	0.043	-0.037	-2918.871479	-0.239	-0.044	2.403	2345.3289	56.5489	67.8761	69.5849	67.5857	71.7526	62.4287	1281.598	107.431	138.857	159.596	158.988	149.884	132.637	-0.00073	0.1709	-0.2319	0.30624	-0.02452	-0.2076	-0.14613	0.05956	-0.11467	-0.25069	-0.22301
MOL_1149	Cc1ccc(S(=O)(=O)Cl)cc1Br	MOL_1149_C_0	18	0	-38.06281889	-38.46307766	269.5428584	-11.6646	-8.0853	5.63	7941.14069	267432.2662	140.75829	-0.125	0.08	-0.032	-0.088	-0.027	-0.029	0.029	-3850.89412	-0.277	-0.086	5.414	2353.8018	54.3408	68.1275	50.5294	74.1053	67.6829	50.9476	1036.448	102.427	138.96	113.565	162.195	142.261	181.701	0.07067	0.16183	0.398	-0.58234	0.48905	-0.73086	0.14886	0.09478	-0.1174	-0.21412	-0.33085
MOL_115	Clc1ccc(Br)cc1Cl	MOL_115_C_0	12	0	-27.55825663	-27.83830839	225.8976406	-11.1981	-7.4972	1.89	4857.02752	179866.911	111.39721	-0.132	0.083	-0.037	-0.037	0.087	0.09	-0.046	-3722.580256	-0.257	-0.048	1.441	2374.1292	59.241	68.0766	67.8836	58.5383	56.8435	64.839	1202.791	109.995	135.227	135.569	103.256	102.075	115.923	-0.01944	0.18152	-0.20345	0.18875	-0.41575	0.10589	-0.3157	0.08485	-0.12104	-0.24121	-0.22018
MOL_1150	O=S(=O)(Cl)c1cc(Br)ccc1Cl	MOL_1150_C_0	15	0	-38.93733582	-39.27535259	289.9612378	-11.792	-8.4915	4.14	8050.58774	291335.7938	141.98773	-0.102	0.088	-0.03	-0.101	0.099	-0.031	-0.025	-4271.151866	-0.275	-0.092	4.826	2338.4439	58.6299	67.421	50.8743	59.0008	66.0553	60.4585	1234.068	114.821	139.672	109.411	127.938	138.762	145.354	0.05875	0.09737	0.66015	-1.62176	0.60436	0.19753	-0.26627	0.10796	-0.13395	-0.2131	-0.33097
MOL_1152	Brc1cc2ccc3ccccc3c2c2ccccc12	MOL_1152_C_0	30	0	-48.24237523	-49.11661623	307.1841222	-10.3123	-7.6065	4.06	16099.44446	469269.0017	206.43701	-0.178	0.071	-0.044	0.01	-0.002	0.009	0.006	-3264.347915	-0.217	-0.066	2.104	2340.6046	57.6804	65.9254	67.5574	69.0702	66.4528	66.3242	1099.306	81.403	108.858	180.265	172.734	181.445	180.072	-0.00907	-0.36528	0.31592	1.0351	-0.35176	0.66575	1.00935	0.06235	-0.08396	-0.22004	-0.05973
MOL_1153	Brc1cccc(OCC2CC2)c1	MOL_1153_C_0	23	0	-35.14128735	-35.63311877	227.0976399	-10.6558	-6.6657	3.28	7217.74133	208238.0824	132.71276	-0.173	0.082	-0.048	-0.028	-0.057	0.15	-0.073	-3034.633201	-0.233	-0.024	1.947	2335.59	56.7409	75.2174	68.729	80.022	39.9386	83.8359	1241.133	104.402	128.064	160.373	135.592	124.227	118.817	-0.01204	-0.33496	-0.26869	0.19382	-0.36499	0.12721	0.70454	0.05574	-0.10124	-0.28238	-0.21225
MOL_1154	Cc1cc2ccccc2cc1Br	MOL_1154_C_0	21	0	-32.22797721	-32.77245522	221.0930894	-10.5285	-7.4173	3.43	7332.0048	220395.1302	138.04174	-0.18	0.072	-0.044	0.01	0.01	-0.047	0.013	-2996.371093	-0.227	-0.054	1.74	2342.3071	56.336	65.6559	65.58	65.3278	68.6557	61.4751	1154.227	88.961	115.049	189.7	195.441	117.191	161.518	0.01535	-0.13545	0.31716	0.39851	0.16829	-0.23881	0.09083	0.05547	-0.10715	-0.21412	-0.05898
MOL_1156	CCOc1ccc(Br)c(F)c1	MOL_1156_C_0	19	0	-34.08501428	-34.47961707	219.0507491	-10.7119	-6.9325	5.33	5430.64153	160947.1976	115.19939	-0.139	0.051	-0.036	-0.061	0.151	-0.088	0.163	-3056.483632	-0.232	-0.027	3.428	2458.7312	80.0944	63.722	82.1396	40.6	97.2795	35.9233	1017.658	77.758	140.506	125.976	123.599	116.105	91.378	3.00E-05	0.52284	-0.4257	-0.0641	-0.05224	1.16431	-0.79469	0.08527	-0.21703	-0.22264	-0.27416
MOL_1157	Cc1cc(Br)c(F)cc1F	MOL_1157_C_0	15	0	-31.08140618	-31.42090683	207.0151891	-11.2221	-7.3964	3.43	4007.53555	125349.7591	99.22049	-0.121	0.057	-0.048	0.005	0.161	-0.07	0.163	-3041.195305	-0.252	-0.039	2.216	2453.4774	74.7828	62.8132	73.563	35.4737	91.329	37.7053	1019.828	87.489	119.383	146.161	87.43	109.629	90.674	0.01643	0.51015	-1.07677	1.22128	-0.23708	0.6586	-0.36574	0.09549	-0.19584	-0.22009	-0.09811
MOL_1158	CC(C)=CCOc1ccc(Br)cc1	MOL_1158_C_0	26	0	-38.30791962	-38.86359611	241.1242573	-10.4027	-6.5709	4.77	8884.13519	250707.7777	148.69761	-0.179	0.071	-0.036	-0.055	0.149	-0.065	-0.037	-3073.965229	-0.225	-0.022	3.086	2383.2228	67.6274	65.7433	78.4469	42.8716	84.4476	67.0411	1201.269	91.18	138.387	131.559	131.029	139.435	136.544	-0.02563	0.13236	-0.38646	0.12501	-0.19866	1.26941	-0.9355	0.05019	-0.14666	-0.23918	-0.25939
MOL_1159	C#CCOc1cccc(Br)c1	MOL_1159_C_0	18	0	-30.90501744	-31.39977622	211.0551411	-10.7219	-6.6973	3.11	5753.92438	176395.8006	120.94499	-0.171	0.082	-0.048	-0.028	-0.057	0.149	-0.072	-2994.064099	-0.238	-0.025	1.5	2341.7626	56.9163	74.3068	69.0369	80.5995	41.3209	81.7564	1205.722	105.779	130.149	160.478	136.803	122.295	120.574	-0.0148	-0.51367	-0.24285	0.16919	-0.29564	0.12407	0.76975	0.05932	-0.10295	-0.27795	-0.21322
MOL_116	CC(C)c1ccc(Br)cc1	MOL_116_C_0	21	0	-28.9627165	-29.4114397	199.0874991	-10.7081	-6.6092	4.25	5900.31257	172982.0655	121.40056	-0.178	0.08	-0.036	-0.037	0.012	-0.032	-0.037	-2921.350382	-0.242	-0.024	2.478	2346.6754	59.8485	66.0406	69.462	50.0632	72.5189	65.8865	1300.295	100.365	137.469	133.315	192.877	161.049	138.901	-0.01189	0.01187	-0.31674	0.28608	-0.51478	0.45315	-0.12596	0.05437	-0.12641	-0.24309	-0.21892
MOL_1160	Brc1ccc(-c2cncnc2)cc1	MOL_1160_C_0	20	0	-34.89189799	-35.43289971	235.0798784	-10.3153	-7.8118	0.89	7585.39526	227115.2047	140.10551	-0.161	0.085	-0.033	-0.031	0.008	-0.031	-0.033	-3066.542347	-0.252	-0.066	1.028	2314.0546	55.4033	65.1415	69.6561	62.3117	69.6596	65.1347	1275.584	110.284	141.068	149.753	173.965	149.745	141.061	0.018	0.05679	-0.47645	0.24025	-0.32147	0.24083	-0.47576	0.07201	-0.11893	-0.24103	-0.20357
MOL_1161	COCOc1cc(Br)ccc1OC	MOL_1161_C_0	24	0	-41.15220382	-41.60035445	247.0857139	-10.3484	-6.4751	4.95	7720.04066	216174.7996	136.39838	-0.167	0.071	-0.072	0.129	0.125	-0.071	-0.049	-3146.984621	-0.218	-0.014	3.087	2391.5237	67.3078	79.2668	50.4305	49.1448	88.1261	73.7351	1177.919	93.36	121.218	110.893	116.738	138.83	127.821	-0.01182	-0.19754	0.50342	-0.16148	-0.20895	0.85456	-0.7818	0.05581	-0.1312	-0.31226	0.29025
MOL_1162	C=Cc1ccc(Br)cc1F	MOL_1162_C_0	16	0	-28.96746279	-29.37109636	201.0354626	-10.9412	-7.6903	3.36	4661.23924	145575.3688	109.57962	-0.149	0.082	-0.042	-0.033	0.001	0.165	-0.055	-2980.04095	-0.24	-0.063	1.767	2304.542	56.8496	70.311	73.8468	72.2975	36.0512	76.6673	1306.791	109.471	133.88	159.088	153.692	86.325	113.44	0.00633	-0.03719	-0.36293	-0.19422	1.02568	-0.01988	0.02277	0.07864	-0.11394	-0.25811	-0.18554
MOL_1163	CC(C)Oc1ccc(Br)cc1F	MOL_1163_C_0	22	0	-37.25251372	-37.69519486	233.0773665	-10.7008	-6.9319	5.09	6639.54051	191118.5616	126.7427	-0.155	0.071	-0.043	-0.07	0.135	0.148	-0.056	-3095.804058	-0.231	-0.027	3.506	2369.7456	68.5834	71.3903	85.1545	51.9605	42.9196	76.1324	1243.227	94.524	131.414	141.497	114.394	85.425	113.529	-0.01421	0.10411	-0.55811	1.0483	0.07228	-0.03748	-0.24154	0.06614	-0.1408	-0.24793	-0.29707
MOL_1164	Cc1nc(-c2cccc(Br)c2)no1	MOL_1164_C_0	20	0	-36.81384346	-37.29880717	239.0685475	-10.987	-7.7744	3.19	7129.11177	211377.9408	133.64734	-0.161	0.086	-0.031	-0.024	-0.03	0.007	-0.032	-3103.636953	-0.252	-0.063	1.615	2349.5916	55.7828	64.3494	68.969	72.7229	67.6743	65.5519	1294.676	107.643	141.992	160.199	165.504	157.038	141.272	0.01523	-0.17789	-0.2083	-0.05475	0.48604	0.09922	-0.40599	0.06665	-0.11988	-0.23811	-0.2233
MOL_1165	O=[N+]([O-])c1c(F)cc(F)c(Br)c1F	MOL_1165_C_0	14	0	-42.56121832	-42.87333868	255.9766065	-12.2506	-9.5586	3.76	4595.84413	140521.6875	103.55956	-0.044	0.042	0.178	-0.071	0.185	-0.036	0.178	-3305.597071	-0.286	-0.11	3.626	2474.969	80.9388	34.2772	94.3086	40.1844	65.2576	40.1377	822.738	80.375	100.317	106.067	98.499	86.508	100.122	0.07799	0.74445	-0.40858	0.56044	0.0579	0.50802	-0.39962	0.15605	-0.26934	0.44052	-0.35238
MOL_1167	O=[N+]([O-])c1cc(OC(F)(F)F)ccc1Br	MOL_1167_C_0	18	0	-49.83511118	-50.20559479	286.0026288	-11.8731	-9.5339	3.46	6375.72017	185337.7926	121.80104	-0.076	0.088	-0.028	-0.042	0.155	-0.037	0.002	-3420.171166	-0.278	-0.116	3.317	2283.8965	61.8754	61.5158	76.9054	47.6664	76.9102	50.3855	1120.429	123.879	138.583	148.765	101.704	140.039	107.937	0.11656	1.42287	-1.08125	1.48277	-0.38869	-0.01636	-1.1456	0.1541	-0.13097	-0.22291	-0.24836
MOL_1168	COc1cc(Br)c(F)cc1[N+](=O)[O-]	MOL_1168_C_0	18	0	-41.36582734	-41.73862625	250.021704	-11.729	-9.0998	4.65	5862.89395	172565.3405	118.16204	-0.092	0.071	-0.077	0.159	-0.025	-0.045	0.161	-3221.661025	-0.263	-0.105	5.047	2397.151	59.2683	80.131	45.6999	62.1567	79.2536	43.651	980.597	110.196	118.282	120.964	92.336	136.854	82.321	0.0561	0.11436	-0.00851	-0.24273	0.53726	0.68957	-0.35843	0.12464	-0.15013	-0.31835	0.35285
MOL_1169	COc1cc(Br)cc(OC)c1Cl	MOL_1169_C_0	20	0	-37.97191354	-38.36055268	251.5046884	-10.5595	-6.9093	0.36	7132.90343	221432.7258	132.07742	-0.154	0.076	-0.088	0.139	0.042	0.139	-0.088	-3492.046648	-0.231	-0.027	1.376	2377.1294	59.8454	90.6843	42.565	78.1927	42.5698	90.6825	1296.641	104.98	106.719	121.179	76.367	121.174	106.718	0.02165	-1.01188	0.56304	-0.53614	0.85563	-0.53614	0.56307	0.06627	-0.09518	-0.3467	0.33114
MOL_117	C=C(C)c1ccc(Br)cc1	MOL_117_C_0	19	0	-27.90995282	-28.36956687	197.0716176	-10.6007	-7.0697	3.98	5626.98201	170173.2071	120.63399	-0.176	0.081	-0.036	-0.033	0.012	-0.033	-0.035	-2920.119198	-0.235	-0.045	2.168	2330.588	57.7915	66.5963	72.1679	55.5185	70.1839	66.3551	1263.008	103.841	138.137	154.643	180.001	145.248	137.848	-0.00958	-0.00276	-0.29434	0.38285	0.31004	-0.16794	-0.33389	0.05954	-0.12163	-0.2447	-0.21014
MOL_1170	Brc1ccc(C2CCOCC2)cc1	MOL_1170_C_0	26	0	-38.34079469	-38.85744888	241.1242573	-10.8162	-6.762	3.04	8633.59236	242700.6489	144.58674	-0.173	0.081	-0.036	-0.034	0.009	-0.036	-0.035	-3073.991264	-0.245	-0.027	1.639	2322.9147	59.4592	65.9983	71.4742	51.8216	69.4336	66.0503	1330.608	101.018	138.719	159.861	190.28	134.133	137.006	0.01333	0.07202	-0.24676	0.60941	0.30873	0.27784	-0.32326	0.05738	-0.12599	-0.24274	-0.21825
MOL_1173	CSc1ccc(Br)c(F)c1	MOL_1173_C_0	16	0	-30.09278244	-30.4422313	221.0895142	-10.3892	-7.1747	4.4	5465.31527	186497.2917	118.49153	-0.135	0.056	-0.035	-0.044	0.049	-0.066	0.164	-3340.138435	-0.225	-0.035	2.888	2448.0687	75.3891	64.7485	77.2053	51.6062	87.6075	35.2902	1055.948	83.855	135.917	137.315	158.81	126.895	91.657	0.01111	0.51891	-0.47699	0.40664	-0.11962	0.90948	-0.99053	0.09129	-0.20639	-0.22207	-0.24727
MOL_1175	O=S1(=O)CCN(c2ccc(Br)cc2)CC1	MOL_1175_C_0	27	0	-45.91125921	-46.45970212	290.1764762	-10.3628	-6.7944	3	11436.83021	338595.6524	166.76641	-0.178	0.071	-0.035	-0.06	0.062	-0.06	-0.035	-3563.386727	-0.222	-0.035	3.088	2371.3521	68.4272	64.3783	85.1142	56.5934	85.1174	64.3819	1228.302	90.493	140.253	138.603	148.562	138.405	140.227	-0.01355	0.15325	-0.78745	0.77143	-0.33512	0.78845	-0.79004	0.05801	-0.15299	-0.2259	-0.27726
MOL_1176	Fc1ccc(C(F)F)c(Br)c1	MOL_1176_C_0	15	0	-35.30255132	-35.63141569	225.0056516	-11.7887	-7.8309	2	4195.11367	130200.5772	100.74805	-0.128	0.079	-0.017	-0.016	-0.046	0.181	-0.051	-3140.441772	-0.274	-0.05	1.171	2376.3019	57.3672	64.1997	66.9568	81.6046	33.0775	76.4095	1136.195	108.118	151.851	171.526	139.375	94.335	112.103	-0.00561	-0.24191	-0.39189	0.36035	0.19746	0.34066	0.08521	0.09308	-0.09301	-0.16267	-0.1764
MOL_1178	FC(F)(F)c1cccc(Cl)c1Br	MOL_1178_C_0	15	0	-39.35110348	-39.67049634	259.4506484	-11.5261	-8.0223	5.44	5405.09455	177588.3903	114.49014	-0.093	0.074	0.095	-0.033	-0.023	-0.028	-0.029	-3600.043419	-0.269	-0.062	3.559	2266.2929	55.2307	52.5983	65.6604	71.8536	72.3916	62.7606	1108.286	108.089	105.268	142.662	161.984	161.353	133.964	0.07859	0.42006	-0.47676	0.27193	0.01257	0.16572	-1.04898	0.13979	-0.12175	-0.08771	-0.21699
MOL_1179	CC(C)(c1ccc(Br)cc1)C(F)(F)F	MOL_1179_C_0	24	0	-44.81277095	-45.28837493	267.0855038	-11.065	-7.0901	3.99	7827.03577	221520.4141	136.31533	-0.161	0.085	-0.034	-0.034	0.003	-0.033	-0.033	-3258.413913	-0.254	-0.034	2.716	2318.2605	56.9365	66.1776	70.4448	58.9843	67.8741	66.2079	1291.311	107.743	138.278	157.808	175.209	162.349	138.711	0.00677	0.07762	-0.68559	0.18317	0.09786	0.71502	-0.44405	0.06667	-0.11933	-0.24152	-0.21059
MOL_118	C[Si](C)(C)C#Cc1ccccc1Br	MOL_118_C_0	26	0	-35.9091056	-36.534466	253.2103511	-10.5422	-7.1712	2.99	10503.18486	333535.3834	166.24072	-0.17	0.081	-0.035	-0.029	-0.03	-0.029	0.032	-3288.254646	-0.24	-0.052	1.397	2287.7555	51.3387	65.4201	70.674	71.83	64.7269	71.8552	1220.453	108.489	140.1	158.979	163.539	156.052	134.992	0.00576	-0.18589	0.10286	0.08781	0.1487	-0.05558	-0.16131	0.08245	-0.08981	-0.24551	-0.22158
MOL_1180	Brc1ccc(OC2CCC2)cc1	MOL_1180_C_0	23	0	-35.15608129	-35.63067832	227.0976399	-10.456	-6.6314	4.89	7210.95488	208026.826	132.58299	-0.176	0.072	-0.036	-0.066	0.146	-0.053	-0.035	-3034.641213	-0.226	-0.024	3.132	2381.9335	67.6219	66.355	86.1893	42.2252	77.9016	65.4755	1233.331	91.473	137.077	135.836	127.484	131.438	138.639	-0.01891	0.08881	-0.65723	1.34648	-0.18076	-0.12339	-0.36479	0.05211	-0.14733	-0.23354	-0.30399
MOL_1181	C=Cc1ccc(F)cc1Br	MOL_1181_C_0	16	0	-28.96731672	-29.37128577	201.0354626	-10.9987	-7.5429	3.25	4658.72558	145550.3011	109.54865	-0.153	0.076	-0.055	0.17	-0.051	-0.033	0.009	-2980.040244	-0.243	-0.054	1.791	2353.9014	55.6737	76.1728	34.4303	82.3558	70.6495	62.6771	1118.73	98.641	110.899	90.389	135.191	156.824	163.582	-0.0017	0.29355	0.03523	0.25491	0.14405	-0.64055	0.45682	0.07814	-0.09001	-0.30553	0.42247
MOL_1184	Sc1nc(-c2ccc(Br)cc2)cs1	MOL_1184_C_0	19	0	-35.81962231	-36.29282127	272.1840734	-10.5736	-7.736	2.29	9781.64739	343973.4618	161.44974	-0.165	0.084	-0.034	-0.026	0.011	-0.034	-0.034	-3769.453137	-0.224	-0.06	1.942	2332.938	57.3765	65.2404	68.6978	65.16	73.6686	66.2533	1260.615	104.051	137.763	158.603	168.534	148.326	136.591	-0.00511	0.07461	-0.34117	0.43402	0.14895	0.08871	-0.6974	0.06373	-0.12092	-0.24401	-0.19451
MOL_1187	Cc1cc(C)c([N+](=O)[O-])cc1Br	MOL_1187_C_0	20	0	-36.25994336	-36.68845893	230.058454	-11.3003	-8.8282	5.77	6278.64529	184061.8008	123.62037	-0.149	0.072	-0.034	-0.013	0.034	-0.048	0.027	-3086.547524	-0.265	-0.101	4.92	2349.7767	57.4473	64.1706	54.5963	58.5772	64.3949	50.5215	1066.025	92.614	139.731	97.936	180.782	113.566	178.178	0.07124	0.21427	0.26115	-0.24119	0.6317	-0.02969	-0.5138	0.08017	-0.12528	-0.2091	0.06009
MOL_1189	CCOC(C)(OCC)c1ccc(Br)cc1	MOL_1189_C_0	32	0	-46.58312267	-47.17404081	273.1661612	-10.8178	-6.7614	4.36	11583.55908	309998.8466	166.19301	-0.169	0.082	-0.034	-0.029	-0.009	-0.031	-0.036	-3189.741421	-0.245	-0.027	2.633	2315.2702	58.3589	66.4824	69.9731	53.8901	70.0958	66.9565	1295.885	102.917	137.909	164.571	169.834	160.255	137.589	0.02181	-0.05113	-0.31052	0.2289	-0.00351	0.59536	-0.32766	0.05714	-0.12152	-0.24495	-0.20846
MOL_1190	Cc1c(Br)cc([N+](=O)[O-])cc1[N+](=O)[O-]	MOL_1190_C_0	19	0	-43.53463676	-43.94323042	261.0294089	-12.1286	-9.665	3.42	6748.42428	196499.8631	126.6235	-0.111	0.079	0.041	0	-0.021	0.005	-0.024	-3251.727669	-0.294	-0.126	3.994	2297.6246	51.294	51.6584	48.0805	71.8656	53.6332	63.6528	1129.14	101.671	180.403	101.08	160.595	97.791	146.468	0.10274	-0.37155	1.2873	-1.24497	0.30833	-0.03881	0.51775	0.11226	-0.12164	0.00358	0.07699
MOL_1191	O=[N+]([O-])c1c(F)c(F)c(F)c(F)c1Br	MOL_1191_C_0	14	0	-46.76497393	-47.06640095	273.9670689	-12.5308	-9.956	2.2	4790.26214	145085.4514	104.6212	-0.016	0.061	0.153	0.15	0.145	0.164	-0.027	-3404.816442	-0.291	-0.119	2.129	2359.5309	71.7359	48.1952	49.8044	52.7826	49.8634	58.2637	983.266	107.649	87.12	86.771	83.988	90.556	94.79	0.16134	1.31566	-0.5984	0.8855	0.28169	0.51233	-1.12192	0.18916	-0.19316	0.34863	0.33807
MOL_1192	Cc1cc(Br)cc(C)c1N(C)C	MOL_1192_C_0	26	0	-35.56017596	-36.07862336	228.1287605	-9.509	-6.3497	5.16	8252.79621	229730.4913	142.40742	-0.185	0.073	-0.052	0.004	0.045	0	-0.053	-3016.006501	-0.211	-0.017	3.136	2393.6075	62.103	67.1174	58.3842	50.756	61.1685	65.8197	1244.944	95.07	116.87	160.76	136.091	153.564	108.336	-0.00247	0.04214	-0.42936	-0.29519	-0.66306	1.37447	-0.11571	0.04808	-0.10907	-0.24812	-0.02386
MOL_1193	COc1cc(C)c(Br)cc1C	MOL_1193_C_0	22	0	-33.03657465	-33.48661613	215.086904	-10.2566	-6.303	4.63	6449.72882	186493.7904	126.08134	-0.185	0.059	0.008	-0.079	0.131	-0.006	-0.049	-2996.570118	-0.22	-0.013	2.862	2419.1721	66.0089	61.2671	86.969	41.8095	70.4164	64.1716	1042.298	78.113	160.825	118.681	121.512	147.598	111.125	0.00463	-0.22454	-0.10994	-0.11097	0.11409	0.63388	0.09726	0.04477	-0.12822	-0.05143	-0.29479
MOL_1194	Cc1cc(Br)cc(C)c1C	MOL_1194_C_0	21	0	-28.97217105	-29.42210598	199.0874991	-10.492	-6.3608	4.97	5873.35009	172712.1557	121.10752	-0.185	0.076	-0.052	0.009	-0.002	0.009	-0.052	-2921.355581	-0.235	-0.017	3.043	2400.0256	60.4479	67.1143	60.5963	64.4161	59.1266	67.3447	1249.768	97.179	111.443	162.173	166.214	167.335	111.036	-0.0173	0.09171	-0.41667	0.13843	1.04628	0.48542	-0.52855	0.04761	-0.10641	-0.24832	-0.02093
MOL_1196	Clc1cccc2c(Br)cccc12	MOL_1196_C_0	18	0	-33.10739987	-33.5908228	241.5114689	-10.7018	-7.8347	1.95	7380.94858	241502.7884	138.74204	-0.164	0.077	0.01	0.007	-0.031	-0.028	-0.034	-3416.643391	-0.232	-0.069	0.066	2363.975	56.6047	64.9605	65.9017	72.5556	71.8798	66.8114	1179.02	89.247	181.249	179.013	157.709	156.602	136.096	-0.03349	-0.19799	0.27676	0.73256	-0.29195	-0.46882	0.27188	0.06827	-0.08924	-0.07591	-0.07065
MOL_1197	CP(C)(=O)c1cccc(Br)c1	MOL_1197_C_0	21	0	-32.94216184	-33.39502224	233.0419894	-11.1384	-7.2833	1.12	7483.72605	244726.5706	139.35741	-0.166	0.083	-0.031	-0.025	-0.023	0.008	-0.034	-3299.247762	-0.261	-0.047	2.324	2313.345	57.2919	64.2862	69.1067	67.9914	57.5337	66.6705	1237.97	105.23	143.266	161.807	186.673	162.312	138.119	0.01469	0.07938	-0.45181	0.37772	-0.19838	-0.60129	0.44492	0.0636	-0.11939	-0.238	-0.21887
MOL_1199	CC(C)COc1ccc(Br)cc1	MOL_1199_C_0	25	0	-36.19354164	-36.69002166	229.1135215	-10.4447	-6.6267	4.88	7788.59461	219133.5897	137.86715	-0.177	0.072	-0.035	-0.054	0.147	-0.065	-0.037	-3035.881125	-0.226	-0.025	3.004	2373.95	67.6805	65.2422	77.3544	41.7975	87.0682	66.4066	1210.47	91.056	138.756	131.065	128.104	141.738	137.181	-0.02758	0.08407	-0.29046	0.081	-0.19412	0.9702	-0.60271	0.05227	-0.14762	-0.23656	-0.25861
MOL_12	COc1ccccc1Br	MOL_12_C_0	16	0	-26.69322441	-27.04771558	187.0336693	-10.5365	-6.6872	4.8	4206.56726	129708.5764	103.18038	-0.155	0.058	-0.036	-0.041	-0.032	-0.068	0.142	-2917.922068	-0.233	-0.024	2.962	2433.0131	66.9002	65.0493	77.9419	71.2113	88.5902	42.2462	1062.47	88.226	138.302	149.024	161.139	139.578	127.32	0.03148	0.68656	-0.61127	0.34412	-0.46721	0.71073	-0.64622	0.08018	-0.16048	-0.23557	-0.25576
MOL_120	Fc1cc(Br)cc(F)c1F	MOL_120_C_0	12	0	-32.12470647	-32.40755812	210.9790342	-11.8337	-8.0109	0.97	3231.07502	104905.0088	88.61086	-0.104	0.082	-0.062	0.16	0.14	0.16	-0.062	-3101.100934	-0.269	-0.045	1.638	2324.7053	62.7232	79.587	43.6408	54.0801	43.643	79.5871	1244.858	116.36	108.921	88.665	81.627	88.662	108.914	-0.00563	0.15053	-0.25105	0.55799	0.25647	0.55805	-0.25103	0.09884	-0.12259	-0.312	0.37942
MOL_1200	COc1ccc(-c2ccccc2)cc1Br	MOL_1200_C_0	26	0	-41.58057646	-42.23026632	263.1298476	-10.3867	-6.8828	4.83	10674.05971	307747.4791	165.77686	-0.157	0.057	-0.042	0.001	-0.038	-0.069	0.139	-3148.996978	-0.222	-0.036	2.901	2410.1793	66.2467	65.0422	61.035	71.1296	88.1521	42.808	1075.394	86.887	125.366	161.404	147.832	139.224	124.44	0.0852	0.62694	-0.71569	1.08815	-0.77705	0.59375	-0.85244	0.08036	-0.15159	-0.21849	-0.06657
MOL_1201	Cc1ccc(Br)c(C)c1[N+](=O)[O-]	MOL_1201_C_0	20	0	-36.25548269	-36.68472532	230.058454	-11.2621	-8.7868	3.53	6288.75755	184190.9922	123.73371	-0.15	0.071	-0.032	-0.039	0.027	-0.014	0.024	-3086.542136	-0.261	-0.097	3.156	2296.2905	56.1801	63.3179	69.9207	64.7218	46.3314	62.7296	1141.445	94.192	138.957	135.911	174.271	93.488	163.412	0.04343	0.09572	-0.10366	-0.50829	0.73958	0.11612	0.1457	0.07829	-0.11869	-0.21727	-0.22211
MOL_1204	Cc1ccc(S(=O)(=O)Oc2ccccc2Br)cc1	MOL_1204_C_0	29	0	-52.97983164	-53.6903903	327.1934449	-11.1019	-7.2315	5.21	15132.74794	447823.3759	195.61424	-0.146	0.053	-0.037	-0.034	-0.027	-0.049	0.143	-3697.589271	-0.256	-0.053	5.339	2423.6426	60.9515	66.2891	72.0137	71.1757	68.5179	50.5048	1029.946	101.405	136.811	159.583	161.84	152.673	107.069	-0.00523	1.23919	-0.88009	0.35545	-0.32187	0.69965	-0.82332	0.09018	-0.152	-0.24651	-0.22664
MOL_1206	COc1ccc(Br)c(C)c1[N+](=O)[O-]	MOL_1206_C_0	21	0	-40.31537763	-40.74450402	246.0578589	-11.0867	-8.6079	5.02	6899.93235	198658.5059	128.8471	-0.15	0.063	-0.032	-0.07	0.154	-0.03	0.027	-3161.746471	-0.246	-0.089	4.573	2326.4589	64.0706	63.1325	89.6397	45.0641	54.6763	61.3341	1117.495	84.514	139.379	137.956	127.142	88.035	163.006	0.03494	-0.00389	-0.43333	0.75761	0.1408	-0.36034	0.42843	0.07529	-0.13924	-0.20842	-0.3085
MOL_1207	Brc1ccccc1Oc1ccccn1	MOL_1207_C_0	22	0	-38.69506733	-39.27068382	250.0912568	-10.4892	-7.0816	3.55	8655.70074	255574.528	149.38109	-0.155	0.061	-0.036	-0.037	-0.03	-0.063	0.142	-3125.717876	-0.231	-0.042	2.314	2461.5563	66.5344	66.4142	75.4049	70.8376	76.3822	45.5588	1045.102	88.067	136.646	153.583	160.779	149.364	110.929	0.05245	0.82869	-0.43786	0.50146	-0.63415	0.70779	-0.94697	0.07718	-0.15292	-0.24349	-0.24348
MOL_1208	Brc1ccc(-c2ccncn2)cc1	MOL_1208_C_0	20	0	-34.89346667	-35.43432731	235.0798784	-10.2672	-8.0552	2.4	7583.869	227119.2303	140.08444	-0.158	0.087	-0.032	-0.023	0.005	-0.029	-0.034	-3066.545351	-0.252	-0.077	1.864	2311.7214	52.9815	65.0551	67.0541	60.7865	71.1628	66.2115	1266.33	111.579	139.454	167.799	168.75	155.523	137.813	0.00067	0.09345	-0.40996	0.47409	0.46242	-0.08112	-0.57276	0.07263	-0.11083	-0.24625	-0.17791
MOL_1209	Fc1cc(Br)ccc1CCl	MOL_1209_C_0	15	0	-30.89791885	-31.23091064	223.4697236	-11.3335	-7.5599	2.58	4941.92483	165632.1184	111.00069	-0.138	0.085	-0.053	0.168	-0.004	-0.029	-0.039	-3401.550776	-0.262	-0.055	2.026	2313.4379	55.9066	77.2182	36.6948	69.8855	65.4049	69.7365	1267.526	113.436	114.132	87.351	152.07	156.276	135.839	0.01006	-0.01717	0.01392	-0.07591	0.49615	0.15992	-0.13019	0.08413	-0.11116	-0.30324	0.44013
MOL_121	Brc1cc(-c2ccccc2)cc(-c2ccccc2)c1	MOL_121_C_0	32	0	-49.23654215	-50.13377806	309.2000037	-10.731	-7.1591	4.02	16966.76855	485790.9406	211.72549	-0.178	0.082	-0.043	0.013	-0.042	0.013	-0.043	-3265.542352	-0.24	-0.05	2.273	2250.2778	55.9319	68.1053	51.9626	71.511	51.9559	68.1016	1306.081	103.257	124.748	170.464	140.828	170.468	124.741	0.05528	-0.57492	0.00783	0.45692	-0.64374	0.45636	0.00754	0.05724	-0.10279	-0.2378	-0.0316
MOL_1211	FC(F)(F)C(F)(F)c1ccc(Br)cc1	MOL_1211_C_0	18	0	-46.90953005	-47.27659603	275.0131938	-11.638	-7.9124	0.81	5730.473	169209.0455	115.63323	-0.13	0.092	-0.027	-0.022	-0.021	-0.022	-0.027	-3378.25802	-0.272	-0.058	1.628	2293.6606	52.2006	65.8359	69.4131	67.144	69.3953	65.8324	1260.252	119.148	142.696	165.499	148.625	165.506	142.692	0.02651	0.07761	-0.35399	0.57386	-0.75012	0.57489	-0.35401	0.08569	-0.11195	-0.2424	-0.1917
MOL_1212	Cc1cc(Br)cc(B2OC(C)(C)C(C)(C)O2)c1	MOL_1212_C_0	35	0	-50.57794255	-51.23510098	296.9958659	-10.5961	-6.8247	5.7	14003.91338	378850.1314	182.61283	-0.178	0.081	-0.044	0.021	-0.041	-0.075	-0.039	-3253.445809	-0.242	-0.041	3.583	2406.143	57.616	63.5308	58.9852	64.4933	66.0788	62.5373	1253.445	100.178	128.811	172.865	152.725	185.398	145.522	0.04578	0.34129	-0.03609	0.43868	-0.35298	-0.26819	-0.15586	0.05017	-0.11524	-0.23327	-0.03546
MOL_1213	CCN1CCN(c2ccc(Br)cc2)CC1	MOL_1213_C_0	32	0	-44.31050135	-44.92431032	269.1807577	-9.5138	-6.3173	5.69	12018.75179	321965.7269	170.23407	-0.192	0.068	-0.036	-0.057	0.066	-0.059	-0.037	-3148.777538	-0.195	-0.018	3.879	2378.8106	71.171	65.4602	80.4384	52.4021	83.529	65.5914	1250.675	81.873	136.894	139.586	150.084	134.953	136.637	-0.02538	0.11334	-0.56975	0.20084	-0.26595	1.03326	-0.73661	0.04396	-0.15607	-0.23374	-0.26142
MOL_1215	Sc1nnc(-c2ccccc2Br)o1	MOL_1215_C_0	18	0	-36.90545583	-37.3404086	257.1067175	-10.968	-8.0646	2.86	7817.9735	256810.0588	141.9617	-0.144	0.084	-0.032	-0.022	-0.025	-0.027	-0.008	-3462.497877	-0.24	-0.07	1.622	2328.1453	58.0478	63.0671	68.2694	71.3478	67.7924	70.3876	1249.438	107.501	136.559	161.183	166.51	160.786	143.178	0.03409	-0.4215	0.10364	0.17803	-0.11745	0.38	0.04388	0.09471	-0.09731	-0.24527	-0.21387
MOL_1216	O=S(=O)(Cl)c1ccc(Br)c(C(F)(F)F)c1	MOL_1216_C_0	18	0	-50.72656127	-51.10546355	323.5142456	-12.3379	-8.9928	2.93	8740.5614	288418.1622	144.97798	-0.069	0.093	-0.021	-0.015	-0.081	-0.019	-0.019	-4148.624805	-0.295	-0.102	3.499	2251.222	47.9623	62.0295	70.2641	49.0364	72.4506	62.4833	1158.561	138.564	141.188	164.372	120.077	163	136.454	0.07722	-0.00364	-0.15451	0.71647	-0.87856	0.37265	-0.81832	0.1425	-0.08665	-0.23094	-0.18405
MOL_1219	C=Cc1cc(Br)ccc1F	MOL_1219_C_0	16	0	-28.967697	-29.37137702	201.0354626	-11.029	-7.6827	1.67	4657.16399	145514.7019	109.53014	-0.158	0.078	-0.041	0.005	0.162	-0.048	-0.036	-2980.040825	-0.245	-0.064	0.421	2365.301	61.8096	70.0698	69.9322	36.4441	80.0865	66.337	1272.027	100.529	135.944	149.496	88.081	132.752	136.259	-0.00771	-0.01309	-0.78839	1.37255	-0.31443	0.48952	-0.3798	0.06503	-0.12859	-0.2134	-0.12268
MOL_122	Brc1c2ccccc2c(-c2ccccc2)c2ccccc12	MOL_122_C_0	34	0	-53.53140433	-54.51022592	333.2214755	-10.0275	-7.9589	4.03	19836.30275	568333.9789	229.07754	-0.179	0.058	0.006	0.006	-0.005	0.006	0.006	-3341.763886	-0.204	-0.08	2.214	2398.6867	58.1467	67.2895	67.0832	57.6425	67.0745	67.283	871.009	66.317	183.703	185.991	149.42	185.98	183.71	-0.06264	0.07251	0.88576	0.50515	0.07118	0.50611	0.88532	0.06344	-0.04702	-0.09486	-0.03212
MOL_1220	FC(F)(F)Oc1cc(Br)ccc1Cl	MOL_1220_C_0	16	0	-43.43563239	-43.76589403	275.4500533	-11.4687	-7.8204	3.14	5984.29535	192289.0967	119.78435	-0.116	0.084	-0.059	0.141	0.084	-0.036	-0.036	-3675.265717	-0.261	-0.053	2.578	2329.682	58.4536	76.795	49.7325	67.8289	66.8364	69.3731	1217.948	112.514	120.739	99.9	103.838	138.305	134.738	0.02228	-0.46182	0.83923	-1.3162	0.77641	0.03735	-0.06215	0.09371	-0.11798	-0.2877	0.28732
MOL_1222	CC(C)Oc1ccc(Br)cc1Cl	MOL_1222_C_0	22	0	-37.07738087	-37.51513467	249.5319009	-10.617	-6.962	5.27	7839.49562	240246.5974	138.57229	-0.156	0.073	-0.042	-0.068	0.142	0.073	-0.048	-3456.16101	-0.231	-0.033	3.582	2380.4534	68.616	68.423	86.5367	45.8557	65.8109	64.4055	1249.978	93.385	133.807	138.413	124.535	94.292	115.232	-0.01743	0.38795	-0.56703	1.10772	-1.0655	0.73995	-0.77549	0.06582	-0.14096	-0.2374	-0.29532
MOL_1224	CN(c1cccc(Br)c1)S(C)(=O)=O	MOL_1224_C_0	23	0	-40.60939017	-41.09172112	264.1391229	-10.7266	-6.872	3.15	8982.34226	272318.3745	148.94179	-0.166	0.083	-0.047	-0.026	-0.073	0.069	-0.063	-3485.956831	-0.241	-0.034	3.003	2321.5114	55.478	73.1835	68.0707	81.2042	56.9207	81.3232	1296.816	107.8	132.421	161.606	153.782	140.392	117.137	0.01749	-0.63518	-0.2959	-0.24151	0.21406	0.33263	0.53062	0.06465	-0.10133	-0.27375	-0.20458
MOL_1225	CCOc1ccc(Br)c(F)c1F	MOL_1225_C_0	19	0	-38.29864903	-38.68313739	237.0412115	-10.9794	-7.2817	5.21	5606.4172	165281.7037	115.89705	-0.117	0.05	-0.042	-0.064	0.134	0.115	0.15	-3155.712575	-0.238	-0.028	3.1	2439.5065	78.441	69.8546	81.4724	51.3249	52.75	44.6209	1050.773	80.779	136.031	125.487	110.508	69.446	88.743	0.01254	0.48371	-0.42549	-0.37155	-0.01912	1.43688	-0.31501	0.09862	-0.21042	-0.23588	-0.26276
MOL_1226	Fc1cc(S)ccc1Br	MOL_1226_C_0	13	0	-26.93329916	-27.23237378	207.0628967	-10.7448	-7.3829	3.32	4366.3584	156894.9067	106.83112	-0.129	0.058	-0.034	-0.042	0.056	-0.064	0.167	-3300.818666	-0.236	-0.042	2.02	2447.0643	74.4214	63.8322	77.9664	57.6437	82.159	36.3304	1046.184	87.753	137.31	141.007	150.896	100.02	93.168	0.01207	0.35791	-0.2543	0.09893	0.01731	0.34535	-0.24787	0.09549	-0.20426	-0.21872	-0.2529
MOL_1228	CS(=O)(=O)c1ccc(Br)c([N+](=O)[O-])c1	MOL_1228_C_0	20	0	-44.42610604	-44.85733866	280.0954339	-11.883	-9.4807	5.09	8349.01759	258734.0321	142.51216	-0.077	0.093	-0.027	-0.016	-0.074	-0.021	0.002	-3595.790075	-0.293	-0.119	4.728	2230.4355	52.7906	62.688	67.411	50.953	69.1894	50.708	1165.922	134.904	138.101	170.442	128.875	161.944	107.092	0.12751	1.30464	-0.69414	0.5694	-1.14221	1.22763	-1.72725	0.16279	-0.10718	-0.23513	-0.1824
MOL_1229	Cc1cc(F)c(F)cc1Br	MOL_1229_C_0	15	0	-31.08055823	-31.4194996	207.0151891	-11.3199	-7.4406	2.55	4003.55534	125309.3452	99.16942	-0.139	0.068	-0.057	0.153	0.153	-0.06	0.016	-3041.192808	-0.255	-0.04	2.198	2379.0222	61.9541	74.3693	46.8127	45.5077	77.7193	61.7162	1077.462	93.637	111.755	83.514	84.872	116.131	161.278	0.02463	-0.00383	0.0467	0.45687	0.37088	-0.49592	0.61826	0.0762	-0.12106	-0.28996	0.35789
MOL_123	Clc1cc(Cl)cc(Br)c1	MOL_123_C_0	12	0	-27.5599604	-27.84091088	225.8976406	-11.4594	-7.5483	2.01	4854.35306	179862.6183	111.36306	-0.125	0.089	-0.051	0.104	-0.053	0.104	-0.051	-3722.584694	-0.268	-0.049	0.03	2341.2415	56.5515	67.8382	55.8214	69.6494	55.8242	67.8329	1283.5	113.789	116.646	115.253	118.771	115.269	116.64	-0.00238	-0.10525	-0.26729	0.12258	-0.04877	0.12245	-0.26724	0.09143	-0.10512	-0.26354	-0.0475
MOL_1230	Cc1cc(C)n(-c2cccc(Br)c2)n1	MOL_1230_C_0	25	0	-39.09636741	-39.68804247	251.1223773	-10.5624	-7.0302	2.66	9452.58455	270411.4847	154.40307	-0.169	0.084	-0.04	-0.026	-0.04	0.063	-0.055	-3107.057086	-0.233	-0.038	1.747	2308.7997	57.5717	70.2217	68.4474	74.206	56.1872	74.9994	1267.122	105.632	135.028	161.428	155.614	128.678	122.369	0.00608	-0.04175	-0.24659	0.08217	0.28662	-0.36373	0.28856	0.06216	-0.11011	-0.25975	-0.21494
MOL_1231	Brc1ccc(-c2c3ccccc3c(-c3cccc4ccccc34)c3ccccc23)cc1	MOL_1231_C_0	50	0	-78.01398022	-79.47895168	459.376479	-9.9213	-7.776	4.17	41558.89235	1154272.151	331.71811	-0.176	0.081	-0.035	-0.031	0.018	-0.031	-0.035	-3726.4894	-0.201	-0.075	2.285	2278.5473	57.5042	66.2278	63.86	57.2131	63.9889	66.3381	1329.743	104.945	139.105	154.459	176.638	154.74	139.354	0.04273	0.01764	-0.19039	-0.01175	-0.20668	0.19138	-0.22411	0.05971	-0.1203	-0.24617	-0.21105
MOL_1232	Fc1ccc(OC(F)(F)F)cc1Br	MOL_1232_C_0	16	0	-43.61141109	-43.94759391	258.9955189	-11.6791	-7.9335	1.67	4947.5974	148765.3844	107.97233	-0.094	0.07	-0.05	0.146	-0.053	-0.044	0.166	-3314.911906	-0.267	-0.054	0.629	2421.4535	67.0962	73.1017	50.7906	82.0146	80.3711	38.9806	1024.151	101.647	118.025	97.944	143.329	136.809	91.205	0.04731	0.34809	-0.31774	-0.14695	0.77168	0.05784	-0.29043	0.1166	-0.18001	-0.25857	0.28375
MOL_1233	Fc1ccc(Br)c(F)c1C(F)(F)F	MOL_1233_C_0	15	0	-43.7439731	-44.06270197	260.9865764	-11.9617	-8.5373	4.71	4594.35412	140194.0819	103.54544	-0.08	0.062	-0.028	-0.049	0.181	-0.057	0.176	-3338.923036	-0.273	-0.068	3.886	2438.4112	71.887	61.0252	83.8466	37.4084	83.4144	37.0503	1000.42	94.074	149.068	129.655	91.505	108.785	97.449	0.0386	0.53947	-0.41677	0.46455	-0.25466	0.46574	-0.71678	0.11941	-0.20574	-0.20667	-0.29372
MOL_1235	O=[N+]([O-])c1c(F)ccc(Br)c1F	MOL_1235_C_0	14	0	-38.34456119	-38.66405115	237.986144	-12.0427	-9.3459	5.43	4412.05258	136072.4361	102.57773	-0.079	0.063	-0.028	-0.048	0.183	-0.029	0.178	-3206.361476	-0.28	-0.108	5.032	2386.2738	71.4684	61.8959	84.4168	40.4942	62.683	41.7228	1019.655	94.973	148.42	130.897	96.082	89.141	97.875	0.03933	0.48131	-0.40534	0.43336	0.08991	0.42721	-0.22531	0.1267	-0.20384	-0.20572	-0.29135
MOL_1236	C=Cc1cc(Cl)ccc1Br	MOL_1236_C_0	16	0	-28.79044339	-29.18895169	217.4899971	-10.896	-7.5938	1.83	5669.62998	188798.7793	121.33334	-0.158	0.072	-0.033	-0.04	0.098	-0.044	0.017	-3340.395527	-0.246	-0.061	0.309	2377.8558	59.1393	64.2165	69.7055	57.124	70.6515	57.9651	1138.263	93.819	132.914	133.905	112.001	131.103	163.616	-0.00603	0.51054	-0.1011	-0.07381	0.20567	-0.7359	0.38596	0.07303	-0.10608	-0.23207	-0.23606
MOL_1238	Clc1ccc(Br)c(-c2ccccc2)c1	MOL_1238_C_0	22	0	-38.39836249	-38.98745179	267.5488222	-10.8425	-7.247	1.78	9978.65529	313996.0713	161.42819	-0.159	0.073	-0.034	-0.041	0.098	-0.044	0.012	-3494.063358	-0.244	-0.047	0.674	2324.3242	59.5697	64.3183	70.4087	57.2662	66.665	51.7664	1137.267	95.779	134.619	133.761	113.471	124.552	160.615	0.10058	0.15865	-0.29363	-0.02374	0.12596	0.2949	0.14751	0.0769	-0.10969	-0.23032	-0.23835
MOL_124	Brc1ccccc1C#Cc1ccccc1	MOL_124_C_0	24	0	-38.57274605	-39.31637248	257.1252971	-10.4092	-7.4203	3.06	10607.73445	316321.454	167.20023	-0.171	0.08	-0.034	-0.029	-0.03	-0.029	0.034	-3110.625254	-0.224	-0.064	1.324	2299.9434	52.0318	65.383	71.0831	71.6014	65.2891	71.5938	1208.429	104.219	139.796	157.518	163.64	153.236	136.767	-0.00385	-0.13063	0.06846	0.10935	0.03171	-0.1027	0.04212	0.08108	-0.0906	-0.24675	-0.22413
MOL_1240	Brc1ccc(-c2nccs2)cc1	MOL_1240_C_0	18	0	-32.57236493	-33.04583638	240.119286	-10.7521	-7.9853	3.74	7610.39262	253348.1095	141.76778	-0.159	0.085	-0.033	-0.03	0.008	-0.026	-0.032	-3371.266029	-0.232	-0.072	2.416	2330.1969	55.0196	66.3993	70.5223	64.3996	70.8109	65.4639	1266.004	107.827	137.453	142.587	163.596	157.857	138.783	-0.00517	0.11103	-0.5678	-0.05812	-0.05717	0.59849	-0.33322	0.07013	-0.11675	-0.24621	-0.19713
MOL_1241	O=[N+]([O-])c1cc(Br)ccc1N1CCCCC1	MOL_1241_C_0	29	0	-48.17569325	-48.7483563	285.1370687	-10.3582	-8.5513	7.47	11193.03864	305876.9772	162.95427	-0.157	0.073	-0.032	-0.028	0.074	-0.055	-0.029	-3258.626765	-0.218	-0.093	5.82	2317.3351	70.9011	63.7775	62.3741	52.4896	77.616	60.9429	1251.481	86.142	136.101	95.692	142.856	137.065	141.813	0.03091	-0.0295	0.44363	-0.32114	-0.0754	0.55849	-0.64396	0.07164	-0.16061	-0.21031	0.01397
MOL_1242	Brc1ccc(-c2noc(-c3ccccc3)n2)cc1	MOL_1242_C_0	27	0	-48.53198209	-49.26344492	301.1381085	-10.9372	-7.9624	5.26	13253.47174	382297.5841	184.72285	-0.159	0.087	-0.033	-0.024	0.004	-0.027	-0.032	-3295.389404	-0.245	-0.075	3.642	2324.6882	53.6011	65.858	68.627	70.2702	69.9693	66.0092	1204.715	110.252	138.668	161.035	163.08	160.057	138.55	-0.00351	0.17123	-0.53154	0.48943	-0.0302	0.16871	-0.35819	0.06964	-0.11248	-0.2483	-0.19033
MOL_1243	Cc1nc(-c2ccc(Br)cc2)co1	MOL_1243_C_0	21	0	-36.57143696	-37.08798767	238.0805209	-10.6089	-7.2215	5.06	7521.65599	222885.4982	138.00327	-0.17	0.083	-0.034	-0.037	0.01	-0.027	-0.034	-3087.618772	-0.226	-0.047	3.042	2327.427	58.0315	66.4161	74.0715	66.5038	69.9257	65.4288	1291.713	102.449	137.132	146.68	170.141	161.02	138.832	-0.00796	-0.04775	-0.70541	-0.20622	0.41701	0.4592	-0.37241	0.06016	-0.12246	-0.24706	-0.19993
MOL_1245	CC(C)(C)Cc1ccc(Br)cc1	MOL_1245_C_0	27	0	-35.29680456	-35.84016487	227.1407339	-10.6538	-6.5776	4.38	8547.59625	238177.9265	144.60662	-0.181	0.079	-0.037	-0.036	0.019	-0.036	-0.037	-2999.988474	-0.242	-0.025	2.385	2322.9703	59.4793	67.0683	66.9084	58.9124	66.9048	67.0702	1258.992	101.926	136.651	145.952	186.58	145.987	136.647	0.0028	-0.02944	-0.18705	-0.00144	0.95905	-0.00018	-0.18695	0.05418	-0.1241	-0.24539	-0.21912
MOL_1248	Fc1cccc2cccc(Br)c12	MOL_1248_C_0	18	0	-33.27797664	-33.7651108	225.0569344	-10.6392	-7.781	5.05	6231.10455	192370.0042	127.06829	-0.15	0.083	-0.036	-0.027	-0.036	0.014	-0.007	-3056.282062	-0.228	-0.063	3.204	2293.1232	59.7623	64.9083	72.1562	70.2289	61.4052	73.869	1265.694	107.68	133.07	155.752	143.58	189.169	161.4	0.00932	0.02647	0.12457	-0.05129	0.39958	-0.35916	0.08101	0.08867	-0.09268	-0.24666	-0.22521
MOL_1249	CCOc1cc(Br)ccc1[N+](=O)[O-]	MOL_1249_C_0	21	0	-40.31459201	-40.74348121	246.0578589	-11.5312	-8.7781	3.75	6912.73915	198780.872	128.95719	-0.131	0.092	-0.075	0.163	-0.025	-0.022	-0.044	-3161.749257	-0.263	-0.096	4.512	2278.1973	48.2978	81.3616	42.7358	62.3741	67.3972	75.1953	1213.341	122.708	117.664	124.671	97.081	160.734	125.776	0.02419	-0.50008	0.61878	-0.13518	0.3942	0.5338	-0.39868	0.09115	-0.08363	-0.33194	0.36897
MOL_1250	Cc1c(F)ccc(Br)c1C	MOL_1250_C_0	18	0	-30.03014516	-30.42387316	203.0513441	-10.8855	-6.829	2.1	4878.54541	147817.9217	109.95863	-0.17	0.065	-0.041	-0.054	0.156	-0.005	0.007	-2981.277642	-0.244	-0.028	1.022	2379.6034	62.1809	67.3131	83.6301	36.2191	70.3464	58.5223	1085.641	78.193	131.375	128.699	86.965	145.176	160.258	-0.03318	-0.92649	-0.01377	0.26437	0.09861	0.99876	0.58447	0.05599	-0.11743	-0.23796	-0.28499
MOL_1252	COc1c(C)cc(C)cc1Br	MOL_1252_C_0	22	0	-33.02757565	-33.475931	215.086904	-10.6402	-6.58	4.7	6459.0964	186521.6151	126.15564	-0.16	0.057	-0.053	0.015	-0.055	-0.002	0.123	-2996.562619	-0.24	-0.023	2.726	2431.5848	60.9407	67.697	62.5446	68.6302	63.5147	44.551	1055.528	86.445	116.644	169.76	126.578	158.054	111.962	0.04634	1.57621	-0.81684	0.91656	-1.0239	1.88761	-2.45824	0.06936	-0.13386	-0.24893	-0.03043
MOL_1253	Brc1cccc(C2CCCCC2)c1	MOL_1253_C_0	28	0	-37.44985001	-38.0156333	239.1514698	-10.7605	-6.6017	3.96	9430.95121	262682.596	151.27979	-0.179	0.082	-0.039	-0.029	-0.04	0.013	-0.042	-3038.099132	-0.246	-0.022	2.384	2327.1535	56.4611	69.1111	69.0029	72.1639	47.356	68.0804	1266.885	102.642	135.372	157.908	138.599	186.072	136.491	0.03274	-0.054	-0.33908	0.03389	0.13406	0.44943	0.3485	0.05244	-0.10969	-0.26015	-0.21789
MOL_1254	Cc1cc(Br)c(C)cc1Cl	MOL_1254_C_0	18	0	-29.8557747	-30.24570221	219.5058786	-10.754	-6.8934	1.94	5915.67627	191461.9768	121.7977	-0.166	0.067	-0.047	0.01	0.084	-0.052	0.014	-3341.636688	-0.243	-0.033	0.091	2389.244	58.3263	64.3518	62.1727	58.0956	67.0595	60.3177	1072.367	91.524	112.568	157.907	100.536	113.937	160.619	0.01859	0.26716	0.01419	-0.20897	0.38248	-0.1821	0.06184	0.06046	-0.10907	-0.22663	-0.04828
MOL_1255	COc1c(Cl)cc(Br)cc1Cl	MOL_1255_C_0	16	0	-34.78248621	-35.1088531	255.9236629	-10.9103	-7.3917	3.7	6584.42025	226942.1267	127.93088	-0.131	0.075	-0.052	0.073	0.134	0.06	-0.052	-3837.10028	-0.24	-0.044	1.865	2390.7695	68.4548	66.1256	62.9433	49.1671	72.9379	64.4616	1250.464	98.875	113.698	94.952	118.984	84.662	105.715	-0.00949	0.4405	-0.79788	1.68581	-2.18928	1.64415	-1.08715	0.08287	-0.13239	-0.24923	-0.08298
MOL_1256	COc1ccc2cc(Br)ccc2c1CCl	MOL_1256_C_0	25	0	-43.49899047	-44.07630554	285.5641086	-10.4687	-7.6927	5.69	11052.97449	336095.6535	166.86039	-0.172	0.081	-0.04	0.007	0.01	-0.032	-0.034	-3570.493771	-0.222	-0.065	4.405	2309.8942	61.4722	65.9694	67.8432	66.617	72.1281	67.2931	1321.527	98.281	119.667	186.14	190.345	152.697	134.591	0.00378	-0.4817	0.68469	0.34225	0.11883	-0.04731	-0.33726	0.06003	-0.12752	-0.21578	-0.06594
MOL_1257	O=[N+]([O-])c1ccc(C(F)(F)F)cc1Br	MOL_1257_C_0	17	0	-45.75258717	-46.11369744	270.0032239	-11.9841	-9.6704	2.58	5768.95009	170793.5634	116.44319	-0.069	0.095	-0.026	-0.008	-0.019	-0.015	0.004	-3344.953064	-0.289	-0.12	1.916	2267.4734	56.1883	64.5369	60.1141	72.3962	67.6478	48.6395	1107.77	130.914	139.768	148.671	164.176	164.407	111.436	0.13674	1.25518	-0.50179	-0.27016	-0.14921	0.40552	-1.19394	0.16178	-0.11787	-0.21586	-0.11909
MOL_1258	Cc1ccc(Br)cc1CCl	MOL_1258_C_0	18	0	-29.84342185	-30.23195353	219.5058786	-10.8737	-7.0145	3.88	5921.48077	191625.7343	121.91581	-0.167	0.081	-0.036	-0.037	0.02	0.003	-0.041	-3341.632001	-0.248	-0.045	2.596	2342.8312	59.5826	65.8113	66.711	60.4915	59.1755	65.3101	1277.05	102.412	138.408	136.417	180.309	166.13	120.399	0.00484	-0.04419	-0.17915	-0.06837	0.25946	0.14256	0.28365	0.06217	-0.12316	-0.23632	-0.21423
MOL_1259	COCCOc1ccccc1Br	MOL_1259_C_0	23	0	-37.078476	-37.5243007	231.086309	-10.5568	-6.7988	4.42	7092.4749	201245.5486	131.46816	-0.156	0.058	-0.036	-0.041	-0.032	-0.069	0.142	-3071.764046	-0.233	-0.028	2.542	2418.1493	65.8757	64.5744	78.1476	71.4792	87.0618	44.8344	1007.94	87.373	139.42	148.764	160.923	143.473	125.565	0.02089	0.60803	-0.57445	0.3311	-0.34447	0.64482	-0.72431	0.07947	-0.1614	-0.23414	-0.25523
MOL_126	Brc1ccc(C(=C(c2ccccc2)c2ccccc2)c2ccccc2)cc1	MOL_126_C_0	46	0	-69.40630609	-70.702675	411.3335354	-10.0951	-7.4552	4.17	33381.97386	922623.1635	297.01864	-0.175	0.081	-0.035	-0.031	0.017	-0.032	-0.036	-3574.015073	-0.206	-0.063	2.343	2309.8448	58.594	67.5327	61.7009	53.218	64.4953	66.6242	1202.266	101.994	137.566	161.632	183.2	160.124	138.394	0.04132	0.18367	-0.11828	0.25934	-0.15455	0.14805	-0.42678	0.05814	-0.11919	-0.24614	-0.19914
MOL_1261	COc1cc(Br)ccc1O[Si](C)(C)C(C)(C)C	MOL_1261_C_0	38	0	-52.53612193	-53.22747225	317.2941588	-10.0794	-6.5857	3.66	16853.96562	480851.0711	204.33187	-0.168	0.07	-0.076	0.113	0.128	-0.058	-0.048	-3519.821222	-0.22	-0.019	2.666	2401.5912	68.025	83.4736	50.5154	52.8329	76.3293	73.0338	1263.874	90.496	115.992	107.994	109.001	129.308	128.096	-0.00472	-0.25822	0.23328	1.14218	-0.38868	-0.32409	-0.36959	0.05449	-0.12952	-0.31774	0.27404
MOL_1263	FC(F)(F)C(F)(F)C(F)(F)C(F)(F)C(F)(F)C(F)(F)c1ccc(Br)cc1	MOL_1263_C_0	30	0	-93.29929091	-93.79399473	475.0433627	-11.6985	-8.0136	1.32	13923.99963	367607.7314	170.99435	-0.126	0.093	-0.027	-0.02	-0.017	-0.021	-0.027	-4329.444126	-0.272	-0.06	2.13	2278.4813	52.1397	66.0724	68.8384	67.4268	69.5299	65.9746	1299.138	119.396	142.983	165.808	147.594	164.475	143.21	0.05559	0.07086	-0.16465	0.3453	-0.33109	0.5706	-0.22388	0.08711	-0.11213	-0.24208	-0.18965
MOL_1264	S=C=Nc1ccc(Br)cc1Cl	MOL_1264_C_0	14	0	-31.3167611	-31.72347253	248.5269295	-10.8959	-7.9746	1.41	6685.71241	244163.9704	132.08729	-0.137	0.082	-0.037	-0.037	0.083	0.083	-0.044	-3753.433744	-0.242	-0.068	1.666	2355.3977	60.0391	67.2624	72.9625	67.3927	52.9511	65.0049	1196.639	107.579	138.099	140.375	108.115	98.08	117.469	0.00978	0.30169	-0.39596	0.08179	-0.72256	1.10947	-0.68209	0.08596	-0.12228	-0.24354	-0.20285
MOL_1267	COc1cc(Br)cc(B2OC(C)(C)C(C)(C)O2)c1	MOL_1267_C_0	36	0	-54.64040503	-55.29743688	312.9952708	-10.5511	-6.8802	7.2	14896.93728	399308.8187	187.63632	-0.166	0.082	-0.06	0.146	-0.069	-0.074	-0.048	-3328.655642	-0.232	-0.04	4.903	2377.2726	57.2775	73.0036	38.8406	84.3794	65.9529	67.2889	1281.333	104.456	114.243	121.898	150.784	187.633	137.371	0.05382	-0.09675	0.05127	0.25749	1.29722	-1.38947	-0.22131	0.05795	-0.11381	-0.26959	0.32203
MOL_1268	Brc1ccc(CCN2CCOCC2)cc1	MOL_1268_C_0	31	0	-44.93122933	-45.51618271	270.1655187	-9.8075	-6.6908	2.83	11464.47905	309418.4157	165.79136	-0.176	0.08	-0.036	-0.037	0.012	-0.037	-0.036	-3168.646663	-0.219	-0.026	1.054	2330.2449	59.8577	66.0141	68.9611	58.0206	68.9648	65.981	1281.513	102.373	138.38	143.271	187.553	143.068	138.376	0.00494	0.04534	-0.25144	0.31987	0.34424	0.30379	-0.25583	0.05663	-0.12762	-0.2426	-0.22074
MOL_1269	CN(c1ccccc1)c1ccc(Br)cc1	MOL_1269_C_0	27	0	-40.95410732	-41.63140436	262.1450867	-9.727	-6.5306	5.74	11197.75161	320083.9381	170.13285	-0.19	0.069	-0.036	-0.061	0.064	-0.055	-0.036	-3129.124782	-0.198	-0.029	3.735	2381.552	69.1818	65.6408	84.6913	53.4081	80.049	66.4683	1246.206	85.635	137.696	139.56	150.009	141.267	136.367	-0.01961	-0.03905	-0.84386	-0.28609	0.4802	1.08087	-0.42326	0.04641	-0.15257	-0.23248	-0.27778
MOL_127	S=C=Nc1cccc(Br)c1	MOL_127_C_0	14	0	-27.26695824	-27.6892761	214.0819327	-10.9227	-7.7647	2.73	5415.0491	190127.0073	119.65502	-0.155	0.087	-0.038	-0.023	-0.044	0.095	-0.045	-3293.840275	-0.246	-0.064	2.155	2344.3924	55.2158	68.986	68.5089	69.8542	65.2828	69.1856	1243.484	113.284	138.307	161.509	148.859	117.755	123.222	0.01889	-0.10764	-0.2607	-0.1466	0.32452	-0.23289	0.358	0.07464	-0.11443	-0.25247	-0.21553
MOL_1271	O=[N+]([O-])c1cc(Br)ccc1C(F)(F)F	MOL_1271_C_0	17	0	-45.74999408	-46.1116336	270.0032239	-12.228	-9.6072	4.92	5767.05655	170816.9301	116.43932	-0.096	0.097	-0.025	0.014	-0.013	-0.017	-0.023	-3344.952043	-0.292	-0.117	4.829	2264.7117	51.3785	65.3263	49.3028	69.7507	69.2765	61.2488	1266.066	123.943	138.463	106.563	141.526	162.413	149.309	0.0608	-0.18154	0.39498	-1.68244	0.96748	0.18532	-0.21176	0.11402	-0.11769	-0.22406	0.10372
MOL_1273	FC(F)C(F)(F)Oc1ccc(Br)cc1	MOL_1273_C_0	19	0	-46.75967754	-47.1357037	273.0221363	-11.2629	-7.3329	1.88	6075.86442	177280.7947	119.26786	-0.144	0.082	-0.032	-0.047	0.148	-0.041	-0.03	-3354.225664	-0.254	-0.04	0.603	2358.897	61.3889	65.6531	79.5424	47.6321	77.3564	64.7708	1236.852	106.112	139.3	140.91	103.831	138.456	140.664	-0.00185	0.16402	-0.73512	1.44998	-0.58472	0.15315	-0.28974	0.07284	-0.1341	-0.23095	-0.27357
MOL_1274	Fc1cc(Br)cc(F)c1OC(F)(F)F	MOL_1274_C_0	16	0	-47.82548885	-48.15279646	276.9859813	-12.1432	-8.4336	2.28	5128.34626	153155.9408	108.75812	-0.087	0.088	-0.06	0.167	0.109	0.167	-0.06	-3414.143328	-0.281	-0.059	2.813	2288.3189	56.2922	79.9218	38.7982	68.2426	38.7957	79.9236	1234.026	126.548	108.907	95.403	79.933	95.406	108.908	0.01752	0.17395	-0.26382	0.57365	0.02887	0.57336	-0.26389	0.11045	-0.11001	-0.31454	0.42416
MOL_1275	Fc1cc(Cl)c(Br)c(Cl)c1	MOL_1275_C_0	12	0	-31.77975078	-32.05159532	243.888103	-11.4026	-7.7659	1.98	5035.80011	184590.754	112.26711	-0.096	0.055	0.092	-0.065	0.178	-0.065	0.092	-3821.816251	-0.264	-0.055	0.958	2269.1652	60.8446	53.939	80.8658	36.1571	80.8707	53.9362	1093.129	75.056	106.827	112.47	92.501	112.466	106.824	0.01456	-0.10945	-0.52893	0.43663	0.11713	0.43668	-0.52885	0.13313	-0.18156	-0.06878	-0.29833
MOL_1276	Fc1c(Br)cccc1C(F)(F)F	MOL_1276_C_0	15	0	-39.52621547	-39.8525726	242.996114	-11.7294	-8.1522	5.16	4420.17979	135880.6556	102.68556	-0.097	0.068	0.175	-0.04	-0.025	-0.027	-0.029	-3239.690699	-0.273	-0.061	3.942	2425.362	66.2005	37.6009	73.7857	71.4885	74.7982	60.7518	1013.278	99.433	96.158	124.459	161.921	158.055	143.869	0.0356	0.52018	-0.54092	0.30322	-0.2516	0.2279	-0.346	0.11439	-0.1893	0.43004	-0.20593
MOL_1277	CS(=O)(=O)N1CCN(c2ccc(Br)cc2)CC1	MOL_1277_C_0	32	0	-52.52773566	-53.15015128	319.2177376	-9.7947	-6.4895	5.17	14681.35332	416673.7299	188.00227	-0.186	0.069	-0.036	-0.061	0.064	-0.057	-0.036	-3658.050069	-0.202	-0.025	3.547	2376.0389	70.2504	65.4421	84.1148	52.9588	80.3061	65.1586	1252.011	84.684	137.416	132.944	148.78	140.034	138.208	-0.01875	0.14723	-0.84126	1.31212	-0.45797	0.06583	-0.56665	0.04887	-0.15543	-0.23001	-0.28212
MOL_1278	COc1cc(Br)cc(C(F)(F)F)c1	MOL_1278_C_0	19	0	-42.54374055	-42.9264393	255.0316739	-11.4111	-7.6847	4.52	5881.79562	172490.0503	118.38123	-0.129	0.089	-0.056	0.157	-0.065	-0.023	-0.044	-3254.988598	-0.255	-0.052	3.108	2382.9717	55.7853	72.2758	38.4234	90.7201	63.4904	76.809	1209.759	114.094	116.75	125.096	144.038	142.152	130.568	0.02109	0.06351	-0.13382	0.15264	1.45729	-1.54887	-0.47858	0.08502	-0.11143	-0.26672	0.3377
MOL_1279	O=S(=O)(c1ccc(Br)cc1)C1CC1	MOL_1279_C_0	22	0	-39.26532385	-39.75845858	261.1352149	-11.4118	-7.6702	4.23	8653.94667	269092.3745	146.00696	-0.139	0.088	-0.03	-0.025	-0.076	-0.024	-0.03	-3468.684824	-0.271	-0.058	4.362	2289.4729	51.9684	65.8798	70.0528	52.3328	70.3487	66.6897	1277.701	118.597	140.804	163.38	134.071	163.1	139.712	0.03026	0.0504	-0.30713	0.75117	-0.83781	0.40953	-0.24906	0.08352	-0.11065	-0.24359	-0.20427
MOL_128	Brc1ccc(-c2nc3ccccc3n2-c2ccccc2)cc1	MOL_128_C_0	35	0	-57.26413658	-58.25078081	349.2241461	-10.4403	-7.4999	4.69	20897.94753	589452.8175	233.61712	-0.165	0.084	-0.033	-0.026	0.005	-0.031	-0.035	-3413.165005	-0.224	-0.059	3.769	2304.6525	56.085	65.8839	65.1821	67.167	67.0087	67.6239	1268.852	106.823	138.956	158.234	161.934	163.794	136.909	0.02464	0.15683	-0.39346	0.1554	-0.31087	1.35088	-0.80972	0.06569	-0.11528	-0.24843	-0.18024
MOL_1280	Fc1ccc(Br)c(OCC(F)(F)F)c1	MOL_1280_C_0	19	0	-46.7600842	-47.13624448	273.0221363	-11.1815	-7.3905	2.96	6063.72612	177070.6518	119.05648	-0.123	0.058	-0.033	-0.056	0.173	-0.083	0.141	-3354.223346	-0.247	-0.037	2.005	2427.2085	72.3427	64.2556	87.537	34.1564	95.8946	43.8338	1046.482	85.268	142.19	125.272	90.855	120.323	118.19	0.04608	0.50997	-0.53347	0.51699	-0.31329	0.82579	-0.73155	0.09618	-0.17705	-0.21952	-0.30807
MOL_1283	O=[N+]([O-])c1cc(C(F)(F)F)c(Br)cc1F	MOL_1283_C_0	17	0	-49.96988271	-50.32355866	287.9936863	-12.5579	-9.8412	2.34	5972.42658	175739.8808	117.34166	-0.055	0.095	-0.027	-0.018	-0.012	0.196	-0.05	-3444.189775	-0.3	-0.122	3.227	2225.8502	46.8408	67.182	68.6972	60.5834	38.1872	71.1501	1155.491	142.176	128.921	161.419	94.652	97.49	113.873	0.08787	-0.00511	-0.7321	0.40516	0.08755	0.68345	-0.33136	0.15373	-0.07826	-0.18076	-0.16936
MOL_1284	Fc1cc(Br)cc(Cl)c1Cl	MOL_1284_C_0	12	0	-31.77805753	-32.04971471	243.888103	-11.4494	-7.8615	1.13	5033.47576	184553.0161	112.24219	-0.11	0.083	-0.06	0.168	0.067	0.089	-0.053	-3821.816661	-0.264	-0.055	1.292	2347.3654	59.1949	78.4632	37.2625	68.6929	55.5604	69.3543	1235.658	116.324	111.218	91.149	88.588	105.021	110.791	0.00066	0.11645	0.05667	0.03954	-0.18695	0.12381	-0.3549	0.09953	-0.11393	-0.30182	0.42617
MOL_1285	Brc1ccccc1-n1ccnc1	MOL_1285_C_0	19	0	-32.76701526	-33.26504662	223.0691425	-10.3649	-7.2931	5.27	6675.96687	200461.3521	131.29561	-0.154	0.07	-0.033	-0.029	-0.027	-0.041	0.057	-3028.423224	-0.238	-0.046	4.436	2349.5934	60.1624	63.4955	70.9993	70.4451	70.4585	58.999	1177.612	97.402	139.14	160.201	164.474	141.459	127.729	0.09824	0.91142	-0.53676	0.35723	-0.26884	0.37791	-0.94314	0.0889	-0.12304	-0.23822	-0.22603
MOL_1286	Brc1ccc(-c2nccc3ccccc23)cc1	MOL_1286_C_0	27	0	-44.2134385	-44.97438369	284.150677	-10.1345	-7.7837	4.98	12982.26221	378447.1457	184.5508	-0.169	0.084	-0.035	-0.03	0.011	-0.024	-0.033	-3204.156399	-0.231	-0.07	3.644	2302.0327	56.1872	67.7168	66.0887	57.2993	64.9716	65.4256	1301.448	106.484	136.464	156.063	170.717	157.093	139.542	0.01851	0.00227	-0.27474	0.00179	0.32362	0.25131	-0.28526	0.06223	-0.11628	-0.24977	-0.21224
MOL_1291	Fc1ccc(Br)cc1Cc1cc2ccccc2s1	MOL_1291_C_0	28	0	-49.28023704	-50.01286785	321.2071643	-10.358	-7.2268	2.68	15103.71297	466422.9331	198.2769	-0.153	0.079	-0.038	-0.048	0.16	0.005	-0.042	-3647.435552	-0.225	-0.046	1.194	2341.5371	62.5214	67.4168	80.4243	37.163	65.2597	64.1858	1233.979	102.098	135.15	132.751	87.51	150.406	124.431	0.02454	-0.15533	-0.22431	0.20835	-0.37216	0.52909	0.35902	0.06722	-0.12656	-0.24075	-0.27562
MOL_1292	CS(=O)(=O)c1ccc(Br)c(F)c1	MOL_1292_C_0	18	0	-38.20214758	-38.5988251	253.088324	-11.6614	-8.0768	4.29	6706.89103	215315.4973	128.71251	-0.101	0.068	-0.031	-0.031	-0.077	-0.047	0.173	-3490.531744	-0.279	-0.07	4.204	2381.9154	62.3384	63.5919	75.3996	50.8985	81.4552	36.2148	1062.317	106.139	140.061	159.075	127.495	137.71	92.546	0.0489	0.42874	-0.47008	0.59065	-1.08487	0.84748	-0.48706	0.11864	-0.1768	-0.22877	-0.22151
MOL_1293	Fc1cc(Cl)cc(F)c1Br	MOL_1293_C_0	12	0	-31.95223909	-32.23026773	227.4335686	-11.4707	-7.9033	3.39	4084.75077	141994.0946	100.46689	-0.079	0.041	0.171	-0.066	0.1	-0.066	0.171	-3461.463394	-0.264	-0.051	1.203	2531.5141	80.5324	35.67	83.4907	56.4037	83.4902	35.672	828.453	80.763	94.003	108.966	121.716	108.965	94.007	0.04712	0.69154	-0.37907	0.2159	-0.03057	0.21595	-0.37904	0.13458	-0.26225	0.42399	-0.30989
MOL_1294	CN1Cc2c(Cl)cc(Cl)cc2C(c2cccc(Br)c2)C1	MOL_1294_C_0	34	0	-57.53615731	-58.30081782	371.099051	-9.9076	-6.941	4.85	20210.41619	605396.6975	224.42459	-0.17	0.084	-0.038	-0.028	-0.04	0.013	-0.042	-4165.065683	-0.225	-0.042	3.409	2287.3175	55.1248	68.2738	69.4813	70.8795	49.963	64.5674	1301.783	107.381	137.385	158.43	146.799	181.925	139.281	0.03593	-0.28509	-0.21202	0.09353	0.37412	-0.00255	-0.1216	0.06309	-0.1098	-0.25474	-0.21616
MOL_1295	Cc1cc(Br)cc(F)c1[N+](=O)[O-]	MOL_1295_C_0	17	0	-37.30522589	-37.68026972	234.022299	-11.8463	-9.0574	3.49	5298.04593	159080.2898	113.03026	-0.114	0.09	-0.049	0.038	-0.026	0.182	-0.057	-3146.455524	-0.277	-0.103	3.801	2282.2202	52.1759	68.5799	59.6618	58.2314	39.6332	77.975	1249.262	123.488	112.225	171.953	91.731	95.725	112.791	0.02684	0.40247	-1.57161	1.83216	-0.93184	1.09457	-0.37711	0.10178	-0.09427	-0.25389	0.00521
MOL_1298	FC1(F)CC1c1ccc(Br)cc1	MOL_1298_C_0	19	0	-36.36166788	-36.78968092	233.0525424	-10.9739	-7.0915	3.63	5750.98988	172607.7217	117.86837	-0.163	0.083	-0.033	-0.035	0.015	-0.033	-0.033	-3118.585839	-0.247	-0.035	2.467	2332.6764	58.3281	66.1229	67.6238	62.3243	72.9831	65.6163	1280.291	105.023	138.602	140.01	177.44	161.026	140.506	-0.00497	0.0289	-0.16519	0.3247	0.13194	-0.03329	-0.26853	0.06446	-0.12516	-0.24147	-0.21085
MOL_13	C=Cc1ccc(Br)cc1	MOL_13_C_0	16	0	-24.74049725	-25.15176402	183.0450002	-10.669	-7.3677	3.74	4521.42102	141812.1468	109.09512	-0.172	0.082	-0.035	-0.033	0.016	-0.031	-0.035	-2880.799711	-0.235	-0.056	1.875	2319.1008	57.153	65.7967	66.7824	62.2616	74.9743	66.0336	1299.13	103.844	137.866	140.552	181.536	159.03	138.429	-0.00892	0.02578	-0.32161	0.28878	0.60473	0.0447	-0.43285	0.06317	-0.12025	-0.24638	-0.20104
MOL_130	CN(C)c1ccccc1Br	MOL_130_C_0	20	0	-29.22532111	-29.64933729	200.0755257	-9.7846	-6.477	3.92	5666.39323	165934.145	119.31742	-0.181	0.059	-0.036	-0.041	-0.032	-0.056	0.062	-2937.368445	-0.211	-0.021	2.138	2343.1764	61.0013	64.0756	77.058	71.1706	78.5831	46.9673	1122.424	86.713	135.174	148.182	161.318	151.254	145.577	0.04502	0.69784	-0.51816	0.35707	-0.32176	0.58525	-1.04062	0.05833	-0.1342	-0.24016	-0.25269
MOL_1303	Cc1ccc(Br)c(C(F)(F)F)c1	MOL_1303_C_0	18	0	-38.47778765	-38.85941444	239.032269	-11.2623	-7.5796	6.39	5325.87142	159126.5791	113.3598	-0.128	0.081	-0.032	-0.031	0.028	-0.035	-0.033	-3179.774317	-0.257	-0.05	4.456	2316.2737	59.4317	63.1475	66.5733	59.6997	69.6586	64.5747	1239.731	116.218	137.622	148.898	182.322	145.688	134.637	0.03103	0.04694	-0.02694	0.03118	0.34005	0.00544	-0.80164	0.10013	-0.10603	-0.23434	-0.20593
MOL_1305	Cn1cc(-c2ccc(Br)cc2)cn1	MOL_1305_C_0	22	0	-35.92335625	-36.46511641	237.0957599	-10.4061	-6.8997	5.48	8007.01822	234444.648	142.96996	-0.179	0.079	-0.035	-0.035	0.013	-0.037	-0.036	-3067.733666	-0.223	-0.039	3.402	2330.7618	60.1075	65.7494	72.2706	64.9212	72.4036	65.911	1286.513	99.095	138.149	146.236	175.381	141.347	137.356	-0.01227	0.02411	-0.54907	0.08049	0.73143	0.14375	-0.57776	0.05651	-0.12761	-0.2421	-0.2067
MOL_1306	FC(F)(F)Oc1ccc(Cl)cc1Br	MOL_1306_C_0	16	0	-43.43639216	-43.76724145	275.4500533	-11.5924	-7.8507	3.59	5985.4766	192311.662	119.79193	-0.095	0.072	-0.044	0.099	-0.038	-0.05	0.138	-3675.267967	-0.264	-0.053	1.615	2415.1043	66.4183	63.5088	59.9915	69.5485	80.7807	49.7401	1098.354	102.045	117.4	111.801	138.499	142.332	100.813	0.08143	0.92385	-0.88107	0.6765	-0.5028	0.94307	-1.41981	0.12098	-0.14901	-0.24276	-0.06868
MOL_1308	CC(C)CN(c1ccc(Br)cc1[N+](=O)[O-])C1CCCCC1	MOL_1308_C_0	44	0	-64.00476633	-64.81190244	355.2701557	-10.2838	-8.4386	7.76	21014.6332	538116.3229	221.04016	-0.159	0.073	-0.031	-0.056	0.075	-0.023	-0.034	-3455.21716	-0.217	-0.092	5.864	2287.5397	69.7713	61.242	74.5207	54.3093	60.6001	65.1291	1325.673	87.466	141.151	139.753	147.484	101.728	133.986	0.05784	-0.20753	-0.53939	0.3416	0.04294	0.04322	0.4121	0.07156	-0.15677	-0.20957	-0.26045
MOL_1309	Cc1ccn2cc(-c3cccc(Br)c3)nc2c1	MOL_1309_C_0	28	0	-45.54055136	-46.27938162	287.154585	-10.2737	-7.306	5.75	12964.31802	371118.3728	182.55312	-0.18	0.083	-0.037	-0.028	-0.031	0.013	-0.044	-3221.402928	-0.216	-0.053	4.408	2365.6302	57.2473	68.0533	68.4725	72.215	61.3028	70.369	1240.889	100.29	135.375	158.117	167.68	162.784	124.474	-0.0084	-0.3928	-0.39889	0.21541	0.00077	0.66272	-0.25374	0.05096	-0.11472	-0.25364	-0.22081
MOL_131	CC(C)(C)[Si](C)(C)Oc1ccc(Br)cc1	MOL_131_C_0	34	0	-45.3036416	-45.9470494	287.2681365	-10.3784	-6.7047	4.16	13996.58846	410847.8182	187.66647	-0.17	0.073	-0.035	-0.065	0.147	-0.053	-0.036	-3405.292321	-0.229	-0.025	2.854	2385.5775	67.157	66.6103	81.3165	43.9824	76.321	64.9101	1236.571	93.026	136.128	126.158	125.821	130.522	138.521	-0.0149	0.05347	-0.53593	1.55741	-0.82079	0.14512	-0.44375	0.05402	-0.14679	-0.23458	-0.28642
MOL_1310	Fc1ccc(C2CC2)c(Br)c1	MOL_1310_C_0	19	0	-32.14106402	-32.57741326	215.06208	-10.9288	-7.0568	3.71	5549.80305	167279.5813	116.62029	-0.161	0.07	0.007	-0.037	-0.052	0.167	-0.055	-3019.345869	-0.242	-0.034	2.369	2394.7756	56.9056	56.5238	75.3619	82.3539	36.5886	76.5953	1141.127	90.804	170.813	158.329	135.685	87.125	109.557	0.01433	0.05076	0.31742	-0.42469	0.25179	0.24682	0.13309	0.06849	-0.09895	-0.0618	-0.20927
MOL_1312	Brc1cccc(-c2nnco2)c1	MOL_1312_C_0	17	0	-33.6551065	-34.09047804	225.0419301	-11.0694	-8.1079	0.43	5885.62611	179439.283	122.20061	-0.153	0.087	-0.03	-0.022	-0.028	0.002	-0.032	-3064.315989	-0.258	-0.075	1.546	2337.3144	55.3792	63.8959	68.3232	71.8868	70.097	68.0041	1306.977	109.867	144.046	162.039	167.17	151.602	136.781	0.01029	-0.09131	-0.12545	0.00647	0.37811	-0.07258	-0.2321	0.07357	-0.12006	-0.23491	-0.22069
MOL_1313	Brc1ccccc1Cn1ccnc1	MOL_1313_C_0	22	0	-35.93168923	-36.4753305	237.0957599	-10.2439	-7.0629	3.45	8004.20197	233964.0776	142.84218	-0.175	0.072	-0.033	-0.029	-0.028	-0.033	0.001	-3067.744724	-0.239	-0.036	3.274	2418.5843	59.6431	65.3728	70.4708	70.5132	71.3912	56.9604	1042.824	94.28	136.3	158.594	167.133	165.059	158.473	0.02228	0.20947	-0.37775	0.36775	-0.55844	0.55442	0.66868	0.05975	-0.11087	-0.24177	-0.22783
MOL_1314	Brc1ccc(-n2cnnc2)cc1	MOL_1314_C_0	18	0	-33.02767136	-33.49365194	224.0571691	-10.4303	-7.7179	2.59	6298.22463	189283.3122	126.88922	-0.15	0.084	-0.031	-0.039	0.06	-0.039	-0.031	-3044.446914	-0.258	-0.061	4.174	2311.3668	57.4163	64.2562	76.3008	63.4064	76.3013	64.2574	1265.419	110.293	142.613	138.429	133.738	138.43	142.618	0.01693	0.16348	-0.59099	0.67824	-0.3193	0.67662	-0.5903	0.08028	-0.12684	-0.23213	-0.22979
MOL_1315	ClP(Cl)c1ccccc1Br	MOL_1315_C_0	14	0	-30.6578069	-30.96289167	257.8793433	-11.1002	-7.6262	4.3	7069.98821	274226.2692	136.98625	-0.134	0.08	-0.032	-0.022	-0.028	-0.02	-0.007	-4064.578884	-0.263	-0.069	2.977	2338.1453	55.6309	67.2681	66.127	70.211	65.2662	46.8977	987.934	99.276	136.36	163.869	166.928	171.442	156.929	0.0028	0.65429	-0.21406	0.3288	0.03721	0.91604	-1.7192	0.09802	-0.10954	-0.24767	-0.20574
MOL_1316	Brc1ccccc1-c1cccnc1	MOL_1316_C_0	21	0	-34.61779669	-35.18827091	234.0918519	-10.1427	-7.2415	3.4	7998.4685	239518.6689	144.59878	-0.174	0.077	-0.034	-0.029	-0.029	-0.033	0.005	-3050.502627	-0.249	-0.049	2.599	2340.531	56.2401	64.5201	70.436	71.1901	67.0786	56.1855	1153.534	95.87	138.736	159.034	164.481	148.053	161.309	0.08169	-0.01212	-0.30102	0.28455	-0.10157	0.32341	-0.17994	0.06816	-0.09966	-0.24312	-0.22582
MOL_1317	COc1cc(C)c(C)cc1Br	MOL_1317_C_0	22	0	-33.03459715	-33.48510059	215.086904	-10.2427	-6.4176	5.67	6463.98638	186671.2412	126.22748	-0.163	0.052	-0.049	-0.001	0.006	-0.081	0.135	-2996.565153	-0.22	-0.017	3.484	2478.4103	70.6582	63.9864	68.9436	61.6819	86.9264	44.218	1045.235	80.858	112.163	157.404	170.423	115.636	121.64	0.05326	0.76654	0.01515	-0.1529	0.69454	0.05879	-1.01125	0.07289	-0.15812	-0.22418	-0.05432
MOL_1318	Fc1ccc(Br)c(S)c1	MOL_1318_C_0	13	0	-26.93597902	-27.2341178	207.0628967	-10.7672	-7.3334	1.2	4356.60058	156782.8327	106.7051	-0.155	0.06	-0.033	-0.054	0.173	-0.057	0.05	-3300.822082	-0.241	-0.041	1.071	2363.7761	66.9943	64.3589	85.0664	34.5097	83.1079	54.9356	1066.508	72.756	136.853	125.931	92.532	121.281	141.82	-0.02229	0.37774	-0.18615	0.38	0.13627	0.14398	-0.49967	0.07742	-0.15588	-0.22066	-0.30097
MOL_1319	Cc1ccc2c(Br)cccc2c1	MOL_1319_C_0	21	0	-32.22782671	-32.77264815	221.0930894	-10.4428	-7.4201	4.07	7330.78406	220379.476	138.0283	-0.178	0.074	0.005	0.013	-0.038	-0.031	-0.038	-2996.369986	-0.225	-0.054	2.198	2378.9068	56.6455	67.5051	63.1213	70.6417	72.6832	68.5497	1206.236	86.617	182.971	191.86	141.578	153.853	132.361	-0.02378	-0.32061	0.57973	0.58569	0.11362	-0.19292	0.08863	0.05766	-0.08576	-0.09095	-0.04488
MOL_132	S=C=Nc1ccccc1Br	MOL_132_C_0	14	0	-27.2663253	-27.68663285	214.0819327	-10.7274	-7.6718	4.64	5417.75174	190115.997	119.68027	-0.155	0.065	-0.032	-0.031	-0.028	-0.039	0.088	-3293.840859	-0.24	-0.06	3.442	2364.8156	52.1695	64.5141	72.8959	70.7161	71.7095	65.2301	1045.477	90.61	139.474	156.412	164.643	144.006	109.16	0.08921	0.71	-0.54551	0.3217	-0.20771	0.37321	-0.74431	0.09687	-0.12721	-0.24058	-0.23031
MOL_1320	CCCCCCCCCc1ccc(Br)cc1	MOL_1320_C_0	39	0	-47.9494381	-48.67813918	283.2472035	-10.6814	-6.6095	3.97	15376.23726	400368.7312	191.44428	-0.177	0.081	-0.036	-0.036	0.019	-0.033	-0.034	-3157.25871	-0.244	-0.028	2.29	2309.3136	60.0336	66.5481	66.2951	55.5239	68.3557	65.4319	1273.4	105.031	139.477	143.01	193.464	153.995	142.122	0.02513	0.13727	-0.37521	0.04958	0.25373	0.11328	-0.09802	0.06031	-0.12885	-0.24533	-0.22392
MOL_1322	CCCCCCc1cccc(Br)c1	MOL_1322_C_0	30	0	-38.45572281	-39.04405345	241.1673513	-10.7591	-6.6196	3.99	10078.51575	274866.4759	156.40291	-0.178	0.082	-0.039	-0.029	-0.039	0.02	-0.043	-3039.302455	-0.246	-0.024	2.292	2334.0153	57.0339	69.3515	69.0997	72.4854	52.5095	64.8145	1241.625	103.224	136.737	159.077	153.232	184.364	122.056	0.01396	0.03632	-0.24962	0.23517	0.02893	0.45643	-0.26702	0.05402	-0.11036	-0.26024	-0.21864
MOL_1323	Fc1cccc2c(Br)cccc12	MOL_1323_C_0	18	0	-33.28446733	-33.77321635	225.0569344	-10.7742	-7.8199	1.47	6217.11792	192156.8153	126.91946	-0.164	0.077	0.008	0	-0.028	-0.029	-0.034	-3056.290127	-0.232	-0.064	0.23	2356.4585	56.6921	64.2935	71.9223	75.7502	73.0453	66.4958	1183.399	90.544	181.066	169.847	164.103	156.095	137.196	-0.0245	0.2372	-0.41258	0.22369	0.40417	-0.07246	0.0805	0.06853	-0.09119	-0.07543	-0.10874
MOL_1324	ClCCSc1ccc(Br)cc1	MOL_1324_C_0	19	0	-33.07507099	-33.4651195	251.570666	-10.438	-7.0901	2.46	7865.38567	271216.6656	141.76761	-0.164	0.079	-0.034	-0.043	0.047	-0.036	-0.032	-3739.815411	-0.229	-0.037	1.298	2349.7951	61.4119	65.5125	76.6329	58.7523	71.033	65.9531	1257.623	101.346	139.461	154.308	153.086	142.626	139.425	-0.00667	0.10007	-0.5685	0.81138	-0.1947	0.19988	-0.44791	0.06546	-0.13411	-0.23232	-0.25139
MOL_1326	CCc1cc(Br)ccc1OC	MOL_1326_C_0	22	0	-33.02967702	-33.47852787	215.086904	-10.4031	-6.517	4.83	6467.03541	186663.8532	126.26149	-0.179	0.071	-0.046	-0.004	0.135	-0.068	-0.041	-2996.563872	-0.224	-0.021	3.109	2399.9802	66.7656	65.5692	61.1327	43.0059	88.0795	68.6123	1211.561	91.451	117.923	159.316	122.621	138.227	133.392	-0.01144	0.32986	-0.66871	0.84762	-0.60461	0.95314	-0.90969	0.04989	-0.13558	-0.23386	-0.05424
MOL_1327	Brc1ccc(C2CCC2)cc1	MOL_1327_C_0	22	0	-31.08818479	-31.560771	211.098235	-10.6877	-6.6502	4.25	6616.49404	193657.6552	127.82193	-0.178	0.08	-0.037	-0.035	0.012	-0.037	-0.036	-2959.422496	-0.24	-0.025	2.579	2357.9765	59.9502	65.4441	71.5586	48.2558	69.6182	67.0682	1277.753	99.752	139.667	158.564	194.421	132.814	136.342	-0.00974	0.08083	-0.38728	0.25313	0.27883	0.38386	-0.42833	0.05471	-0.12679	-0.24448	-0.22232
MOL_1328	Brc1cccc2c1ccc1cc3ccccc3cc12	MOL_1328_C_0	30	0	-48.24538996	-49.12118299	307.1841222	-10.2007	-7.8019	4.14	16103.85278	469310.9582	206.463	-0.178	0.073	-0.037	-0.032	-0.037	0.009	0.008	-3264.353338	-0.211	-0.074	2.261	2366.6329	55.7277	66.9256	71.7803	75.4813	65.2168	66.2444	1205.978	85.517	134.531	153.291	158.204	176.983	177.994	-0.02961	-0.01941	0.20506	-0.58578	0.03156	0.3306	0.83105	0.06209	-0.08941	-0.24747	-0.22429
MOL_1329	Sc1ccc(Br)c(Cl)c1	MOL_1329_C_0	13	0	-26.75843151	-27.051748	223.5174312	-10.6845	-7.306	3.01	5351.00533	201704.8266	118.64505	-0.135	0.067	-0.033	-0.04	0.057	-0.055	0.092	-3661.172747	-0.236	-0.043	1.941	2316.5895	62.2869	65.0246	75.5769	58.6698	70.4384	55.3691	1194.633	88.093	136.092	143.285	149.036	101.387	101.823	0.00378	-0.36107	-0.14676	0.19644	0.06421	0.01741	0.06651	0.09693	-0.15836	-0.21888	-0.24213
MOL_1330	Cc1cc(Br)c2ccccc2c1	MOL_1330_C_0	21	0	-32.22776537	-32.77252979	221.0930894	-10.435	-7.4157	3.84	7331.05751	220380.751	138.0304	-0.179	0.073	-0.046	0.018	-0.049	0.013	0.005	-2996.370142	-0.225	-0.054	2.041	2404.6765	56.7988	66.4311	61.3979	70.5792	63.1285	67.4104	1151.09	84.346	121.758	169.367	119.086	191.865	183.987	-0.02866	0.27351	0.27778	0.19824	-0.12647	0.44409	-0.02593	0.05729	-0.07783	-0.24216	-0.03196
MOL_1331	O=[N+]([O-])c1ccc(S(=O)(=O)c2ccc(Br)cc2)cc1	MOL_1331_C_0	27	0	-56.15177588	-56.83136693	342.1649949	-11.688	-9.4018	1.94	14839.58855	444530.4479	193.25958	-0.129	0.089	-0.029	-0.025	-0.079	-0.025	-0.029	-3787.551093	-0.28	-0.123	3.342	2276.0269	50.0156	65.8261	70.191	51.6328	69.9444	65.7806	1239.494	122.745	141.742	162.966	128.808	163.096	141.801	0.0369	0.08096	-0.44472	0.56994	-0.22505	0.64497	-0.48922	0.09346	-0.10763	-0.24085	-0.20283
MOL_1333	Cc1cc(Br)ccc1CCl	MOL_1333_C_0	18	0	-29.84369236	-30.2323172	219.5058786	-10.9227	-7.0482	3.44	5921.30199	191627.4289	121.91414	-0.166	0.083	-0.044	0.023	0	-0.033	-0.039	-3341.632345	-0.251	-0.044	2.23	2338.3424	55.8067	64.2694	57.6153	61.7435	67.8824	68.5093	1261.563	107.775	116.698	174.094	171.548	139.469	134.729	0.00106	0.02289	0.03823	0.02394	0.29123	0.21311	-0.21898	0.06505	-0.10713	-0.24078	-0.00125
MOL_1334	CCOC(CSc1ccc(Br)cc1)OCC	MOL_1334_C_0	33	0	-49.82155923	-50.41493438	305.2309486	-10.1466	-6.981	3.65	14241.09483	409114.5561	186.04162	-0.168	0.078	-0.035	-0.035	0.056	-0.025	-0.033	-3587.920812	-0.22	-0.031	2.251	2312.5134	60.9903	67.8258	67.4907	58.7933	64.8432	67.8517	1284.529	101.212	136.52	143.508	155.648	166.79	136.055	0.04681	0.04338	-0.29083	0.07884	-0.05095	0.31842	-0.32746	0.05883	-0.13131	-0.24765	-0.22825
MOL_1335	FCc1cccc(Br)c1	MOL_1335_C_0	15	0	-26.85196632	-27.19528167	189.0247267	-11.0644	-6.9629	1.48	3873.72826	121834.3498	98.83681	-0.164	0.086	-0.036	-0.026	-0.03	0.008	-0.047	-2941.950613	-0.255	-0.034	0.209	2359.6818	56.7043	68.0592	68.8427	76.7572	56.459	72.3165	1254.994	107.208	137.94	162.456	173.095	159.98	133.009	-0.00992	0.25382	-0.24867	0.27812	-0.27583	0.12855	-0.04707	0.06309	-0.11306	-0.25372	-0.21443
MOL_1336	FCc1ccccc1Br	MOL_1336_C_0	15	0	-26.8527708	-27.19573458	189.0247267	-11.1324	-6.9951	2.86	3870.45735	121785.6002	98.79107	-0.174	0.07	-0.033	-0.029	-0.029	-0.027	0	-2941.952943	-0.257	-0.031	1.723	2410.3214	61.4821	65.4673	70.8382	71.2834	72.8673	58.3516	1056.298	98.746	136.697	158.156	167.423	167.368	156.739	0.00463	0.0161	-0.03676	0.19891	0.06056	-0.15945	0.18907	0.06089	-0.11256	-0.24296	-0.22971
MOL_1337	CCOc1ccc(C)cc1Br	MOL_1337_C_0	22	0	-33.03100623	-33.48154096	215.086904	-10.3379	-6.5357	4.96	6468.26522	186694.4359	126.25434	-0.16	0.056	-0.048	0.009	-0.044	-0.07	0.139	-2996.564334	-0.223	-0.022	2.946	2440.4011	66.0033	64.3182	67.5075	71.1009	88.4274	46.4008	1072.093	85.279	125.759	162.441	137.716	139.603	122.71	0.05144	0.83168	-0.41827	0.75871	-1.04353	0.77384	-0.78684	0.07556	-0.15048	-0.23112	-0.05841
MOL_134	COc1ccc(Br)c([N+](=O)[O-])c1	MOL_134_C_0	18	0	-37.14505134	-37.52562807	232.0312416	-11.1799	-9.0017	6.55	5678.16789	167958.8066	117.41785	-0.107	0.079	-0.032	-0.044	0.154	-0.065	-0.004	-3122.424497	-0.251	-0.104	4.971	2292.161	66.7479	62.4053	73.1613	39.8818	86.4588	51.7132	1142.494	112.989	136.168	139.507	124.594	140.27	106.744	0.09989	1.30826	-0.58649	0.15569	0.09313	1.34655	-2.04337	0.13636	-0.13877	-0.23233	-0.22607
MOL_1342	ClCCCc1ccc(Br)cc1	MOL_1342_C_0	21	0	-33.00412867	-33.43801563	233.532496	-10.819	-6.7564	3.81	7187.11508	224486.2854	133.54303	-0.175	0.08	-0.036	-0.036	0.014	-0.037	-0.036	-3380.949504	-0.247	-0.03	2.465	2340.5625	59.0047	66.2789	67.1821	58.0901	69.4342	65.7608	1258.863	103.368	138.326	147.297	186.712	146.637	138.765	-0.00228	0.04884	-0.36447	0.00314	0.25411	0.48039	-0.1862	0.05772	-0.12532	-0.24249	-0.22477
MOL_1344	Brc1ccc(C2=CCC3(CC2)OCCO3)cc1	MOL_1344_C_0	32	0	-49.84805442	-50.49800898	295.1717515	-10.4631	-7.0165	4.91	13191.73814	361949.9937	178.2638	-0.175	0.081	-0.036	-0.034	0.011	-0.035	-0.035	-3264.731242	-0.226	-0.038	3.444	2325.2234	59.1282	66.6191	72.5218	54.6504	71.3224	66.5367	1282.105	101.07	137.17	153.442	181	144.75	136.928	-0.00096	0.0937	-0.47331	0.65111	0.48402	0.0062	-0.5677	0.05673	-0.12509	-0.24422	-0.21224
MOL_1345	COC(C)(OC)c1ccccc1Br	MOL_1345_C_0	26	0	-40.24747126	-40.74127959	245.1129264	-10.7328	-6.7507	3.57	8467.61611	235000.5046	143.08852	-0.163	0.075	-0.036	-0.029	-0.03	-0.031	-0.016	-3111.092816	-0.247	-0.025	1.724	2364.6721	59.2152	63.6913	70.6974	71.5764	67.9569	55.8928	1184.48	108.647	133.186	157.96	162.957	168.063	159.455	0.08359	0.3555	-0.4457	0.28968	-0.22114	0.57211	-0.27588	0.07812	-0.11078	-0.24591	-0.22763
MOL_1346	C=CCCc1cccc(Br)c1	MOL_1346_C_0	22	0	-31.06854783	-31.57547631	211.098235	-10.7482	-6.6145	4.15	6871.35134	201295.5143	132.35025	-0.176	0.083	-0.039	-0.029	-0.039	0.019	-0.042	-2959.430195	-0.245	-0.023	2.386	2347.7643	58.2873	69.3307	69.6534	72.4211	55.2262	62.3647	1243.33	102.224	137.437	157.741	149.422	180.897	129.658	0.02798	-0.02697	-0.37965	0.25442	-0.16495	0.60415	-0.00224	0.05358	-0.11248	-0.2585	-0.22173
MOL_1347	FC(F)(F)Cc1cccc(Br)c1	MOL_1347_C_0	18	0	-38.48066626	-38.862949	239.032269	-11.1732	-7.1828	3.92	5318.94246	159047.6182	113.29629	-0.155	0.087	-0.033	-0.024	-0.035	0.015	-0.04	-3179.780343	-0.258	-0.038	2.775	2319.919	56.0169	66.5922	69.108	69.1732	64.3027	63.6011	1235.127	109.097	142.223	160.28	156.092	164.793	128.86	0.00898	0.11428	-0.26397	0.2232	-0.07093	0.39908	-0.16481	0.06914	-0.11496	-0.24586	-0.21662
MOL_1349	C#Cc1cc(Br)cc(C#C)c1	MOL_1349_C_0	16	0	-27.89637212	-28.48415376	205.0505905	-10.9093	-7.3422	3.44	5706.31152	183003.272	122.40195	-0.174	0.084	-0.036	0.043	-0.031	0.043	-0.036	-2955.692004	-0.255	-0.066	1.38	2348.1151	56.0771	61.8226	73.5714	61.6811	73.5716	61.8227	1329.692	110.323	136.691	146.618	156.826	146.62	136.691	0.01426	0.21751	-0.23254	-0.12447	-0.18365	-0.12455	-0.23241	0.07218	-0.11188	-0.20564	-0.11371
MOL_1350	Cc1cc(Br)c(F)cc1Cl	MOL_1350_C_0	15	0	-30.90510507	-31.23914111	223.4697236	-11.102	-7.4139	3.88	4949.77792	165670.5049	111.03766	-0.121	0.059	-0.047	0.013	0.086	-0.062	0.164	-3401.550282	-0.252	-0.045	2.168	2457.4946	71.3293	63.6428	63.9904	57.32	78.9627	38.3065	1014.516	92.18	116.456	157.536	104.107	111.369	90.558	0.02125	0.63558	-0.9469	0.23838	0.34975	0.50615	-0.46397	0.09922	-0.18598	-0.22064	-0.0525
MOL_1351	COCOc1ccc(Br)cc1C(C)C	MOL_1351_C_0	29	0	-43.42499304	-43.96817418	259.1395438	-10.5115	-6.5532	4.9	9965.56485	271162.7311	154.63239	-0.177	0.072	-0.04	-0.063	0.136	-0.005	-0.043	-3150.414933	-0.228	-0.021	3.313	2364.8971	64.8759	68.7102	82.5766	45.7219	57.5376	67.677	1203.269	91.664	133.061	141.095	118.455	159.742	138.616	-0.01119	-0.02034	-1.01549	1.37433	0.16674	-1.05338	0.39706	0.0498	-0.13149	-0.24309	-0.28615
MOL_1352	CC1(C)OB(c2cc(Cl)cc(Br)c2)OC1(C)C	MOL_1352_C_0	32	0	-51.45749249	-52.05443356	317.4142453	-10.9533	-7.2841	6.02	14085.98951	406566.786	183.42345	-0.151	0.084	-0.044	0.099	-0.041	-0.067	-0.039	-3673.721038	-0.251	-0.052	4.322	2369.594	57.3829	63.6331	56.9353	64.4727	65.1643	62.0784	1277.826	105.127	118.716	108.552	149.831	184.63	147.265	0.05071	0.05432	-0.4612	0.45255	-0.01271	-0.45976	0.06997	0.07019	-0.11749	-0.24769	-0.06196
MOL_1354	O=S(=O)(c1cccc(Br)c1)N1CCOCC1	MOL_1354_C_0	28	0	-49.98119313	-50.53036281	306.1758812	-10.7186	-7.74	4.47	12325.39709	358552.7271	172.39466	-0.134	0.087	-0.031	-0.022	-0.029	-0.088	-0.033	-3638.598361	-0.249	-0.062	4.046	2294.1048	55.4519	62.9464	68.9976	72.5745	46.2719	66.7507	1259.439	114.032	146.514	162.723	167.34	131.509	142.517	0.0873	-0.06268	-0.38342	0.14691	0.3383	-0.65014	0.56613	0.08748	-0.12252	-0.23126	-0.21737
MOL_1356	CN(C)CCc1cccc(Br)c1	MOL_1356_C_0	26	0	-35.55157316	-36.06742032	228.1287605	-9.5818	-6.6189	4.18	8282.9877	230037.7443	142.70113	-0.178	0.083	-0.04	-0.029	-0.041	0.015	-0.045	-3016.003377	-0.214	-0.024	2.497	2339.4655	56.3	69.5881	69.1275	71.5681	54.1503	66.1183	1241.725	104.061	136.868	158.205	149.358	181.944	123.429	0.00745	0.15621	-0.29029	0.21823	-0.09785	0.53337	-0.16803	0.05451	-0.10971	-0.26069	-0.21762
MOL_1357	COc1cc(Br)c(F)cc1Cl	MOL_1357_C_0	16	0	-34.96268052	-35.29577255	239.4691285	-10.9721	-7.4718	3.86	5496.36154	179387.0587	116.19138	-0.117	0.058	-0.078	0.138	0.072	-0.062	0.157	-3476.754289	-0.24	-0.045	2.817	2444.3496	71.5157	83.0228	46.8355	67.4329	78.3581	42.7335	1037.201	91.643	116.343	117.817	96.208	113.798	85.082	0.02728	0.00322	0.37561	-0.79524	0.63602	0.1666	-0.25832	0.10012	-0.17958	-0.30737	0.30842
MOL_136	Fc1cccc(F)c1Br	MOL_136_C_0	12	0	-27.90596494	-28.19695766	192.9885717	-11.3434	-7.5668	4.72	3096.029	101355.2786	87.8786	-0.095	0.045	0.167	-0.054	-0.028	-0.054	0.167	-3001.868565	-0.265	-0.04	2.892	2542.6318	78.9793	34.9307	85.4625	70.513	85.4707	34.9422	782.162	82.149	94.033	130.094	166.894	130.104	94.036	0.03239	0.75372	-0.44096	0.45041	-0.17048	0.45044	-0.44088	0.12616	-0.25534	0.41033	-0.30076
MOL_1360	Brc1cccc(OC2CCCC2)c1	MOL_1360_C_0	26	0	-38.34670984	-38.86756994	241.1242573	-10.6049	-6.6296	3.58	8611.98485	242450.0134	144.32864	-0.174	0.082	-0.049	-0.028	-0.057	0.149	-0.074	-3073.988375	-0.232	-0.023	2.072	2340.6059	56.9994	75.2284	69.0194	80.0231	39.9722	81.8828	1237.88	104.42	127.982	160.294	135.374	124.013	116.503	-0.00688	-0.34318	-0.31914	0.22179	-0.61574	0.18869	0.86326	0.05534	-0.10139	-0.28232	-0.21315
MOL_1363	COCOc1ccc(C)c(Br)c1	MOL_1363_C_0	23	0	-37.09578537	-37.54484092	231.086309	-10.5953	-6.6218	3.74	7078.06541	201162.0242	131.33364	-0.171	0.071	0.005	-0.039	-0.057	0.144	-0.069	-3071.782493	-0.232	-0.022	2.084	2366.8213	55.5667	66.1838	68.0576	80.317	42.7248	79.0795	1043.03	93.272	158.047	140.21	134.04	119.703	119.193	0.03105	-0.35501	0.30714	-0.63757	-0.25054	0.05931	1.11492	0.05637	-0.09664	-0.08166	-0.20886
MOL_1364	COc1cc(OC(F)(F)F)ccc1Br	MOL_1364_C_0	20	0	-46.62449427	-47.01711019	271.0310788	-11.019	-7.3237	1.31	6498.13767	187134.9878	123.79357	-0.125	0.054	-0.033	-0.056	0.144	-0.093	0.149	-3330.204362	-0.241	-0.036	0.923	2420.3832	71.0171	64.5371	87.2829	46.7186	97.7309	41.9819	1076.044	86.11	141.446	125.67	98.568	122.971	126.101	0.05995	1.09843	-0.79131	0.22146	-1.34035	2.19301	-1.287	0.09401	-0.17422	-0.22059	-0.27884
MOL_1365	Cc1cc(Br)cc(C)c1Cl	MOL_1365_C_0	18	0	-29.85555844	-30.24564979	219.5058786	-10.7718	-6.8817	2.8	5917.07706	191480.1765	121.81297	-0.163	0.077	-0.05	0.014	0.074	0.014	-0.05	-3341.635729	-0.243	-0.03	0.873	2388.4776	59.7453	67.5161	59.1631	58.3107	59.1619	67.5187	1242.328	103.541	112.631	159.984	90.894	159.984	112.636	-0.00343	0.40636	-0.90574	0.69468	0.27231	0.69481	-0.90594	0.06233	-0.10738	-0.2444	-0.03116
MOL_1366	O=[N+]([O-])c1cc(Br)c(Cl)cc1F	MOL_1366_C_0	14	0	-38.17768643	-38.48978312	254.4406785	-11.945	-9.4832	4.19	5389.46191	177691.4965	114.3055	-0.089	0.073	-0.03	-0.018	0.187	-0.059	0.1	-3566.7239	-0.282	-0.117	3.534	2302.2648	60.8637	64.5044	62.3172	39.4684	76.3005	47.1497	1181.786	92.229	139.633	91.373	96.089	113.989	117.495	0.06796	-0.31083	0.1435	0.53097	0.21468	-0.03341	-0.23682	0.12816	-0.16172	-0.20322	0.00164
MOL_1370	O=S(=O)(Cl)c1c(Cl)cc(Br)cc1Cl	MOL_1370_C_0	15	0	-42.98079498	-43.30341368	324.4062347	-12.1767	-8.6989	1.88	9625.60589	357989.4824	154.73961	-0.08	0.096	-0.049	0.103	-0.125	0.1	-0.048	-4730.727424	-0.288	-0.095	4.427	2303.9723	51.2413	65.4206	57.6855	54.8447	54.2663	64.829	1234.604	128.835	111.527	119.67	112.851	128.281	114.754	0.05104	0.10827	-0.21833	0.61862	-1.99502	0.90588	-0.07704	0.12221	-0.09683	-0.25446	-0.03996
MOL_1371	Brc1cccc(OC2CC2)c1	MOL_1371_C_0	20	0	-31.97874341	-32.42387491	213.0710225	-10.6956	-6.6964	3.15	5945.07459	176579.982	121.04184	-0.171	0.083	-0.048	-0.028	-0.056	0.148	-0.072	-2995.316189	-0.235	-0.024	1.734	2343.3055	56.5748	74.3833	69.1638	81.2014	38.9449	81.5848	1220.622	104.938	129.431	160.021	135.895	121.925	117.455	-0.00737	-0.46025	-0.21446	0.16172	-0.35529	0.05171	0.87349	0.05714	-0.10276	-0.2797	-0.21303
MOL_1372	Fc1cc(OCC2CC2)ccc1Br	MOL_1372_C_0	23	0	-39.36423376	-39.84816557	245.0881024	-10.6956	-6.9224	5.48	7409.29271	213054.4414	133.30635	-0.139	0.051	-0.036	-0.06	0.15	-0.088	0.164	-3133.871692	-0.231	-0.027	3.634	2450.3411	80.2242	63.773	82.3599	40.0499	97.1681	35.8012	1004.242	77.492	140.03	125.528	123.783	115.194	91.362	0.00351	0.52011	-0.4149	-0.11171	-0.08159	1.23164	-0.79735	0.08475	-0.21743	-0.2226	-0.27408
MOL_1374	Brc1c2ccccc2c(-c2ccc(-c3cccc4ccccc34)cc2)c2ccccc12	MOL_1374_C_0	50	0	-78.01311824	-79.47678622	459.376479	-10.015	-7.9587	4.16	41543.23765	1154060.392	331.65103	-0.18	0.058	0.006	0.006	-0.004	0.006	0.006	-3726.488492	-0.204	-0.08	2.277	2398.6585	57.7556	67.3423	67.2859	57.1463	67.0685	67.2635	867.15	66.117	184.542	186.453	149.158	186.397	184.332	-0.05511	0.00923	0.94092	0.45372	0.0317	0.40967	0.92453	0.06348	-0.05182	-0.09377	-0.03193
MOL_1375	CCCCCCc1cc(Br)cc(CCCCCC)c1	MOL_1375_C_0	48	0	-57.45156058	-58.32253751	325.3270557	-10.6384	-6.4749	4.32	21754.84732	549133.389	226.29928	-0.183	0.08	-0.048	0.017	-0.047	0.017	-0.049	-3275.21412	-0.242	-0.022	2.47	2324.6085	56.5007	69.9798	52.5932	70.7606	53.4645	67.9817	1244.383	100.977	122.475	182.916	143.173	180.469	115.624	0.03867	0.27329	-0.47743	0.78595	-0.43176	0.65916	-0.52051	0.04971	-0.09988	-0.25689	-0.01751
MOL_1376	COc1cc(Br)c(Cl)cc1[N+](=O)[O-]	MOL_1376_C_0	18	0	-41.19168366	-41.55850488	266.4762384	-11.4627	-9.0173	3.9	6990.23194	219262.8463	129.9801	-0.1	0.08	-0.075	0.16	-0.024	-0.037	0.083	-3582.016088	-0.261	-0.104	4.957	2245.2507	47.7692	80.7291	43.8773	62.2952	66.7464	64.266	1098.189	108.096	117.15	122.85	93.089	141.029	88.684	0.04831	-0.61271	0.45404	-0.21298	0.63195	0.22104	-0.35447	0.12544	-0.10602	-0.31901	0.3606
MOL_1377	Brc1ccc(OCC2CC2)cc1	MOL_1377_C_0	23	0	-35.14081275	-35.63233159	227.0976399	-10.4699	-6.6381	4.86	7216.3942	208211.6869	132.69857	-0.176	0.072	-0.037	-0.066	0.147	-0.053	-0.034	-3034.632173	-0.225	-0.024	3.212	2373.7492	67.6852	66.3186	87.5725	41.4648	77.4477	65.257	1223.405	90.933	137.236	140.426	129.027	130.943	138.54	-0.02673	0.09699	-0.60972	1.06046	-0.13551	-0.0305	-0.30948	0.05191	-0.14816	-0.2336	-0.30846
MOL_1378	Cc1cccc(Br)c1C(F)(F)F	MOL_1378_C_0	18	0	-38.47311925	-38.85200534	239.032269	-11.2878	-7.5928	5.9	5324.14583	159096.6538	113.33241	-0.127	0.083	-0.035	-0.022	-0.038	0.03	-0.044	-3179.766552	-0.26	-0.052	3.967	2239.0987	53.3259	65.2201	67.5582	67.9268	58.0895	66.7606	1265.08	122.144	135.836	161.58	138.429	176.715	128.676	0.03233	-0.46968	0.01698	0.19855	-0.1497	0.61944	-0.21783	0.10255	-0.08714	-0.25114	-0.20168
MOL_138	CCCCCCc1ccc(Br)cc1	MOL_138_C_0	30	0	-38.45548735	-39.04355847	241.1673513	-10.6915	-6.6052	4.25	10078.25707	274862.1213	156.40095	-0.179	0.08	-0.036	-0.036	0.017	-0.036	-0.036	-3039.30174	-0.242	-0.025	2.418	2339.0123	60.196	66.9532	67.3101	55.4822	69.7469	65.9855	1253.431	101.207	137.109	142.604	191.397	148.17	138.486	-0.00324	0.02503	-0.26784	0.06379	0.19014	0.38332	-0.17082	0.05391	-0.12657	-0.24443	-0.22074
MOL_1380	O=[N+]([O-])c1ccc(Br)c(F)c1F	MOL_1380_C_0	14	0	-38.34513032	-38.66254535	237.986144	-12.2462	-9.6005	3.9	4411.37169	136059.3587	102.56568	-0.066	0.071	-0.037	-0.027	-0.017	0.17	0.156	-3206.363253	-0.292	-0.117	4.158	2342.1504	57.6304	70.2185	74.5399	59.479	46.8706	44.7151	979.279	113.55	135.756	153.89	94.873	90.207	89.8	0.05615	0.54085	-0.53309	0.31032	0.44994	0.48127	-0.34504	0.14171	-0.16641	-0.24488	-0.20571
MOL_1381	Cc1cc(S(=O)(=O)Cl)c(F)cc1Br	MOL_1381_C_0	18	0	-42.28370206	-42.67652881	287.5333208	-11.9482	-8.4389	4.32	8163.61068	273167.7577	141.55805	-0.107	0.079	-0.051	0.178	-0.114	-0.036	0.025	-3950.126509	-0.282	-0.088	4.981	2280.1765	47.3771	74.5563	40.352	61.0162	69.936	61.6955	1110.09	115.534	112.644	91.108	101.999	138.727	163.057	0.06508	-0.11818	0.31761	0.25286	-0.68721	-0.3001	0.62638	0.1054	-0.09199	-0.29236	0.44559
MOL_1384	Cn1nccc1-c1ccc(Br)cc1	MOL_1384_C_0	22	0	-35.92159895	-36.46295165	237.0957599	-10.6104	-7.207	1.74	8009.86257	234486.6878	142.99947	-0.171	0.082	-0.034	-0.032	0.008	-0.037	-0.035	-3067.733704	-0.234	-0.048	0.593	2319.944	57.1672	65.5645	67.965	66.6086	70.1099	66.5805	1275.456	105.723	140.181	145.718	167.408	153.867	139.209	0.00061	0.02746	-0.39912	0.03397	0.13932	0.34748	-0.32737	0.06576	-0.121	-0.24302	-0.19729
MOL_1385	ClCc1csc(-c2ccc(Br)cc2)n1	MOL_1385_C_0	21	0	-39.78369077	-40.29162055	288.5909002	-10.8568	-8.1475	3.15	10622.22679	356527.0282	165.52532	-0.155	0.086	-0.031	-0.025	0.008	-0.029	-0.032	-3870.183911	-0.235	-0.078	2.589	2320.4867	54.5967	65.2722	71.0207	64.9215	70.9827	66.1581	1253.463	109.371	138.899	158.083	162.872	143.239	137.636	0.00396	0.15865	-0.48026	0.55712	-0.05066	0.35225	-0.74437	0.07341	-0.11603	-0.24434	-0.17942
MOL_1386	O=[N+]([O-])c1cc(F)c(F)cc1Br	MOL_1386_C_0	14	0	-38.3508765	-38.66871821	237.986144	-12.0008	-9.6219	2.7	4405.15689	135946.8954	102.47568	-0.064	0.087	-0.054	0.17	0.164	-0.044	-0.007	-3206.365131	-0.283	-0.115	2.69	2264.6975	61.6692	72.102	42.1106	46.1409	76.8106	54.9744	1128.316	126.975	113.119	90.608	83.92	138.686	102.623	0.12669	1.01819	-0.39258	0.64325	0.26964	0.19857	-0.92368	0.16269	-0.12435	-0.29174	0.39396
MOL_1387	CCC(C)c1ccc(Br)cc1	MOL_1387_C_0	24	0	-32.12781168	-32.62319346	213.1141165	-10.6951	-6.5998	4.25	7168.50672	204320.1452	133.06128	-0.179	0.08	-0.036	-0.036	0.015	-0.033	-0.037	-2960.668293	-0.242	-0.025	2.447	2332.6572	59.6168	66.292	67.3507	51.5478	72.8869	65.7884	1302.554	100.508	137.115	136.367	192.148	161.007	138.977	-0.00402	0.01408	-0.36892	0.38106	-0.09784	0.30096	-0.19437	0.05421	-0.12622	-0.24293	-0.21863
MOL_1388	CC(C)S(=O)(=O)c1ccc(Br)cc1	MOL_1388_C_0	24	0	-40.32178895	-40.81938668	263.1510964	-11.2243	-7.6503	4.42	9263.9981	281315.5727	151.03265	-0.141	0.087	-0.031	-0.025	-0.074	-0.025	-0.031	-3469.935886	-0.273	-0.061	4.5	2283.6905	50.7986	66.7935	66.9413	58.1104	66.9617	66.7967	1259.205	119.863	139.864	166.668	127.51	166.627	139.855	0.03008	0.07981	-0.35986	0.77502	-1.20425	0.78453	-0.36009	0.0846	-0.10749	-0.24604	-0.20379
MOL_1389	O=[N+]([O-])c1cc(Br)ccc1S(=O)(=O)Cl	MOL_1389_C_0	17	0	-45.3324878	-45.71080996	300.5138133	-12.4611	-10.1231	5.33	8490.68605	282531.9988	143.99202	-0.081	0.097	-0.023	0.011	-0.088	-0.019	-0.017	-4016.045612	-0.301	-0.136	6.453	2269.3752	50.2191	68.3151	53.9582	48.628	67.1388	60.1199	1247.258	127.263	138.935	94.03	120.138	152.808	148.482	0.07797	0.03047	0.31559	-0.5809	0.53063	0.12828	-0.37872	0.12644	-0.11892	-0.21485	0.08288
MOL_139	Brc1ccc(-c2nc3ccccc3o2)cc1	MOL_139_C_0	24	0	-43.0005808	-43.66159608	274.1127286	-10.8024	-7.9162	3.7	10704.58693	315543.6515	166.37749	-0.155	0.087	-0.033	-0.025	0	-0.026	-0.031	-3201.957102	-0.232	-0.072	2.019	2298.5208	53.4758	66.068	70.586	69.9819	67.8455	65.6134	1295.694	111.141	138.864	158.462	157.089	160.125	139.277	0.01054	0.03557	-0.47295	0.17957	0.29989	0.20789	-0.37606	0.07372	-0.11237	-0.24855	-0.19538
MOL_1390	COCOc1ccc(Br)c(C)c1	MOL_1390_C_0	23	0	-37.09618377	-37.54532728	231.086309	-10.5132	-6.5223	4.26	7073.74596	201112.3482	131.29215	-0.178	0.062	-0.037	-0.066	0.145	-0.064	0.016	-3071.782502	-0.229	-0.02	2.6	2412.7999	64.4224	65.0685	85.6664	42.0077	77.0061	58.1069	1048.189	81.184	134.551	138.374	123.569	113.846	166.398	0.00535	0.15803	-0.55515	1.1884	-0.18877	-0.65081	0.37611	0.04949	-0.13442	-0.22721	-0.30435
MOL_1392	Clc1cc(-c2ccccc2)ccc1Br	MOL_1392_C_0	22	0	-38.39709734	-38.98528559	267.5488222	-10.794	-7.3736	4.73	9992.69814	314180.195	161.54627	-0.142	0.071	-0.035	-0.038	0.016	-0.046	0.09	-3494.060871	-0.241	-0.052	3.217	2279.7627	57.9316	64.665	71.8323	53.8109	68.226	55.1975	1184.578	90.059	135.536	145.126	172.331	125.379	100.314	0.04307	-0.30895	-0.49032	0.23791	0.3818	0.33303	-0.44349	0.09527	-0.14572	-0.22962	-0.21318
MOL_1394	COc1ccc2cccc(Br)c2c1	MOL_1394_C_0	22	0	-36.29177322	-36.83657171	237.0924943	-10.3533	-7.4196	2.46	7968.22173	235853.9543	142.96942	-0.182	0.072	-0.036	-0.034	-0.036	0.006	0.008	-3071.581665	-0.22	-0.052	0.859	2358.8616	58.9448	67.1278	75.3849	70.1484	67.8174	64.4024	1169.152	81.455	134.277	150.649	143.516	185.152	181.38	-0.03503	-0.30078	0.20267	-0.18526	0.28121	0.7156	-0.4441	0.05301	-0.09697	-0.2445	-0.24185
MOL_1395	COc1ccc(Br)cc1S(C)(=O)=O	MOL_1395_C_0	22	0	-41.21550792	-41.66750419	265.1238839	-11.0444	-7.5118	7.86	8495.92649	261008.0937	144.51086	-0.139	0.076	-0.033	-0.064	0.148	-0.103	-0.032	-3505.822504	-0.248	-0.056	6.704	2387.1077	66.3321	61.2205	86.6893	43.2698	61.5948	66.2606	1210.192	98.706	143.546	139.544	123.903	109.237	146.315	0.03116	0.32281	-0.95249	1.12687	-0.13921	-0.71475	-0.0033	0.08091	-0.15066	-0.21175	-0.29918
MOL_1397	COc1ccc2ccc(OC)c(Br)c2c1	MOL_1397_C_0	26	0	-43.5233862	-44.11595378	267.1185167	-10.1189	-7.2905	3.59	10157.36897	289495.2553	159.59968	-0.165	0.041	0.138	-0.07	-0.038	-0.004	0.007	-3186.109616	-0.212	-0.047	1.85	2471.577	72.5228	44.1599	90.7745	70.2268	73.0923	63.0983	949.399	61.469	122.192	134.86	141.842	179	179.871	0.0116	-0.92162	0.3978	0.40638	-0.30666	1.17742	-0.14837	0.07823	-0.13727	0.29867	-0.30704
MOL_1398	O=S(=O)(Cl)c1cccc2c(Br)cccc12	MOL_1398_C_0	21	0	-44.48899606	-45.02938471	305.5750661	-11.3627	-8.6615	2.68	11195.7176	368208.1251	169.12491	-0.143	0.079	0.017	0.019	-0.042	-0.018	-0.03	-3965.221298	-0.254	-0.099	3.9	2349.5304	56.2	65.1326	69.5675	71.5876	69.0915	65.305	1189.391	94.275	183.085	182.923	165.935	162.221	139.534	-0.01854	0.45978	0.00332	0.38457	0.3112	-0.48862	0.26085	0.08099	-0.0911	-0.08232	-0.04491
MOL_1399	CN(C)c1ccc(Br)cc1[N+](=O)[O-]	MOL_1399_C_0	22	0	-39.68675268	-40.14029824	245.073098	-10.4797	-8.4916	7.44	7317.46208	208460.2993	133.18487	-0.158	0.072	-0.029	-0.058	0.072	-0.026	-0.032	-3141.875511	-0.223	-0.092	5.752	2339.5704	71.1289	61.365	81.4271	53.7267	62.3706	63.611	1270.936	87.419	142.024	138.294	147.435	93.997	135.144	0.02145	-0.0659	-0.62743	0.06635	0.64261	0.14338	0.0053	0.07207	-0.16275	-0.2048	-0.27011
MOL_14	C#Cc1ccc(Br)cc1	MOL_14_C_0	14	0	-23.67912897	-24.12605458	181.0291187	-10.7688	-7.2126	3.42	4153.30738	135274.7734	104.47877	-0.171	0.083	-0.034	-0.027	0.04	-0.027	-0.034	-2879.543731	-0.244	-0.054	1.229	2318.3318	55.6541	66.2085	64.1452	76.5913	64.1429	66.208	1284.295	108.716	140.322	156.28	152.187	156.274	140.322	0.00183	-0.00031	-0.04349	0.25885	-0.58438	0.25911	-0.04352	0.06823	-0.1149	-0.24718	-0.18454
MOL_140	CSc1cccc(Br)c1	MOL_140_C_0	16	0	-25.86989866	-26.22717852	203.0990517	-10.2045	-6.8257	2.05	5301.17014	182098.7751	117.85932	-0.171	0.083	-0.042	-0.026	-0.041	0.052	-0.051	-3240.900127	-0.224	-0.029	1.265	2354.3843	55.5734	71.9904	70.0728	74.7516	51.5641	74.4163	1273.073	104.768	132.208	157.232	147.394	156.766	130.677	-0.00721	-0.46205	-0.31526	0.19915	0.08682	0.23694	0.21629	0.05888	-0.10223	-0.26905	-0.21142
MOL_1400	COP(=O)(Cc1ccc(Br)cc1)OC	MOL_1400_C_0	26	0	-44.2996696	-44.80944937	279.0674166	-10.8748	-6.8809	4.11	10366.29811	315802.9527	160.80008	-0.167	0.079	-0.037	-0.037	0.015	-0.034	-0.034	-3489.043914	-0.249	-0.033	2.256	2323.9806	58.2397	66.2537	67.18	67.248	66.0411	66.1704	1234.876	106.57	138.734	145.603	173.877	156.09	139.878	0.04214	0.0087	-0.26074	0.1361	0.15066	0.33842	-0.20757	0.06266	-0.12437	-0.24778	-0.21501
MOL_1404	Cc1c(C)c([N+](=O)[O-])c(C)c(C)c1Br	MOL_1404_C_0	26	0	-42.59335958	-43.11520818	258.1116888	-11.1403	-8.5884	1.63	8984.37095	250963.7432	146.66781	-0.165	0.062	0.005	0.013	-0.02	0.013	0.005	-3165.179688	-0.258	-0.091	2.776	2302.0537	52.1543	61.0474	66.0076	46.8574	66.0054	61.0457	777.326	68.974	154.653	160.212	86.293	160.21	154.65	-0.05473	-1.1459	0.37658	0.85273	-0.11248	0.8524	0.37689	0.06787	-0.07466	-0.04881	-0.01479
MOL_1405	O=[N+]([O-])c1cc(Br)cc([N+](=O)[O-])c1Cl	MOL_1405_C_0	16	0	-44.39925309	-44.74529877	281.4477884	-12.1864	-9.8548	1.07	6878.06622	217345.3776	128.16274	-0.084	0.09	-0.022	-0.001	0.109	-0.001	-0.022	-3671.977524	-0.292	-0.131	3.142	2245.2296	57.6381	60.7671	49.3828	61.0415	49.346	60.769	1276.088	117.384	142.344	104.275	130.976	104.274	142.323	0.09838	-0.27367	0.52705	-0.69333	0.70106	-0.6934	0.52602	0.12842	-0.13726	-0.19302	0.06156
MOL_1406	COc1cc(Br)ccc1OC(C)C	MOL_1406_C_0	26	0	-40.25757631	-40.75520404	245.1129264	-10.1477	-6.3487	4.18	8441.39785	234608.7046	142.74708	-0.177	0.069	-0.078	0.125	0.127	-0.072	-0.051	-3111.093479	-0.213	-0.013	2.164	2405.4442	68.5628	83.9128	47.7289	51.2374	86.9632	75.2965	1220.988	88.773	117.156	113.631	114.374	139.252	125.343	-0.01896	-0.23704	0.18906	-0.3974	0.06828	1.02291	-0.58807	0.05003	-0.13007	-0.32564	0.30015
MOL_141	COc1ccc(C)cc1Br	MOL_141_C_0	19	0	-29.86399931	-30.26663292	201.0602866	-10.3904	-6.5728	4.94	5274.10827	156886.6561	114.69573	-0.158	0.057	-0.047	0.01	-0.043	-0.07	0.136	-2957.243706	-0.226	-0.023	2.955	2448.8839	66.7051	64.6237	66.9748	70.8332	89.049	44.5607	1086.912	85.932	125.773	163.663	138.726	137.313	123.339	0.05009	0.85972	-0.3772	0.76755	-1.13648	0.81314	-0.76353	0.0773	-0.14938	-0.23143	-0.0572
MOL_1411	Sc1nnc(-c2cccc(Br)c2)o1	MOL_1411_C_0	18	0	-36.90820313	-37.3447781	257.1067175	-11.1323	-8.1361	1.52	7811.14331	256722.0588	141.90103	-0.152	0.087	-0.03	-0.021	-0.029	0.002	-0.032	-3462.503897	-0.244	-0.073	0.343	2338.36	55.3941	64.6023	68.4568	73.0243	70.3397	68.9147	1299.391	109.885	142.698	161.994	165.438	150.923	135.728	0.01227	0.00808	-0.15783	-0.02645	0.58787	0.05508	-0.60881	0.07325	-0.11928	-0.23741	-0.2205
MOL_1412	CCOP(=O)(OCC)C(F)(F)c1ccc(Br)cc1	MOL_1412_C_0	32	0	-59.08432311	-59.6767727	343.1015763	-11.1327	-7.2702	4.15	14412.81852	417499.4465	186.18367	-0.149	0.086	-0.032	-0.025	-0.012	-0.025	-0.03	-3766.164821	-0.257	-0.046	2.444	2284.8279	54.6442	66.983	70.504	65.1215	68.5614	66.6711	1262.322	112.679	140.009	166.854	155.698	168.139	141.221	0.05522	-0.00861	-0.14284	0.36334	-0.1973	0.43977	-0.19036	0.07267	-0.11382	-0.24826	-0.19004
MOL_1413	Cc1ccc(C)n1-c1ccccc1Br	MOL_1413_C_0	26	0	-38.82815516	-39.45302209	250.1343508	-9.5378	-6.9971	4.44	9946.42374	284078.2988	159.14277	-0.157	0.072	-0.035	-0.029	-0.03	-0.038	0.067	-3091.025517	-0.195	-0.038	3.088	2378.661	53.1657	64.8037	69.8976	71.0014	66.2344	56.1605	1144.934	100.71	139.47	161.583	163.442	151.742	131.462	0.09812	0.8331	-0.47125	0.50858	-0.32042	0.6603	-1.75855	0.08816	-0.11423	-0.24356	-0.22186
MOL_1414	Brc1ccc(-c2ncco2)cc1	MOL_1414_C_0	18	0	-33.39870077	-33.86630194	224.0539035	-10.8468	-7.7182	3.82	6242.59759	190236.2915	126.54395	-0.158	0.086	-0.033	-0.027	0	-0.027	-0.031	-3048.293676	-0.233	-0.063	2.415	2308.9122	54.9204	66.0055	72.0399	69.6329	69.3949	65.568	1303.272	109.069	138.901	157.157	158.819	159.246	139.5	-0.00119	-0.01402	-0.13449	0.10478	-0.14511	0.22548	-0.2557	0.07006	-0.1164	-0.24776	-0.19564
MOL_1416	COc1ccc(Br)cc1OC(C)C	MOL_1416_C_0	26	0	-40.25762995	-40.75531868	245.1129264	-10.1601	-6.3523	3.98	8441.51713	234609.0605	142.74842	-0.177	0.069	-0.051	-0.071	0.122	0.13	-0.079	-3111.093449	-0.213	-0.012	2.052	2351.676	67.6284	75.9734	88.1085	48.8827	50.2992	83.1769	1224.196	90.532	124.567	138.588	115.708	111.677	117.247	-0.01855	-0.33756	-0.87313	0.77063	-0.08595	-0.23104	0.79484	0.0498	-0.12683	-0.26566	-0.30001
MOL_1419	CSc1cc(F)ccc1Br	MOL_1419_C_0	16	0	-30.09629383	-30.44624511	221.0895142	-10.4127	-7.1217	3.12	5465.92773	186414.9032	118.48032	-0.134	0.065	-0.034	-0.056	0.169	-0.067	0.04	-3340.139987	-0.229	-0.034	1.37	2414.7431	66.6185	64.8437	86.5284	33.7412	87.1213	49.732	1053.45	86.23	136.422	124.918	92.192	126.563	149.613	0.01148	0.60862	-0.2314	0.40205	-0.32881	0.42638	-0.58506	0.09101	-0.15235	-0.22111	-0.30631
MOL_1420	CC(C)Oc1ccc2ccccc2c1Br	MOL_1420_C_0	28	0	-42.62322615	-43.2636271	265.1457291	-10.1166	-7.3572	4.69	11020.32897	311237.4926	166.27983	-0.163	0.042	0.007	0.004	-0.04	-0.066	0.142	-3150.220051	-0.212	-0.052	2.919	2470.1446	69.369	64.528	68.8783	70.0449	86.6529	46.4633	895.702	64.276	183.801	185.395	140.473	139.517	121.579	6.00E-05	-0.57287	-0.02903	1.00771	0.19381	0.28716	0.15769	0.08086	-0.12998	-0.07796	-0.07245
MOL_1421	CN1CCN(S(=O)(=O)c2cccc(Br)c2)CC1	MOL_1421_C_0	32	0	-52.5187852	-53.13707968	319.2177376	-10.1432	-7.6366	5.73	14773.81442	417620.1977	188.68983	-0.138	0.086	-0.032	-0.022	-0.027	-0.085	-0.032	-3658.049729	-0.233	-0.059	5.463	2303.457	55.6758	63.4274	69.3362	71.9414	45.9333	66.2106	1281.787	113.103	146.09	162.263	169.449	133.197	144.568	0.08609	-0.07162	-0.37352	0.15043	0.30697	-0.60683	0.54151	0.08363	-0.12254	-0.23292	-0.21885
MOL_1422	CS(=O)(=O)c1ccc(Br)cc1Cl	MOL_1422_C_0	18	0	-38.03056512	-38.42154905	269.5428584	-11.6655	-7.9789	3.55	7909.32453	267184.2728	140.49152	-0.118	0.09	-0.035	-0.024	-0.093	0.098	-0.044	-3850.882028	-0.278	-0.068	4.243	2321.611	51.157	68.3054	68.3897	55.6432	57.8703	64.3904	1245.951	121.621	138.785	164.282	123.782	120.241	116.594	0.03094	0.41113	-0.41011	1.00376	-2.2076	1.31209	-0.66096	0.09903	-0.10296	-0.24678	-0.19131
MOL_1424	Brc1ccc(C2=CCOCC2)cc1	MOL_1424_C_0	24	0	-37.29219026	-37.82077628	239.1083758	-10.5899	-7.1859	2.88	8298.8378	239273.9483	143.81377	-0.172	0.081	-0.035	-0.034	0.009	-0.034	-0.035	-3072.761965	-0.231	-0.045	1.336	2318.0507	58.5245	66.2392	71.7421	56.4908	72.6954	66.2802	1292.509	102.8	137.614	147.131	179.361	154.825	138.217	0.00975	0.03876	-0.57433	0.03991	0.38302	0.52033	-0.43894	0.06018	-0.12365	-0.24474	-0.20364
MOL_1425	Clc1cc(Br)ccc1Oc1ccccc1	MOL_1425_C_0	23	0	-42.46482722	-43.05531687	283.5482271	-10.6793	-7.1866	3.17	10714.26836	332225.1744	166.2337	-0.145	0.078	-0.047	0.073	0.139	-0.05	-0.039	-3569.267557	-0.234	-0.042	1.322	2350.015	63.3313	63.3946	64.7398	46.391	74.0532	67.0854	1230.885	101.925	113.936	100.803	115.739	136.502	137.058	0.01577	0.12526	-0.27921	0.85201	-0.57951	0.09255	-0.27779	0.07549	-0.12974	-0.24973	-0.0991
MOL_1427	FC(F)(F)Oc1ccc(Br)cc1Cl	MOL_1427_C_0	16	0	-43.43587487	-43.76613676	275.4500533	-11.5852	-7.7947	0.16	5983.57208	192261.4342	119.77218	-0.118	0.085	-0.036	-0.05	0.137	0.088	-0.044	-3675.265563	-0.263	-0.053	1.738	2351.3879	61.2813	67.5789	80.4971	50.285	65.5974	63.5457	1237.594	109.606	136.695	141.226	100.852	104.324	117.572	0.00549	0.46815	-0.70928	1.12021	-1.47003	1.09295	-0.67371	0.0895	-0.12708	-0.23403	-0.26198
MOL_143	Cc1cccc(Br)c1C	MOL_143_C_0	18	0	-25.80223901	-26.20361488	185.0608817	-10.6506	-6.4772	3.92	4740.91513	144097.2586	109.55871	-0.187	0.071	-0.041	-0.035	-0.043	0.011	0.005	-2882.035293	-0.244	-0.018	2.153	2370.9473	55.716	67.4716	72.2909	70.0564	59.0282	61.1724	1090.878	80.854	131.621	153.917	138.331	172.242	160.595	-0.03867	-0.73784	0.04332	0.06	-0.05288	0.902	0.50424	0.04834	-0.10005	-0.2526	-0.22644
MOL_1430	O=[N+]([O-])c1ccc(Br)c(OC(F)F)c1	MOL_1430_C_0	18	0	-45.60836981	-45.97946181	268.0121664	-11.9143	-9.3419	3.28	6119.30707	179081.8338	120.15931	-0.092	0.074	-0.029	-0.026	0.003	-0.047	0.154	-3320.932476	-0.279	-0.113	4.214	2365.6948	57.1091	64.7208	75.6275	52.8313	80.502	49.2188	1004.817	111.35	139.969	159.603	101.324	143.643	106.918	0.09142	0.49017	-0.67282	0.66897	-0.79516	1.59627	-0.9921	0.1287	-0.1377	-0.23318	-0.21089
MOL_1439	CCOc1cc(F)ccc1Br	MOL_1439_C_0	19	0	-34.08867318	-34.48438084	219.0507491	-10.7615	-6.9912	2.95	5429.76352	160920.0873	115.18987	-0.141	0.051	-0.036	-0.062	0.167	-0.089	0.148	-3056.485019	-0.235	-0.028	1.788	2438.8939	72.3444	64.5912	90.0584	33.6945	97.6564	43.5517	1048.054	81.471	141.42	121.288	90.14	116.195	124.566	0.03897	0.49646	-0.58992	0.49245	-0.27969	0.78572	-0.61109	0.08425	-0.17885	-0.22158	-0.31792
MOL_144	Brc1ccc2c3ccccc3c3ccccc3c2c1	MOL_144_C_0	30	0	-48.24888583	-49.1243182	307.1841222	-10.5334	-7.3375	4.18	16102.65103	469320.6364	206.46138	-0.177	0.08	-0.038	-0.035	0.006	0.009	-0.043	-3264.357511	-0.228	-0.054	2.369	2307.0184	56.9547	67.9798	72.9124	68.9957	66.6429	70.4938	1316.228	99.178	133.457	152.083	180.422	172.054	130.225	-0.00073	-0.34646	-0.56182	-0.21639	0.70563	0.29459	0.08515	0.06266	-0.103	-0.24963	-0.19202
MOL_1440	O=[N+]([O-])c1ccc(Br)c(CCl)c1	MOL_1440_C_0	17	0	-37.12625548	-37.4937299	250.4768335	-11.7619	-9.2487	2.46	6360.18138	203910.696	124.75764	-0.113	0.089	-0.029	-0.021	0.004	-0.026	0.016	-3506.821287	-0.284	-0.114	3.54	2299.5732	45.1955	63.5545	71.6147	52.8133	69.687	56.393	1028.498	121.253	136.825	163.238	103.853	150.138	164.692	0.07512	0.01139	-0.28976	0.55836	-0.32686	0.22063	0.24852	0.11176	-0.0789	-0.24019	-0.19418
MOL_1444	CCOc1ccc(Br)cc1S(=O)(=O)Cl	MOL_1444_C_0	22	0	-45.29257618	-45.74086742	299.5688807	-11.3691	-8.0569	6.72	10137.99058	324479.9616	157.44137	-0.124	0.078	-0.03	-0.06	0.159	-0.117	-0.03	-3965.415008	-0.253	-0.078	6.477	2376.0616	67.9638	60.0423	85.2357	45.2574	59.1551	67.5789	1231.62	98.423	145.818	143.077	126.645	98.493	140.141	0.04544	0.30678	-0.85648	0.9687	-0.22274	-0.46446	0.0075	0.08993	-0.15573	-0.20482	-0.29714
MOL_1445	Clc1ccc2oc(-c3ccc(Br)cc3)nc2c1	MOL_1445_C_0	24	0	-47.0508011	-47.69920703	308.5577254	-10.9622	-8.1542	2.39	12443.78828	384085.0759	178.66859	-0.15	0.088	-0.03	-0.025	0	-0.024	-0.032	-3661.553057	-0.238	-0.079	1.922	2289.1032	52.682	65.3832	67.7343	70.5691	70.5623	65.9436	1297.664	113.154	139.627	160.511	156.518	159.382	139.074	0.01633	0.06245	-0.41764	0.20811	0.30868	0.2635	-0.56557	0.07782	-0.11107	-0.24745	-0.17877
MOL_1446	CC1(C)OB(c2ccc(Br)c3ccccc23)OC1(C)C	MOL_1446_C_0	38	0	-57.00121874	-57.79805092	333.0280736	-10.3361	-7.4828	6.36	18240.72602	497330.5469	211.05103	-0.174	0.075	-0.037	-0.031	-0.084	0.014	0.007	-3367.776225	-0.222	-0.061	4.11	2380.4757	51.9496	68.5111	62.2761	70.0527	59.0912	66.2583	1102.396	89.887	130.811	165.888	177.177	195.686	185.111	0.01008	0.59831	-0.58696	-0.01949	0.34463	0.24287	0.5695	0.06501	-0.08016	-0.24502	-0.18053
MOL_1447	CN1CCN(c2ccc(Br)cc2F)CC1	MOL_1447_C_0	29	0	-45.37136965	-45.92822118	273.1446028	-9.8171	-6.6794	5.25	10574.07126	287617.8351	159.05421	-0.169	0.068	-0.043	-0.063	0.052	0.142	-0.055	-3208.70032	-0.204	-0.024	3.476	2363.4618	70.2146	70.256	80.4962	62.719	42.9662	75.5259	1240.742	89.167	132.477	136.499	128.434	76.72	111.505	-0.00948	0.14151	-0.80459	0.93671	-0.13689	0.31662	-0.402	0.06058	-0.14664	-0.24498	-0.26582
MOL_1450	Brc1cccc(-c2ccc3c4ccccc4n(-c4ccccc4)c3c2)c1	MOL_1450_C_0	42	0	-66.58496814	-67.79318207	398.2949446	-9.9793	-7.1612	3.18	29429.61179	822521.4886	278.39064	-0.178	0.083	-0.038	-0.028	-0.036	0.015	-0.041	-3550.776031	-0.211	-0.053	1.775	2295.2706	56.4002	68.82	68.876	71.9905	51.2541	66.1305	1281.997	103.094	136.514	158.066	152.89	173.117	124.288	0.01861	-0.20952	-0.3354	0.04783	-0.00355	0.61388	-0.12423	0.05452	-0.11022	-0.25536	-0.21882
MOL_1451	O=[N+]([O-])c1cc(Br)cc(Cl)c1F	MOL_1451_C_0	14	0	-38.17422085	-38.48630431	254.4406785	-12.0163	-9.526	3.83	5388.63008	177681.9866	114.30115	-0.095	0.088	-0.036	-0.012	0.174	0.085	-0.041	-3566.722531	-0.281	-0.118	3.883	2308.6167	62.3285	67.0556	58.9306	41.7101	64.0105	58.2768	1294.516	112.172	134.737	93.466	96.681	102.873	123.745	0.04955	-0.03556	0.1919	0.32742	-0.04146	0.41622	-0.58009	0.11081	-0.13457	-0.2202	0.01902
MOL_1452	COCOc1ccc(F)c(Br)c1	MOL_1452_C_0	20	0	-38.14661072	-38.53997105	235.050154	-10.9668	-7.1517	5.43	6007.28715	174598.0768	120.44964	-0.126	0.063	0.156	-0.049	-0.055	0.147	-0.07	-3131.696707	-0.239	-0.034	3.758	2418.2987	68.9476	41.092	80.4304	79.6911	45.3706	78.1743	988.634	94.88	86.916	135.822	133.317	119.28	121.065	0.02873	-0.03587	-0.33781	0.43227	-0.57816	0.1989	0.65551	0.09485	-0.17418	0.37268	-0.27285
MOL_1453	COc1ccc(Br)c(Cl)c1F	MOL_1453_C_0	16	0	-34.95890246	-35.29050088	239.4691285	-10.9739	-7.2843	5.43	5504.22259	179452.3131	116.27916	-0.123	0.06	-0.043	-0.074	0.134	0.138	0.07	-3476.748752	-0.241	-0.034	4.541	2331.9512	65.6884	71.5662	88.8327	49.3769	44.7247	65.2736	1180.539	82.035	132.689	137.936	113.114	85.328	89.373	0.00718	-0.19871	-0.76416	0.73169	0.09895	0.42198	-0.18709	0.10049	-0.1621	-0.23518	-0.30098
MOL_1455	Cc1nnc(-c2cccc(Br)c2)o1	MOL_1455_C_0	20	0	-36.83185389	-37.31660762	239.0685475	-10.8166	-7.9063	0.89	7121.58042	211066.8227	133.55884	-0.158	0.086	-0.031	-0.022	-0.029	0.001	-0.033	-3103.646337	-0.251	-0.069	1.563	2346.424	55.7157	64.7447	68.5015	72.2793	69.6938	68.5277	1294.702	109.069	142.202	161.866	165.817	151.817	135.443	0.0113	0.00469	-0.16857	-0.10206	0.6892	-0.00118	-0.59669	0.06986	-0.11907	-0.23828	-0.22087
MOL_1456	Cc1noc(-c2ccc(Br)cc2)n1	MOL_1456_C_0	20	0	-36.81401231	-37.29862837	239.0685475	-11.1468	-8.1335	1.98	7135.58683	211413.6877	133.70709	-0.147	0.089	-0.03	-0.023	-0.003	-0.024	-0.031	-3103.638012	-0.254	-0.076	1.089	2290.0659	51.6386	65.3119	67.5798	72.6619	69.8007	65.5937	1296.544	115.637	140.426	159.846	157.621	161.738	140.462	0.01125	0.01139	-0.1593	-0.00283	-0.15089	0.4768	-0.29582	0.08044	-0.10918	-0.24739	-0.17814
MOL_1457	O=S1(=O)CCCN1c1ccc(Br)cc1	MOL_1457_C_0	24	0	-42.76692975	-43.27380166	276.1498588	-10.4004	-6.6554	8.51	9875.12922	298183.4244	155.48112	-0.167	0.074	-0.035	-0.055	0.074	-0.052	-0.029	-3524.065863	-0.226	-0.027	6.453	2370.8052	64.9672	66.3246	86.2203	61.692	76.5475	65.9665	1252.18	96.823	138.238	134.718	141.885	146.366	140.538	-0.01057	0.18312	-0.93881	0.79409	-0.30883	1.08457	-0.82924	0.05934	-0.14217	-0.23475	-0.26456
MOL_1459	Brc1ccccc1CN1CCCC1	MOL_1459_C_0	27	0	-37.70417775	-38.24345754	240.1394964	-9.5228	-6.6125	3.83	9162.142	254220.7543	149.41456	-0.164	0.08	-0.036	-0.031	-0.032	-0.036	0.004	-3054.113438	-0.212	-0.022	1.86	2353.7679	53.8665	64.5588	71.3432	72.2452	68.5164	56.7067	1080.041	107.445	136.601	157.291	161.135	144.464	172.44	0.11584	-0.06989	-0.28223	0.27732	-0.17086	0.31359	0.57573	0.07391	-0.10344	-0.24374	-0.23156
MOL_146	Cc1ccc([N+](=O)[O-])cc1Br	MOL_146_C_0	17	0	-33.08992009	-33.4717759	216.0318366	-11.5137	-9.0204	5.42	5115.12746	154575.1951	112.19163	-0.142	0.077	-0.03	0	-0.025	-0.033	0.029	-3047.229275	-0.274	-0.106	4.964	2350.9945	54.5817	66.8044	53.6297	72.5607	68.1344	49.8932	1079.945	97.276	141.42	100.31	165.704	139.735	182.749	0.06689	-0.08735	0.63646	-0.23057	0.50851	-0.92841	0.57828	0.08497	-0.11962	-0.21492	0.05582
MOL_1460	Brc1ccccc1-c1ccncc1	MOL_1460_C_0	21	0	-34.61734718	-35.18776768	234.0918519	-10.1149	-7.3571	4.57	7999.87463	239539.9342	144.61003	-0.172	0.078	-0.034	-0.028	-0.03	-0.031	0.005	-3050.502658	-0.255	-0.053	3.557	2334.008	56.8183	64.4657	70.2233	71.1335	67.2969	54.8484	1149.006	97.739	139.132	159.533	164.767	148.795	160.352	0.09114	-0.08134	-0.29389	0.26534	-0.07824	0.21322	-0.01964	0.0716	-0.09894	-0.24243	-0.2243
MOL_1461	CSc1ccc(C)cc1Br	MOL_1461_C_0	19	0	-29.03926534	-29.44451245	217.1256691	-9.9844	-6.645	5.41	6505.2364	214156.7015	129.5097	-0.152	0.07	-0.046	0.014	-0.042	-0.047	0.037	-3280.21962	-0.216	-0.026	2.987	2424.4217	60.2251	65.3438	63.7187	70.7743	76.9421	55.5271	1086.986	88.189	124.07	166.538	140.903	149.208	143.289	0.0041	0.9571	-0.15545	0.82925	-1.23623	0.59721	-0.87964	0.08193	-0.125	-0.23128	-0.04661
MOL_1463	CCCCOc1ccc2cc(Br)ccc2c1	MOL_1463_C_0	31	0	-45.78730314	-46.47366701	279.1723465	-10.3196	-7.4024	5.07	12723.434	352705.8269	177.89697	-0.179	0.079	-0.041	0.006	0.011	-0.036	-0.036	-3189.535474	-0.218	-0.051	3.22	2306.3398	62.3074	66.7122	68.6793	65.32	70.4716	68.2487	1351.704	95.833	119.744	184.227	195.198	134.052	133.133	0.00639	-0.4771	0.50214	0.15853	0.02867	-0.22781	-0.25588	0.05414	-0.12879	-0.21778	-0.06901
MOL_1464	Cc1ccc(S(=O)(=O)Cl)c(Br)c1	MOL_1464_C_0	18	0	-38.06413328	-38.46418325	269.5428584	-11.5956	-8.0082	7.77	7958.64287	267643.6372	140.90044	-0.103	0.082	-0.107	-0.026	-0.034	0.037	-0.04	-3850.882335	-0.273	-0.081	6.373	2268.9795	56.9622	52.7312	69.9613	71.4541	51.5468	62.9114	1027.766	129.23	109.406	160.139	149.8	186.171	120.495	0.10091	0.79124	-1.58891	0.90981	-0.07115	0.75101	-0.90901	0.13909	-0.10687	-0.3613	-0.19039
MOL_1465	CN(C)S(=O)(=O)c1ccccc1Br	MOL_1465_C_0	23	0	-40.60164035	-41.0782367	264.1391229	-10.7646	-7.5548	5.29	9032.09665	272673.9111	149.37132	-0.119	0.082	-0.031	-0.022	-0.026	-0.026	-0.102	-3485.949132	-0.256	-0.054	4.466	2292.6214	55.7503	63.6658	66.7544	72.647	67.4132	56.1868	1066.113	125.994	139.615	165.821	163.418	169.321	120.339	0.11322	0.56266	-0.09363	0.25854	-0.0172	0.47686	-1.37155	0.12241	-0.11208	-0.24099	-0.20807
MOL_1467	Clc1ccc2cccc(Br)c2c1	MOL_1467_C_0	18	0	-33.10784974	-33.59175852	241.5114689	-10.7285	-7.8454	4.35	7382.40643	241535.4401	138.75757	-0.163	0.076	-0.034	-0.029	-0.035	0.012	0.011	-3416.645333	-0.234	-0.067	3.059	2328.6447	57.8212	66.6039	72.6529	70.0486	65.8106	65.2486	1153.243	89.004	136.758	154.556	144.181	192.828	179.415	-0.02542	-0.12214	0.04011	-0.20326	0.1969	0.64367	-0.13851	0.06903	-0.0924	-0.24313	-0.2299
MOL_1469	Brc1ccccc1OC1CC1	MOL_1469_C_0	20	0	-31.9767747	-32.42197522	213.0710225	-10.5112	-6.6667	4.7	5956.80646	176716.5417	121.168	-0.156	0.058	-0.036	-0.041	-0.032	-0.067	0.142	-2995.31394	-0.232	-0.023	2.829	2434.2318	67.6701	65.1509	77.7743	71.3145	85.5848	42.1944	1040.695	87.823	137.906	149.029	160.728	138.571	124.458	0.02612	0.63286	-0.59873	0.38517	-0.52146	0.95496	-0.8564	0.07845	-0.1615	-0.23624	-0.25517
MOL_147	Fc1ccc(F)c(Br)c1	MOL_147_C_0	12	0	-27.9099246	-28.2013667	192.9885717	-11.4531	-7.6747	2.91	3088.94099	101250.0562	87.76861	-0.108	0.066	0.163	-0.047	-0.049	0.171	-0.055	-3001.870672	-0.261	-0.048	1.411	2412.3529	67.7612	39.6184	80.4697	82.0212	38.1258	75.6342	1010.839	100.148	90.473	137.391	135.359	89.023	114.866	0.00844	0.46114	-0.36372	0.42977	0.01265	0.36772	-0.24228	0.1091	-0.17965	0.38291	-0.27012
MOL_1470	COc1cc(C)c(Cl)cc1Br	MOL_1470_C_0	19	0	-33.91452641	-34.30457167	235.5052835	-10.5662	-6.9078	5.29	6513.65725	206220.583	126.97368	-0.138	0.054	-0.049	0.076	0.011	-0.079	0.137	-3416.84095	-0.23	-0.029	3.531	2448.574	70.1163	64.3069	65.9662	61.3274	87.0591	43.947	1075.914	85.182	112.658	88.605	162.652	117.783	123.272	0.05179	0.20955	0.37603	-0.01074	-0.01873	-0.10398	-0.48929	0.09077	-0.15974	-0.23796	-0.07727
MOL_1471	CCOc1ccc(F)cc1Br	MOL_1471_C_0	19	0	-34.08714574	-34.48239635	219.0507491	-10.7656	-7.1135	4.95	5432.29243	160932.0067	115.21455	-0.133	0.058	-0.056	0.16	-0.053	-0.068	0.141	-3056.483165	-0.232	-0.034	3.379	2400.4828	65.9181	75.9525	40.3964	83.4084	88.2533	47.8744	1059.59	91.616	114.665	83.564	132.877	142.736	122.199	0.05453	0.5112	-0.41193	0.3934	-0.17606	0.642	-0.66523	0.09433	-0.15319	-0.29417	0.39503
MOL_1473	Brc1cc(Oc2ccccc2)cc(Oc2ccccc2)c1	MOL_1473_C_0	34	0	-57.37407929	-58.27752109	341.1988136	-10.6551	-6.865	5.74	18874.46695	531234.1082	221.16481	-0.152	0.084	-0.071	0.148	-0.093	0.148	-0.071	-3415.962002	-0.232	-0.039	3.789	2309.3208	55.017	80.31	39.9398	94.8862	39.9454	80.3143	1264.681	114.431	106.62	116.673	132.105	116.639	106.614	0.03872	0.046	-0.24528	-0.14673	0.85397	-0.14685	-0.24369	0.07304	-0.09825	-0.30542	0.33256
MOL_1475	Cc1ccc(N(C)C)cc1Br	MOL_1475_C_0	23	0	-32.40102735	-32.87631978	214.1021431	-9.5656	-6.1577	5.16	6887.56558	196495.0701	130.77132	-0.196	0.071	-0.072	0.06	-0.068	-0.041	-0.006	-2976.695994	-0.198	-0.014	3.306	2393.3893	54.3387	82.4987	53.6221	88.4846	67.6798	72.3704	1092.616	88.365	108.971	145.356	134.54	137.971	148.242	0.0228	-0.25229	0.1454	0.96507	0.18584	-1.05009	0.27283	0.04246	-0.08412	-0.29922	0.18454
MOL_1476	O=S(=O)(Cl)Cc1ccccc1Br	MOL_1476_C_0	18	0	-38.06425684	-38.46230604	269.5428584	-11.3848	-7.7194	6.05	7945.87149	267362.2922	140.73308	-0.137	0.075	-0.027	-0.023	-0.025	-0.031	-0.002	-3850.882001	-0.265	-0.073	5.316	2248.3508	49.3898	65.1097	68.0114	71.4706	67.4601	66.1051	951.009	112.34	141.796	163.885	164.202	148.34	154.417	0.13456	0.66959	-0.38941	0.2493	-0.0571	-0.14513	0.3209	0.10133	-0.09221	-0.2374	-0.21159
MOL_1477	O=[N+]([O-])c1cc(Br)cc2ccccc12	MOL_1477_C_0	20	0	-39.50890486	-40.03115792	252.0640443	-11.3154	-9.0992	5.63	7797.18659	233253.4521	140.70614	-0.139	0.085	-0.027	-0.002	0.02	0.02	-0.033	-3161.55287	-0.252	-0.111	4.731	2276.9367	59.9353	65.9094	52.2788	72.0585	63.358	59.0598	1354.167	105.265	136.235	99.635	186.698	190.552	128.905	0.0568	-0.60509	0.30382	-0.45866	1.26485	0.07115	-0.17545	0.08895	-0.13344	-0.21054	0.10029
MOL_1478	COc1ccc(S(=O)(=O)Cl)c(Br)c1	MOL_1478_C_0	19	0	-42.12671737	-42.52659118	285.5422633	-11.6214	-7.9007	7.63	8638.95643	284953.7617	145.98101	-0.099	0.082	-0.116	-0.025	-0.05	0.16	-0.07	-3926.093588	-0.266	-0.077	6.899	2289.5144	55.2158	57.2018	69.2191	80.7216	35.8113	82.3365	1053.382	130.992	104.422	161.575	132.919	129.2	117.821	0.11597	-0.20724	-1.22481	0.54197	-0.19013	0.24857	0.80128	0.1408	-0.09766	-0.38311	-0.1882
MOL_1479	CCSCc1ccccc1Br	MOL_1479_C_0	22	0	-32.20083518	-32.65089623	231.1522865	-9.8302	-6.9329	2.67	7815.04739	248810.8266	141.04774	-0.181	0.072	-0.035	-0.03	-0.029	-0.031	0.009	-3319.53974	-0.224	-0.034	1.512	2369.0245	56.7472	66.5781	71.4258	70.9613	64.6769	55.5204	1017.993	86.531	132.94	155.77	163.46	159.587	169.75	0.02379	0.16015	-0.29385	0.28162	-0.00677	0.19211	0.11481	0.05545	-0.11002	-0.24755	-0.22851
MOL_148	O=[N+]([O-])c1ccc(F)c(Br)c1	MOL_148_C_0	14	0	-34.13704194	-34.46343212	219.9956816	-11.8567	-9.4021	3.01	4232.32186	131720.4734	101.57476	-0.094	0.07	0.178	-0.042	-0.022	0.001	-0.029	-3107.142054	-0.283	-0.113	2.827	2394.8045	66.8915	31.6322	80.7538	70.7387	55.4016	64.6385	1056.942	98.378	100.131	135.373	167.452	97.88	145.337	0.07141	0.36118	-0.27441	0.35553	0.03709	0.16816	-0.05847	0.12416	-0.19267	0.42797	-0.28102
MOL_1481	CCCCCCOc1ccccc1Br	MOL_1481_C_0	31	0	-42.51967881	-43.10868163	257.1667562	-10.4328	-6.6372	4.58	10841.42103	292365.4398	161.44901	-0.158	0.058	-0.036	-0.042	-0.033	-0.069	0.146	-3114.516303	-0.231	-0.024	2.745	2416.7883	66.5085	64.7582	78.3224	71.4372	86.4046	44.212	992.569	87.68	139.546	148.511	160.908	144.12	129.288	0.04374	0.94506	-0.76538	0.2933	-0.38188	0.63324	-0.83716	0.08174	-0.16288	-0.23483	-0.2565
MOL_1482	O=[N+]([O-])c1c(Cl)cccc1Br	MOL_1482_C_0	14	0	-33.95324267	-34.27302766	236.4502161	-11.6463	-9.0637	6.33	5210.81737	173012.1536	113.53141	-0.095	0.091	-0.036	-0.017	-0.038	0.107	-0.011	-3467.478427	-0.275	-0.104	5.331	2284.6598	57.8532	65.9366	68.0947	68.2458	57.8355	49.4485	1210.097	122.573	137.528	162.847	139.018	121.293	100.548	0.08385	1.81504	-0.87826	0.62189	-0.72821	1.50722	-2.46523	0.13874	-0.11088	-0.24337	-0.19584
MOL_1484	COc1ccc(Br)c(C(C)C)c1OC	MOL_1484_C_0	29	0	-43.41768796	-43.95740522	259.1395438	-10.2529	-6.4153	5.55	9946.11103	270846.9303	154.42562	-0.176	0.059	-0.05	-0.074	0.112	0.119	-0.015	-3150.400503	-0.218	-0.015	3.804	2364.2937	65.1117	72.0865	88.8268	47.6957	49.2483	58.4882	1246.492	69.842	123.818	136.89	105.343	100.338	154.896	0.02573	-0.14538	-0.52642	0.78318	0.6782	-0.33037	-0.16219	0.05424	-0.11725	-0.24985	-0.29975
MOL_1485	COc1ccc(CCl)c(Br)c1OC	MOL_1485_C_0	23	0	-41.12944917	-41.56372465	265.5313058	-10.4449	-6.8028	6.87	8503.19301	256598.6779	143.62212	-0.138	0.048	-0.005	-0.048	-0.071	0.112	0.123	-3531.360298	-0.224	-0.03	5.14	2393.7942	63.7683	64.1068	76.392	88.0445	50.1348	52.9093	922.911	78.135	155.293	137.686	140.632	98.319	112.137	0.08238	-0.78004	0.42252	-0.39732	0.41083	0.46922	0.27031	0.09921	-0.13142	-0.10401	-0.21265
MOL_1486	COCOc1ccc(Br)cc1OC	MOL_1486_C_0	24	0	-41.15249724	-41.60063262	247.0857139	-10.3883	-6.5065	4.05	7717.30961	216142.7223	136.3733	-0.17	0.072	-0.049	-0.065	0.125	0.128	-0.078	-3146.984855	-0.22	-0.015	2.446	2397.7464	66.1233	74.8417	82.6809	51.3345	48.2911	84.0468	1196.563	93.554	126.621	141.919	112.743	113.984	117.01	-0.01764	-0.23248	-0.67286	1.07487	0.01033	-0.46611	0.29649	0.05319	-0.12509	-0.26344	-0.28648
MOL_1487	O=[N+]([O-])c1cc(Br)ccc1S	MOL_1487_C_0	15	0	-33.16682884	-33.49894826	234.0700066	-11.146	-9.2033	5.34	5707.10405	193852.2688	120.63209	-0.132	0.083	-0.029	-0.008	0.055	-0.038	-0.025	-3406.085489	-0.251	-0.112	4.836	2341.8497	60.6786	66.7449	56.7343	52.2767	68.1303	61.2087	1272.265	103.94	145.394	102.326	175.86	120.019	143.681	0.05057	-0.10596	0.30451	-0.84963	0.71626	0.15493	-0.12953	0.09195	-0.14317	-0.2088	0.04705
MOL_1489	Cc1cc(-c2ccc(Br)cc2)on1	MOL_1489_C_0	21	0	-36.52713233	-37.03944567	238.0805209	-10.9014	-7.7518	3.58	7547.74991	223676.4228	138.40704	-0.159	0.085	-0.032	-0.026	0.004	-0.032	-0.033	-3087.581229	-0.239	-0.066	2.885	2296.8815	55.3028	65.1694	71.803	69.7967	72.5876	65.8293	1322.477	108.747	140.784	159.744	163.576	147.035	138.75	0.00302	0.04657	-0.39723	1.06275	0.04251	-0.28293	-0.82695	0.07219	-0.11733	-0.24266	-0.19742
MOL_149	Cc1ccc(Br)cc1[N+](=O)[O-]	MOL_149_C_0	17	0	-33.08644766	-33.46711794	216.0318366	-11.4244	-8.995	5.04	5115.89859	154593.1479	112.20046	-0.139	0.085	-0.027	-0.035	0.036	-0.006	-0.031	-3047.222394	-0.268	-0.106	4.265	2325.7756	58.3035	60.2696	65.555	59.2206	52.2041	65.1525	1259.499	107.407	146.973	135.882	184.338	100.527	142.696	0.0399	-0.23347	-0.17331	-0.80844	1.43772	-0.82903	0.78297	0.08697	-0.13376	-0.20764	-0.21949
MOL_1490	Cc1ccc(C(F)(F)F)c(Br)c1	MOL_1490_C_0	18	0	-38.47816695	-38.85993783	239.032269	-11.3422	-7.5449	6.46	5325.62317	159124.6264	113.35621	-0.127	0.085	-0.038	-0.025	-0.037	0.034	-0.042	-3179.775169	-0.263	-0.048	4.608	2314.5686	56.0145	67.6751	70.009	71.4205	54.6556	62.9875	1198.524	119.802	133.007	160.817	150.671	181.666	120.993	0.03897	0.38571	-1.12154	0.13462	-0.02551	0.53684	-0.50048	0.10106	-0.08733	-0.1893	-0.19074
MOL_1491	Cc1cc([N+](=O)[O-])c(Cl)cc1Br	MOL_1491_C_0	17	0	-37.13289836	-37.50033827	250.4768335	-11.6904	-9.0919	3.01	6371.28311	203931.2104	124.81356	-0.118	0.083	-0.047	0.103	-0.01	-0.034	0.022	-3506.811974	-0.277	-0.108	4.411	2333.053	48.5832	62.0905	60.4531	53.8524	67.6677	58.959	1029.378	111.661	110.995	119.964	105.247	139.03	164.071	0.05782	0.31443	-0.74457	1.37515	-1.2859	0.30199	0.2328	0.10225	-0.08802	-0.24848	-0.05218
MOL_1494	COc1cc(F)c(F)cc1Br	MOL_1494_C_0	16	0	-35.13948327	-35.47859454	223.0145941	-11.0951	-7.4945	3.82	4500.68616	137361.6989	104.36459	-0.115	0.052	-0.058	0.145	0.153	-0.091	0.141	-3116.39713	-0.24	-0.039	2.936	2427.5592	73.2362	74.4508	51.0728	45.1744	96.8287	45.9964	1059.304	85.716	116.47	77.508	83.989	114.959	119.79	0.05593	0.54968	-0.47889	0.63999	-0.12581	0.69086	-0.59529	0.10083	-0.16892	-0.28319	0.33859
MOL_1495	FC(F)(F)Oc1ccc(-c2ccc(Br)cc2)cc1	MOL_1495_C_0	26	0	-54.28186582	-54.92129618	317.1012349	-10.98	-7.5831	1.03	11532.14497	329812.1907	169.57658	-0.164	0.084	-0.034	-0.032	0.012	-0.032	-0.034	-3446.749665	-0.242	-0.055	1.396	2307.0412	56.8503	65.5702	69.4762	57.1757	69.4415	65.6131	1287.126	106.452	139.61	146.429	176.841	146.854	139.607	0.01462	0.11528	-0.52129	0.27196	0.3155	0.23149	-0.47464	0.06602	-0.12194	-0.24199	-0.20755
MOL_1498	CS(=O)(=O)Cc1cccc(Br)c1	MOL_1498_C_0	21	0	-37.1537324	-37.60615236	249.124479	-11.1832	-7.2072	1.87	7815.464	244391.887	139.36831	-0.163	0.083	-0.037	-0.024	-0.036	0.007	-0.05	-3430.617284	-0.262	-0.049	3.224	2315.2149	57.0724	66.2919	68.5103	66.7796	65.0726	65.0451	1243.843	106.924	142.887	162.027	168.053	166.781	123.617	0.03122	0.02516	-0.27352	0.2592	-0.00751	0.3026	-0.05171	0.0673	-0.11849	-0.24389	-0.21534
MOL_1499	COc1cc(F)c(C)cc1Br	MOL_1499_C_0	19	0	-34.09172259	-34.48694958	219.0507491	-10.6399	-6.9029	2.95	5424.61889	160862.8615	115.14784	-0.142	0.05	-0.049	-0.006	0.155	-0.091	0.139	-3056.486806	-0.229	-0.026	1.561	2454.7268	73.539	63.5076	78.5136	35.1293	98.2832	43.6064	1071.178	80.654	119.071	138.136	85.133	113.385	120.624	0.04985	0.70856	-1.1615	1.35345	-0.74784	1.01556	-0.76107	0.08237	-0.16814	-0.2192	-0.11456
MOL_15	COc1cccc(Br)c1	MOL_15_C_0	16	0	-26.69520557	-27.04965116	187.0336693	-10.7219	-6.7139	3.03	4196.58872	129591.782	103.05348	-0.171	0.083	-0.048	-0.028	-0.056	0.148	-0.073	-2917.924487	-0.236	-0.025	1.638	2358.7174	56.4258	74.6645	69.0902	80.7562	38.7133	84.6998	1231.114	105.694	129.647	160.334	136.024	124.999	118.173	-0.0195	-0.44913	-0.2152	0.19434	-0.14554	0.10433	0.61905	0.05777	-0.10241	-0.28034	-0.21274
MOL_1501	COc1cc(F)c(Br)cc1F	MOL_1501_C_0	16	0	-35.13816593	-35.47653674	223.0145941	-11.0455	-7.3585	4.44	4499.97264	137352.8207	104.35475	-0.115	0.052	0.16	-0.092	0.135	0.145	-0.058	-3116.397655	-0.239	-0.036	2.807	2440.6138	79.9392	40.0479	96.1101	49.5506	47.3426	75.352	1040.011	82.704	87.199	116.937	112.947	80.569	114.706	0.01185	0.55606	-0.87568	0.94573	0.10568	0.2231	-0.24803	0.10011	-0.20762	0.39952	-0.35723
MOL_1502	COCCOc1ccc(Br)c(F)c1	MOL_1502_C_0	23	0	-41.30270879	-41.73996158	249.0767714	-10.6647	-6.8256	6.06	7269.34948	205842.7852	131.92649	-0.141	0.052	-0.037	-0.061	0.148	-0.09	0.164	-3171.00459	-0.23	-0.023	4.329	2457.7118	79.3626	64.4684	82.7323	40.2339	94.1442	35.6216	1004.131	78.373	138.779	126.34	122.468	119.524	91.015	-0.00138	0.56735	-0.44921	-0.09855	-0.17382	1.24695	-0.74423	0.08211	-0.21484	-0.22586	-0.27444
MOL_1504	Brc1ccc(OC2CCOCC2)cc1	MOL_1504_C_0	27	0	-42.40741712	-42.92586932	257.1236623	-10.5438	-6.7205	3.54	9311.9661	258825.8353	149.36176	-0.174	0.072	-0.036	-0.066	0.147	-0.053	-0.034	-3149.206547	-0.228	-0.026	2.038	2369.7118	67.6737	66.4303	86.8518	42.2858	77.2551	65.0955	1264.396	91.423	137.059	138.494	127.063	130.458	138.925	-0.01244	0.0486	-0.56315	1.18062	-0.19567	-0.04539	-0.34953	0.05376	-0.14793	-0.23332	-0.30732
MOL_1509	CSc1ccc(Br)cc1C(F)(F)F	MOL_1509_C_0	19	0	-41.71509351	-42.0988748	271.0970564	-10.6427	-7.6983	5.63	7173.60758	232079.1116	133.22603	-0.14	0.08	-0.03	-0.041	0.047	-0.037	-0.03	-3577.957023	-0.231	-0.053	4.268	2387.7833	62.77	63.5578	75.505	53.0811	69.3925	67.4039	1220.837	101.586	142.046	152.655	170.47	128.335	140.205	0.01255	0.42866	-0.99252	1.38283	-0.6928	-0.21398	-0.61601	0.07851	-0.14177	-0.21689	-0.24607
MOL_151	Brc1ccc(N2CCOCC2)cc1	MOL_151_C_0	25	0	-38.60880367	-39.10503936	242.1122839	-9.8151	-6.4774	4.34	8329.06796	234109.0461	142.30438	-0.187	0.069	-0.036	-0.056	0.065	-0.059	-0.036	-3090.010684	-0.201	-0.023	2.454	2375.1523	70.427	65.3433	79.877	52.5183	83.8991	65.5172	1249.563	84.24	137.879	139.697	149.154	134.09	137.518	-0.02282	0.11856	-0.53297	0.08058	-0.37424	1.17329	-0.71838	0.04791	-0.15508	-0.2326	-0.2608
MOL_1510	CSc1cc(Br)ccc1C	MOL_1510_C_0	19	0	-29.04148242	-29.44677673	217.1256691	-10.1107	-6.6473	2.72	6486.88329	213987.404	129.33472	-0.178	0.077	-0.053	0.041	0.01	-0.038	-0.044	-3280.222332	-0.222	-0.023	1.626	2379.2994	59.4481	74.1307	53.6219	65.4042	68.7034	71.8661	1237.698	99.523	129.472	146.37	170.003	133.24	129.894	-0.00018	-0.5656	0.84703	-0.28831	0.9337	-0.59468	-0.25289	0.05384	-0.11004	-0.27265	-0.18112
MOL_1511	Cc1cc(F)c(Br)cc1F	MOL_1511_C_0	15	0	-31.08131322	-31.42066296	207.0151891	-11.221	-7.4281	3.89	4007.28561	125335.0672	99.21488	-0.117	0.06	0.16	-0.061	0.008	0.157	-0.058	-3041.194984	-0.253	-0.041	2.147	2420.5209	71.5757	40.1468	79.0176	69.6538	39.313	76.1521	1064.923	93.313	88.755	115.797	152.975	83.616	112.667	0.02607	0.3261	-0.34213	-0.21795	0.83513	0.06881	0.02622	0.10282	-0.18783	0.39088	-0.26897
MOL_1512	Brc1ccc(Cn2cncn2)cc1	MOL_1512_C_0	21	0	-36.19744895	-36.70828275	238.0837865	-10.6703	-7.1487	3.81	7576.80208	221473.6161	138.13272	-0.161	0.084	-0.032	-0.032	0.006	-0.035	-0.034	-3083.777895	-0.256	-0.041	2.957	2318.0585	56.3372	65.117	68.195	60.6234	71.4382	66.3944	1253.024	109.109	141.64	163.135	173.134	138.581	138.325	0.00358	0.08336	-0.29738	0.36248	0.46902	0.18171	-0.31246	0.06794	-0.11978	-0.23856	-0.20953
MOL_1513	CC(F)(F)c1cccc(Br)c1	MOL_1513_C_0	18	0	-34.25024396	-34.63601626	221.0418065	-11.2144	-7.2552	3.8	5077.75981	152866.6904	111.32688	-0.153	0.087	-0.032	-0.024	-0.03	-0.008	-0.034	-3080.52988	-0.26	-0.041	2.695	2327.1174	56.0027	65.8338	69.3305	75.1278	55.1178	69.1474	1227.54	109.095	142.183	161.477	165.895	155.164	140.169	0.01812	-0.01711	-0.26025	0.09332	0.1088	-0.66196	0.31444	0.07137	-0.11727	-0.24351	-0.21835
MOL_1516	Fc1cc(Br)cc(C(F)F)c1	MOL_1516_C_0	15	0	-35.30269786	-35.63231204	225.0056516	-11.6899	-7.9226	0.85	4199.66588	130269.2817	100.81059	-0.124	0.089	-0.05	0.18	-0.039	-0.001	-0.045	-3140.442135	-0.271	-0.059	1.623	2331.6671	55.7478	74.8975	32.9527	83.4948	57.5764	71.7721	1249.401	115.738	119.069	92.791	144.208	160.293	126.958	0.01129	0.07971	0.071	0.18435	0.63699	-0.20777	-0.55256	0.09027	-0.11356	-0.29605	0.42936
MOL_1519	Fc1cc(Br)ccc1C(F)F	MOL_1519_C_0	15	0	-35.30293548	-35.6319703	225.0056516	-11.6881	-7.9394	0.31	4197.01365	130212.5427	100.77465	-0.122	0.09	-0.051	0.171	-0.025	-0.016	-0.037	-3140.4414	-0.272	-0.059	1.3	2305.0972	53.0275	77.0458	36.7301	72.4716	68.7435	69.251	1279.872	119.765	114.901	89.402	140.483	168.046	138.799	0.01649	-0.02489	0.13308	-0.31274	-0.09534	0.60658	-0.1377	0.09282	-0.10694	-0.30526	0.44313
MOL_1523	COc1cc(C)c(Br)cc1F	MOL_1523_C_0	19	0	-34.08876714	-34.48199517	219.0507491	-10.6639	-6.8656	3.28	5411.2484	160666.5547	114.99357	-0.16	0.061	0.014	-0.069	0.13	0.13	-0.057	-3056.481552	-0.23	-0.028	1.593	2400.0359	66.7952	61.9717	74.5056	52.9832	47.1742	74.2026	1090.388	82.483	161.476	112.636	108.247	68.976	108.999	0.01853	0.04704	0.54875	-0.68121	0.1233	0.9288	-0.16611	0.06336	-0.13029	-0.05526	-0.24296
MOL_1525	Fc1ccc(OC(F)(F)F)c(Br)c1	MOL_1525_C_0	16	0	-43.61338161	-43.9500975	258.9955189	-11.7007	-7.9399	2.9	4947.30009	148751.3847	107.968	-0.094	0.071	0.137	-0.051	-0.047	0.175	-0.052	-3314.912594	-0.265	-0.053	1.579	2398.9435	65.8051	51.9684	80.3559	82.2219	37.4673	75.3147	1112.107	104.418	98.419	145.513	135.224	90.154	116.181	0.07931	0.48738	-0.91073	0.94193	-0.20791	0.39766	-0.34411	0.12147	-0.14903	0.25694	-0.25995
MOL_1526	CC(C)Oc1ccc(Br)cc1[N+](=O)[O-]	MOL_1526_C_0	24	0	-43.48186034	-43.95935317	260.0844764	-11.1381	-8.7534	6.91	8265.89877	232156.1935	140.47005	-0.142	0.076	-0.028	-0.066	0.163	-0.023	-0.03	-3201.069119	-0.248	-0.096	5.96	2343.8507	68.2548	60.134	84.4203	44.6096	59.9172	63.9308	1270.578	94.094	144.713	141.015	127.251	95.265	140.397	0.0295	-0.02547	-0.62691	0.77435	-0.05543	-0.09575	0.38113	0.08056	-0.15577	-0.20174	-0.30468
MOL_153	Brc1ccc(-c2ccc3c(c2)c2ccccc2n3-c2ccccc2)cc1	MOL_153_C_0	42	0	-66.5847232	-67.79241752	398.2949446	-9.9538	-6.9419	5.9	29428.67465	822516.2551	278.38774	-0.178	0.08	-0.036	-0.034	0.012	-0.034	-0.036	-3550.774959	-0.206	-0.044	4.25	2310.3436	58.9193	65.8514	69.072	54.3536	69.1593	65.8067	1285.164	100.917	136.958	145.684	180.143	145.705	137.064	0.00465	0.06276	-0.44861	0.20001	0.61802	0.06671	-0.40874	0.05566	-0.12482	-0.24407	-0.21178
MOL_1530	Sc1cc(Cl)ccc1Br	MOL_1530_C_0	13	0	-26.75881151	-27.05138651	223.5174312	-10.7212	-7.323	1.48	5340.55115	201618.3949	118.52688	-0.155	0.062	-0.032	-0.045	0.1	-0.048	0.052	-3661.177004	-0.241	-0.043	1.113	2349.0884	63.6202	65.0427	73.1559	57.3081	71.2149	55.6916	1085.502	77.111	134.429	128.18	114.136	123.084	139.571	-0.01498	0.51797	-0.14957	0.01131	0.15905	-0.00079	-0.72311	0.08061	-0.14688	-0.22156	-0.25062
MOL_1532	Fc1ccc(Br)cc1OCC1CC1	MOL_1532_C_0	23	0	-39.36414664	-39.8471667	245.0881024	-10.8769	-6.9767	1.8	7401.32518	212943.0493	133.23268	-0.156	0.077	-0.048	-0.05	0.146	0.137	-0.078	-3133.867785	-0.236	-0.026	1.76	2369.2497	63.6461	74.9819	80.2855	43.1276	50.493	78.7284	1233.828	99.945	125.661	132.688	85.886	113.322	118.511	-0.01326	-0.45252	-0.24048	0.39389	-0.07138	0.27688	0.48011	0.0611	-0.11855	-0.26642	-0.27606
MOL_1533	COc1ccc(Br)c(F)c1F	MOL_1533_C_0	16	0	-35.13133607	-35.46774348	223.0145941	-11.0429	-7.3306	4.77	4499.42068	137323.3801	104.35272	-0.116	0.05	-0.041	-0.063	0.133	0.117	0.15	-3116.389463	-0.24	-0.029	2.839	2437.9772	78.0466	69.844	81.436	51.0479	52.7392	44.4905	1035.627	81.719	136.374	126.563	110.984	68.685	89.292	0.00895	0.51146	-0.43436	-0.03431	-0.03841	1.34309	-0.59295	0.09974	-0.20973	-0.23556	-0.26242
MOL_1535	CC(C)(C)c1cc(F)cc(Br)c1	MOL_1535_C_0	24	0	-36.35660422	-36.84597188	231.1045789	-11.0634	-6.9792	3.87	7332.51034	208786.4666	133.40643	-0.158	0.082	-0.059	0.169	-0.061	0.017	-0.048	-3059.910061	-0.255	-0.03	2.457	2303.7689	56.2503	80.647	33.4915	86.5668	44.2663	70.809	1301.921	106.811	110.247	88.57	129.227	183.165	132.748	0.01784	-0.13372	-0.07476	-0.07369	-0.12185	0.28101	0.33085	0.06842	-0.10253	-0.31873	0.4316
MOL_1536	O=[N+]([O-])c1ccc(OC(F)(F)F)c(Br)c1	MOL_1536_C_0	18	0	-49.83956568	-50.21120168	286.0026288	-12.0559	-9.5605	2.09	6373.80281	185340.9043	121.78568	-0.082	0.075	0.153	-0.048	-0.02	0.003	-0.027	-3420.182551	-0.285	-0.117	1.994	2394.361	65.341	43.5742	81.3387	71.4525	54.6291	65.2957	1111.979	101.471	110.083	143.136	166.694	98.544	145.663	0.12779	0.14501	-0.62188	0.92547	-0.22208	-0.05628	0.07963	0.13431	-0.16178	0.30253	-0.27272
MOL_1539	C#Cc1ccc(Br)cc1F	MOL_1539_C_0	14	0	-27.90466644	-28.34440808	199.0195811	-11.0539	-7.5822	3.06	4293.7087	139014.9595	105.04157	-0.148	0.084	-0.04	-0.028	0.024	0.172	-0.055	-2978.783268	-0.25	-0.061	1.485	2299.6778	55.3025	70.4793	62.9223	86.366	31.3306	76.7281	1290.763	113.143	136.024	155.156	125.671	99.892	115.269	0.01716	-0.08866	-0.06763	0.08619	-0.19341	-0.14763	0.19029	0.08392	-0.1088	-0.26084	-0.17378
MOL_1541	Brc1c2ccccc2c(-c2cccc(-c3ccccc3)c2)c2ccccc12	MOL_1541_C_0	44	0	-68.41934846	-69.69363181	409.3176539	-10.0186	-7.9569	4.13	32147.50298	899639.9351	291.66907	-0.18	0.058	0.006	0.006	-0.004	0.006	0.006	-3572.837618	-0.204	-0.08	2.252	2388.1171	57.8489	67.41	67.3211	57.7006	67.3798	67.2647	841.504	66.003	184.081	186.37	148.766	185.702	183.338	-0.05697	0.03042	1.04416	0.51281	-0.03233	0.47106	0.99957	0.06174	-0.04576	-0.09439	-0.03132
MOL_1544	CS(=O)(=O)c1cc(Br)cc(C(F)(F)F)c1	MOL_1544_C_0	21	0	-49.82506581	-50.25795306	303.0958662	-11.9812	-8.4575	4.09	8592.52107	264314.7757	143.45278	-0.102	0.093	-0.027	-0.071	-0.024	-0.014	-0.027	-3728.354597	-0.285	-0.08	4.014	2327.1388	54.5324	64.4991	49.1094	73.6132	62.8688	64.077	1204.77	117.969	149.338	128.931	169.321	143.264	148.465	0.05479	0.18658	0.11069	-1.20169	1.01446	-0.94956	-0.72202	0.10846	-0.12517	-0.21624	-0.30813
MOL_1547	FC(F)(F)Oc1ccc(Br)c(Cl)c1	MOL_1547_C_0	16	0	-43.43687441	-43.76703307	275.4500533	-11.454	-7.7478	1.71	5985.18923	192298.9188	119.79072	-0.11	0.07	-0.03	-0.046	0.15	-0.064	0.094	-3675.266085	-0.262	-0.052	1.925	2303.7942	60.5148	64.2315	80.5993	47.734	79.0464	54.2859	1167.478	93.548	139.973	135.537	101.807	121.335	105.36	0.03019	-0.10571	-0.39584	0.33531	-0.66912	1.32866	-0.68352	0.10875	-0.15621	-0.21994	-0.25198
MOL_1548	C=Cc1ccc(Cl)cc1Br	MOL_1548_C_0	16	0	-28.79027415	-29.18863579	217.4899971	-10.8965	-7.5685	3.2	5672.98623	188832.0138	121.36584	-0.153	0.077	-0.046	0.098	-0.042	-0.031	0.01	-3340.395572	-0.243	-0.06	1.878	2384.0158	56.3744	64.3006	57.0518	70.1817	71.6551	61.1974	1094.628	95.478	112.809	110.522	137.974	152.95	166.66	-0.00541	0.82774	-0.69903	0.61324	-0.36116	-0.43023	0.08984	0.07777	-0.09011	-0.25602	-0.05846
MOL_1549	Brc1ccccc1-c1ccc2c(c1)c1ccccc1n2-c1ccccc1	MOL_1549_C_0	42	0	-66.58363929	-67.79142578	398.2949446	-9.8773	-6.7758	2.92	29435.65086	822533.5088	278.41367	-0.18	0.076	-0.035	-0.031	-0.031	-0.034	0.008	-3550.774176	-0.206	-0.04	1.708	2351.3231	56.2754	64.7188	71.7207	71.1456	66.8457	51.4974	1112.866	93.003	136.592	156.755	162.172	147.235	164.958	0.08858	-0.21665	-0.17955	0.15294	0.00141	0.30538	0.43542	0.06268	-0.10284	-0.24405	-0.23205
MOL_155	Cc1cc(F)ccc1Br	MOL_155_C_0	15	0	-26.86140764	-27.20864955	189.0247267	-11.0101	-6.9932	1.14	3856.50104	121520.938	98.47572	-0.163	0.067	-0.035	-0.053	0.169	-0.058	0.019	-2941.958851	-0.248	-0.032	0.498	2400.0843	61.87	64.4138	83.4097	34.2437	79.5455	56.5099	1051.925	89.136	135.866	130.501	92.749	115.811	168.542	0.00875	0.03254	-0.09193	0.36687	0.0807	-0.27295	0.57183	0.0609	-0.12942	-0.22783	-0.29517
MOL_1551	Fc1cccc(OC(F)F)c1Br	MOL_1551_C_0	16	0	-39.37697603	-39.71290542	241.0050565	-11.3265	-7.5147	3.32	4733.44588	143306.9372	106.46605	-0.098	0.045	0.146	-0.057	-0.028	-0.055	0.169	-3215.660968	-0.261	-0.038	1.587	2511.6407	77.897	47.9238	83.8486	70.8522	85.124	35.1994	859.898	82.373	106.918	136.751	164.275	130.006	94.426	0.08961	0.62307	-1.05952	1.14852	-0.47395	0.57244	-0.5289	0.12607	-0.22591	0.28843	-0.29117
MOL_1553	COc1cc(Cl)c(Cl)cc1Br	MOL_1553_C_0	16	0	-34.78964646	-35.11806818	255.9236629	-10.861	-7.4061	3.7	6592.9713	227058.7622	128.01485	-0.117	0.055	-0.048	0.077	0.084	-0.081	0.143	-3837.110207	-0.239	-0.044	2.872	2429.4611	69.2348	64.3597	66.3666	58.7579	86.2799	43.9455	1069.81	89.394	115.438	88.994	99.041	115.23	122.33	0.06055	0.14846	0.27753	-0.53099	-0.18318	0.05073	-0.30294	0.10349	-0.15924	-0.23305	-0.10099
MOL_1554	COc1cc(Cl)c(Br)cc1F	MOL_1554_C_0	16	0	-34.96316258	-35.29582084	239.4691285	-10.9538	-7.3133	4.52	5495.06305	179371.4733	116.17616	-0.122	0.061	0.084	-0.083	0.135	0.147	-0.057	-3476.752118	-0.24	-0.038	2.759	2304.4379	67.0408	61.033	84.4581	50.246	44.8783	75.9644	1216.938	83.653	94.761	118.741	112.665	83.204	112.761	0.00881	-0.19607	-0.64444	0.77639	-0.02493	0.53896	-0.29308	0.10221	-0.1611	-0.08723	-0.30701
MOL_1555	Cc1ccn(-c2ccc(Br)cc2)n1	MOL_1555_C_0	22	0	-35.92735012	-36.47183576	237.0957599	-10.5357	-7.1993	4.07	8005.14843	234355.2995	142.90525	-0.167	0.079	-0.034	-0.046	0.056	-0.039	-0.032	-3067.735179	-0.227	-0.045	2.863	2363.5147	61.7348	66.4463	83.7019	59.4877	76.9152	64.7841	1252.289	99.435	137.21	136.081	133.61	151.737	139.705	-0.00615	0.22513	-1.05265	1.13866	-0.94004	0.84523	-0.31536	0.06139	-0.13461	-0.23858	-0.24367
MOL_1556	Cc1ccc(C)n1-c1cccc(Br)c1	MOL_1556_C_0	26	0	-38.82957963	-39.4544454	250.1343508	-9.7067	-6.9646	2.99	9932.73234	283971.1963	159.03809	-0.167	0.084	-0.04	-0.028	-0.044	0.071	-0.048	-3091.02064	-0.201	-0.038	1.781	2281.7233	56.1617	68.8429	69.5429	71.5701	56.6638	66.1153	1256.775	108.888	138.187	160.228	154.3	134.171	128.644	0.02268	-0.07314	-0.28208	0.04298	0.28198	-0.83182	0.61889	0.06678	-0.11207	-0.25344	-0.21773
MOL_1557	Brc1ccccc1CN1CCOCC1	MOL_1557_C_0	28	0	-41.76743761	-42.30457023	256.1389013	-9.8609	-6.758	4.15	9870.36907	270791.6071	154.34222	-0.165	0.08	-0.036	-0.031	-0.032	-0.037	0.003	-3129.331578	-0.221	-0.027	2.364	2344.2155	53.8267	64.1533	70.8637	72.3252	67.3594	57.972	1068.017	108.514	137.598	158.402	161.082	146.764	170.694	0.0836	-0.22081	-0.13928	0.24834	-0.08851	0.17439	0.76719	0.07541	-0.10467	-0.24278	-0.22971
MOL_1559	ClCc1coc(-c2ccc(Br)cc2)n1	MOL_1559_C_0	21	0	-40.61011958	-41.11193226	272.5255177	-10.953	-7.8653	1.58	8998.67435	281118.8412	150.38297	-0.154	0.087	-0.031	-0.027	0	-0.027	-0.032	-3547.212052	-0.236	-0.066	0.262	2300.2638	54.6016	65.5135	69.6928	70.1833	72.1534	65.8139	1308.304	110.185	139.282	158.928	157.394	158.165	139.025	0.00821	0.03602	-0.31193	0.15669	-0.08619	0.38996	-0.36882	0.07294	-0.1158	-0.24664	-0.18633
MOL_156	Brc1ccc(-c2cc(-c3ccccn3)nc(-c3ccccn3)c2)cc1	MOL_156_C_0	39	0	-64.94402036	-66.04428161	388.2602618	-9.9722	-7.6641	5.53	26081.0095	726909.954	260.52122	-0.169	0.083	-0.034	-0.03	0.011	-0.03	-0.034	-3544.738902	-0.238	-0.068	3.908	2290.1673	56.0918	65.5143	69.0427	57.4236	69.0183	65.5216	1288.788	106.701	138.438	150.765	176.39	150.772	138.458	0.01683	0.14416	-0.63284	0.36963	0.94095	0.36847	-0.63435	0.06408	-0.11773	-0.24367	-0.20451
MOL_1560	Cc1cccn2cc(-c3ccc(Br)cc3)nc12	MOL_1560_C_0	28	0	-45.54093094	-46.27955662	287.154585	-10.2802	-7.2909	6.64	12965.06593	371117.6469	182.55469	-0.176	0.081	-0.035	-0.028	0.01	-0.036	-0.036	-3221.404785	-0.217	-0.053	4.952	2334.5754	57.9305	65.4128	69.307	64.0911	72.8695	66.8557	1234.308	100.395	137.123	161.179	169.715	146.535	134.23	-0.01204	0.22326	-0.57686	0.62872	0.20592	0.29402	-0.80782	0.05652	-0.12131	-0.24593	-0.19628
MOL_1561	Brc1cccc(-c2ccncn2)c1	MOL_1561_C_0	20	0	-34.89324945	-35.43420314	235.0798784	-10.2825	-8.0552	1.59	7581.03089	227081.5273	140.05893	-0.165	0.085	-0.031	-0.025	-0.026	0.008	-0.037	-3066.545441	-0.256	-0.078	1.112	2290.9395	56.0009	64.2788	68.2817	69.7203	57.822	67.8008	1293.612	104.975	142.718	160.583	174.045	161.944	134.447	0.00865	-0.30147	-0.20595	0.08462	0.02591	0.49355	-0.22864	0.06436	-0.11813	-0.23669	-0.22143
MOL_1562	Brc1ccc(-c2ncon2)cc1	MOL_1562_C_0	17	0	-33.63657168	-34.0718596	225.0419301	-11.0999	-7.9908	3.17	5894.56027	179754.6761	122.31873	-0.153	0.088	-0.031	-0.027	0.005	-0.024	-0.032	-3064.306644	-0.252	-0.068	1.846	2302.576	52.8587	65.6136	69.8813	70.9279	68.1402	65.5105	1277.648	112.782	139.548	160.027	162.003	162.267	139.395	0.00097	-0.00529	-0.35496	0.56429	0.17026	-0.241	-0.09995	0.07372	-0.11155	-0.24728	-0.18065
MOL_1565	Brc1ccc(-c2ccsc2)cc1	MOL_1565_C_0	19	0	-32.28751246	-32.78909944	239.1312594	-10.579	-7.2951	3.31	8031.95677	266507.4713	146.31066	-0.172	0.082	-0.035	-0.032	0.014	-0.035	-0.034	-3355.219344	-0.229	-0.047	1.986	2316.9945	58.6186	65.9485	70.4319	61.9996	69.9895	65.7975	1282.571	102.5	137.85	145.91	173.595	144.786	137.848	0.00797	0.03359	-0.54412	0.18133	0.33061	0.23257	-0.47072	0.0605	-0.12398	-0.24311	-0.20691
MOL_1567	CCOc1ccc(-c2ccc(Br)cc2)cc1	MOL_1567_C_0	29	0	-44.749379	-45.44671727	277.156465	-10.2822	-6.9778	5.18	12323.5826	348676.437	177.16683	-0.177	0.08	-0.035	-0.034	0.013	-0.034	-0.036	-3188.319008	-0.217	-0.038	3.455	2321.5343	58.9567	66.0687	69.8771	55.5152	70.0014	66.0532	1284.895	101.212	137.967	146.602	180.009	145.399	137.616	0.00258	0.11453	-0.51549	0.23615	0.37949	0.29588	-0.55689	0.0564	-0.12502	-0.24381	-0.21065
MOL_157	COc1ccc(Br)cc1C	MOL_157_C_0	19	0	-29.86539057	-30.26775365	201.0602866	-10.3952	-6.487	4.87	5262.25975	156738.6237	114.56213	-0.179	0.071	-0.042	-0.069	0.133	0	-0.047	-2957.246624	-0.224	-0.019	3.116	2401.1554	67.0306	68.6281	88.8331	42.04	67.4418	64.9887	1238.843	91.597	133.463	137.481	124.287	152.591	115.702	-0.02479	0.38057	-0.87795	1.00625	-0.47881	1.39031	-1.3395	0.04995	-0.13592	-0.24368	-0.29969
MOL_1570	Fc1c(F)c(-c2ccccc2)c(F)c(F)c1Br	MOL_1570_C_0	22	0	-51.22303183	-51.79063786	305.065675	-11.4874	-8.2957	4.21	9326.51535	274538.8439	152.08598	-0.058	0.037	0.144	0.143	-0.018	0.143	0.144	-3431.406718	-0.256	-0.065	2.241	2412.0513	77.6079	48.2859	50.5902	71.0707	50.5915	48.2829	949.356	85.213	83.89	77.345	127.189	77.347	83.89	0.09177	0.64018	-0.49297	0.21509	0.6822	0.21611	-0.4934	0.14905	-0.2464	0.34722	0.37638
MOL_1571	Cc1ccc(OC(C)C)c(Br)c1	MOL_1571_C_0	25	0	-36.19948464	-36.69856	229.1135214	-10.2787	-6.4924	4.76	7785.56292	219151.4998	137.83046	-0.161	0.056	0.14	-0.071	-0.044	0.008	-0.048	-3035.887595	-0.222	-0.021	2.841	2445.3125	66.1335	46.2376	87.8975	71.0089	67.8214	64.6803	1087.155	84.445	123.2	138.128	137.674	162.208	125.62	0.0464	0.64394	-0.88006	0.97724	-0.97203	0.76456	-0.42406	0.07392	-0.14978	0.29789	-0.29924
MOL_1574	COc1cc([N+](=O)[O-])c(C)cc1Br	MOL_1574_C_0	21	0	-40.32088684	-40.74939477	246.0578589	-11.1984	-8.8911	1.35	6895.95425	198577.4014	128.79294	-0.115	0.065	-0.046	0.028	-0.012	-0.07	0.145	-3161.753817	-0.253	-0.103	2.563	2389.2381	57.4293	61.745	64.3809	54.0967	87.1288	43.924	997.258	104.026	112.774	168.858	99.547	140.21	120.201	0.08724	0.94985	-1.80431	2.05893	-1.74492	1.38479	-0.72342	0.11433	-0.12586	-0.23433	-0.0155
MOL_1575	O=S(=O)(CCCl)c1ccc(Br)cc1	MOL_1575_C_0	21	0	-41.19100322	-41.62808607	283.5694758	-11.4265	-7.7302	3.59	9332.43437	305441.5125	151.90612	-0.134	0.09	-0.028	-0.023	-0.068	-0.018	-0.027	-3890.205215	-0.269	-0.062	3.319	2275.2255	50.9814	66.419	70.1695	50.6581	66.9668	66.0739	1271.183	120.977	140.323	164.078	133.531	172.717	141.49	0.06237	-0.00102	-0.22299	0.82385	-1.16594	0.37454	-0.11296	0.08679	-0.10741	-0.2442	-0.20089
MOL_1576	O=[N+]([O-])c1ccccc1Oc1ccc(Br)cc1	MOL_1576_C_0	25	0	-48.87183874	-49.50264809	294.1008026	-10.8339	-8.9177	7.39	11187.48586	322249.5	167.97708	-0.154	0.081	-0.031	-0.055	0.15	-0.038	-0.029	-3314.179188	-0.237	-0.103	5.35	2320.8498	63.252	65.565	86.0367	41.6949	76.5987	64.7234	1230.617	101.413	139.426	139.978	117.693	138.514	141.061	0.01471	-0.0715	-0.11857	0.58922	-0.13418	-0.02621	-0.03547	0.06604	-0.13611	-0.2281	-0.28688
MOL_1577	Cc1cc(Br)c(Cl)c([N+](=O)[O-])c1	MOL_1577_C_0	17	0	-37.12975421	-37.49685295	250.4768335	-11.4833	-9.0798	5.05	6381.25378	204048.2553	124.92365	-0.112	0.075	-0.038	0.03	-0.036	-0.009	0.092	-3506.804918	-0.271	-0.107	5.233	2294.0313	53.1026	60.1192	59.6887	69.2237	51.6002	60.2883	1183.596	93.903	130.7	173.834	140.684	102.654	108.897	0.05518	-0.2213	-0.3084	0.55952	0.38005	-0.73793	0.33673	0.11673	-0.13663	-0.20525	-0.0268
MOL_1578	Cc1cc(-c2ccccc2)ccc1Br	MOL_1578_C_0	25	0	-37.52032982	-38.16978568	247.1304427	-10.5496	-7.0183	3.58	9911.49929	289757.5913	160.64768	-0.181	0.07	-0.037	-0.038	0.009	-0.044	0.014	-3073.791297	-0.233	-0.043	1.824	2350.8566	56.4324	65.0721	71.8771	54.7522	68.0196	58.4185	1081.779	89.502	134.116	143.334	175.202	126.763	167.267	0.03252	0.11422	-0.23455	0.07172	0.52468	-0.31887	0.06057	0.0542	-0.11326	-0.23625	-0.21788
MOL_1579	COc1cccc(Br)c1[N+](=O)[O-]	MOL_1579_C_0	18	0	-37.14010412	-37.52149303	232.0312416	-11.3173	-8.6678	8.05	5690.51918	168139.759	117.56151	-0.11	0.088	-0.045	-0.021	-0.068	0.16	-0.028	-3122.417922	-0.257	-0.09	6.344	2296.4718	58.1514	73.087	67.658	88.4084	42.7992	56.6471	1211.062	122.91	127.612	164.656	142.37	126.93	92.715	0.07731	1.62001	-0.79818	0.20117	-0.0659	1.00822	-1.75156	0.12796	-0.10495	-0.27134	-0.18999
MOL_1580	COc1cc(C)c(Br)cc1[N+](=O)[O-]	MOL_1580_C_0	21	0	-40.31881478	-40.747291	246.0578589	-11.1385	-8.6846	7.42	6895.756	198622.9272	128.80379	-0.148	0.065	0.027	-0.078	0.158	-0.028	-0.033	-3161.749704	-0.25	-0.094	6.537	2371.3734	65.6159	49.8785	84.1912	42.418	63.1147	63.5098	1076.463	83.276	176.885	120.279	125.881	92.561	137.905	0.06843	-0.02971	-0.38106	-0.03868	-0.25601	0.61073	0.73848	0.07728	-0.14555	-0.00416	-0.30284
MOL_1581	COC(CSc1ccc(Br)cc1)OC	MOL_1581_C_0	27	0	-43.48677545	-43.98426031	277.1777138	-10.1786	-7.1092	3.06	10754.4198	322152.7325	162.87995	-0.164	0.082	-0.032	-0.024	0.058	-0.032	-0.034	-3509.275652	-0.226	-0.035	1.927	2322.788	59.5729	66.8818	62.8972	58.6198	65.7092	67.166	1243.4	104.309	136.972	158.612	157.925	140.963	136.638	0.03722	-0.15889	-0.07584	-0.0176	0.35614	-0.25149	-0.0779	0.06028	-0.12572	-0.24347	-0.20049
MOL_1582	O=S(=O)(c1ccc(Br)cc1)C(F)F	MOL_1582_C_0	18	0	-42.41961968	-42.80715391	271.0787864	-11.7034	-8.1261	1.2	6969.56707	221880.2903	130.53018	-0.122	0.092	-0.026	-0.02	-0.072	-0.02	-0.026	-3589.765021	-0.281	-0.075	2.494	2272.2494	48.0534	65.8615	67.0582	62.3797	67.065	65.8305	1249.991	126.846	141.946	168.607	117.785	168.676	141.945	0.03298	0.13981	-0.44277	0.72909	-0.99463	0.72972	-0.44288	0.09643	-0.10352	-0.24305	-0.18844
MOL_1583	Fc1c(Br)ccc2ccccc12	MOL_1583_C_0	18	0	-33.27892938	-33.76720464	225.0569344	-10.7869	-7.7816	4.93	6236.01522	192417.0042	127.12141	-0.138	0.059	0.156	-0.001	0.012	-0.04	-0.038	-3056.286757	-0.233	-0.061	3.049	2401.7197	72.8737	38.6984	72.8315	64.7111	73.7627	67.4673	1074.114	87.58	84.158	170.579	193.158	134.719	130.165	0.02414	0.23175	0.34584	-0.08297	-0.16751	0.42645	-0.6972	0.09265	-0.19074	0.41901	-0.10722
MOL_1584	CSc1ccc(Br)cc1Cl	MOL_1584_C_0	16	0	-29.91870611	-30.2629743	237.5440486	-10.3154	-7.1342	4.43	6561.06917	235069.1595	130.30796	-0.151	0.078	-0.04	-0.045	0.037	0.087	-0.046	-3700.492769	-0.225	-0.037	3.097	2389.0474	63.1217	68.2111	76.7777	54.6313	60.5823	66.1306	1232.946	100.172	136.385	149.174	148.017	97.313	115.017	-0.01134	0.45205	-0.82777	1.13965	-1.17168	0.67982	-0.50493	0.07222	-0.13146	-0.23788	-0.23946
MOL_1585	O=S(=O)(Cl)c1ccc(Br)c(S(=O)(=O)Cl)c1	MOL_1585_C_0	18	0	-50.31013851	-50.70751149	354.0248351	-12.4468	-9.2162	3.22	12049.07767	429624.5354	172.59533	-0.054	0.089	-0.019	-0.015	-0.081	-0.02	-0.097	-4819.728109	-0.302	-0.112	4.812	2234.7619	49.7042	61.8683	68.2962	49.471	72.582	48.9859	944.026	144.963	142.333	167.176	118.633	161.158	114.464	0.11957	0.58525	-0.10172	0.41847	-0.56169	0.50932	-1.19839	0.17447	-0.10666	-0.22545	-0.17658
MOL_1586	CN(C)c1ccc(Br)c(C(F)(F)F)c1	MOL_1586_C_0	23	0	-45.07832435	-45.53401624	268.0735303	-10.1661	-7.1033	8.97	7574.37219	213844.4768	134.41533	-0.151	0.065	-0.033	-0.059	0.067	-0.063	-0.035	-3274.432594	-0.211	-0.039	6.512	2370.4569	72.0138	62.5089	85.0547	54.6842	87.4041	64.3315	1207.084	95.64	137.128	135.116	151.858	134.996	133.343	0.01811	0.2582	-0.56991	0.50237	1.36907	-0.75921	-1.12612	0.08457	-0.1422	-0.22305	-0.26901
MOL_1587	CN(C)c1ccc([N+](=O)[O-])cc1Br	MOL_1587_C_0	22	0	-39.68740673	-40.14129656	245.073098	-10.5963	-8.5403	8.56	7318.17625	208452.9984	133.19151	-0.161	0.057	-0.03	-0.011	-0.025	-0.058	0.068	-3141.882674	-0.231	-0.093	7.601	2313.3743	68.8283	62.9041	60.1204	71.0556	82.3204	44.2981	1149.515	78.633	139.329	95.083	165.769	137.131	148.275	0.12135	0.61654	0.07801	0.14897	-0.20743	0.1231	-0.60949	0.0735	-0.15665	-0.20681	0.02996
MOL_1588	CP(C)(=O)c1ccccc1Br	MOL_1588_C_0	21	0	-32.94437035	-33.39653584	233.0419894	-11.1711	-7.2784	2.74	7481.58001	244708.3005	139.33441	-0.162	0.08	-0.035	-0.024	-0.028	-0.021	-0.001	-3299.247333	-0.262	-0.045	3.327	2375.3195	57.9989	65.8609	66.6244	71.4843	62.2053	58.7018	1186.119	102.52	135.973	162.215	167.345	181.662	154.228	-0.02594	0.89234	-0.15113	0.25613	0.08778	0.21977	-1.61225	0.06696	-0.10225	-0.25074	-0.21242
MOL_1589	O=S(=O)(c1cccc(Br)c1)C1CC1	MOL_1589_C_0	22	0	-39.26534007	-39.75890794	261.1352149	-11.3851	-7.6246	5.01	8655.36905	269098.7822	146.0156	-0.139	0.088	-0.031	-0.022	-0.027	-0.074	-0.033	-3468.684022	-0.269	-0.058	4.81	2317.5531	55.6249	62.8466	69.9048	73.3122	49.9857	67.3727	1236.648	112.583	146.38	160.869	169.498	128.946	143.475	0.04748	-0.07178	-0.33488	0.19129	0.05433	-0.60489	0.56749	0.08358	-0.12311	-0.2306	-0.21874
MOL_1590	CCOc1ccc(Br)c2ccccc12	MOL_1590_C_0	25	0	-39.45649686	-40.0480026	251.1191118	-10.1598	-7.2579	5.03	9429.87138	272171.7982	154.59836	-0.18	0.061	-0.039	-0.076	0.138	-0.005	0.007	-3110.901803	-0.212	-0.049	3.096	2432.2525	67.0978	67.7201	93.5716	43.2011	70.8435	65.2662	1118.244	72.954	131.234	127.407	119.911	171.628	182.994	-0.04414	0.33814	-0.71264	0.6418	0.54753	-0.14716	0.45687	0.05344	-0.11384	-0.23263	-0.32636
MOL_1591	CCCSc1ccc(Br)cc1	MOL_1591_C_0	22	0	-32.20048533	-32.6515088	231.1522865	-10.101	-6.8409	4.19	7827.65384	248825.897	141.13868	-0.172	0.077	-0.036	-0.042	0.051	-0.037	-0.033	-3319.535468	-0.217	-0.029	2.601	2360.8706	62.9152	66.1078	75.7107	56.5478	70.5903	66.4436	1261.907	97.304	137.718	155.031	158.603	141.798	138.125	-0.01416	0.07558	-0.53366	0.75329	-0.14373	0.15353	-0.42329	0.0581	-0.13599	-0.23543	-0.24863
MOL_1592	CCOc1ccc(Br)cc1C	MOL_1592_C_0	22	0	-33.0321348	-33.48241712	215.086904	-10.3456	-6.4516	5.04	6454.92173	186529.0224	126.11748	-0.18	0.07	-0.043	-0.068	0.136	0	-0.047	-2996.567113	-0.222	-0.018	3.267	2400.1056	67.9168	68.8978	88.1293	44.2177	66.7034	64.5711	1223.951	89.67	132.745	139.538	122.975	152.924	115.984	-0.02325	0.3597	-0.77942	1.00358	-0.55663	1.36956	-1.37365	0.04871	-0.13666	-0.2435	-0.30021
MOL_1593	CSc1ccc(Cl)cc1Br	MOL_1593_C_0	16	0	-29.91821762	-30.26256843	237.5440486	-10.3095	-7.1572	4.99	6563.75621	235103.6485	130.32722	-0.127	0.073	-0.045	0.093	-0.042	-0.045	0.037	-3700.494527	-0.225	-0.038	3.074	2398.9135	60.5399	65.287	61.76	70.4216	76.6829	53.854	1061.614	93.164	114.459	104.042	138.468	149.274	148.049	0.02096	0.81973	-0.63504	0.70719	-0.73922	0.60367	-1.05441	0.10028	-0.12745	-0.24494	-0.07517
MOL_1594	Cc1ccc(-c2ccccc2)cc1Br	MOL_1594_C_0	25	0	-37.52040176	-38.16990674	247.1304427	-10.6159	-6.964	3.42	9911.07695	289749.4685	160.64359	-0.183	0.071	-0.042	0.008	-0.038	-0.04	0.012	-3073.791437	-0.235	-0.041	1.738	2361.4329	54.5966	65.6731	55.1962	71.469	67.6763	60.3671	1047.181	91.116	123.04	168.313	148.606	138.355	165.581	0.04162	0.11417	-0.18015	0.74746	-0.02335	-0.7615	0.29947	0.05268	-0.10207	-0.22638	-0.04749
MOL_1595	Cc1ccc(S(C)(=O)=O)cc1Br	MOL_1595_C_0	21	0	-37.15427416	-37.60667589	249.124479	-11.3006	-7.4896	5.64	7818.8367	244467.1187	139.42256	-0.146	0.075	-0.035	-0.081	-0.031	-0.034	0.022	-3430.61887	-0.268	-0.056	5.291	2362.3707	54.93	66.435	53.3013	72.5112	68.0763	53.1536	1021.944	98.041	140.572	122.234	165.179	140.793	178.299	0.0602	0.16127	0.41875	-1.02222	0.42136	-0.67629	0.07768	0.08068	-0.11526	-0.22269	-0.33208
MOL_1596	CCCOc1ccc2cc(Br)ccc2c1	MOL_1596_C_0	28	0	-42.62272942	-43.26236586	265.1457291	-10.3206	-7.4019	5.14	11009.602	311078.7117	166.20614	-0.179	0.079	-0.041	0.006	0.011	-0.036	-0.036	-3150.218142	-0.218	-0.051	3.328	2308.4747	62.415	66.5699	68.6628	64.9834	70.328	68.2901	1361.036	95.422	119.898	184.742	195.976	133.85	133.055	0.00564	-0.48458	0.49611	0.1995	0.03726	-0.22221	-0.26036	0.0539	-0.12904	-0.21763	-0.0691
MOL_1597	Cc1cc(Br)cc(S(=O)(=O)Cl)c1	MOL_1597_C_0	18	0	-38.06246253	-38.4633776	269.5428584	-11.6803	-8.1354	5.56	7944.23797	267483.4956	140.78873	-0.121	0.091	-0.04	0.039	-0.038	-0.083	-0.036	-3850.891685	-0.276	-0.088	5.201	2344.6279	55.2311	60.1901	55.5531	74.1458	48.4569	72.4176	1227.443	114.333	131.911	178.251	149.993	113.341	139.123	0.04488	0.298	-1.04078	0.7177	0.30367	-0.60746	0.16726	0.09673	-0.11518	-0.21824	-0.01465
MOL_1598	COc1ccc2cc(Br)ccc2c1Cl	MOL_1598_C_0	22	0	-40.33770974	-40.86871296	271.5374912	-10.411	-7.7282	5	9488.13561	295661.3101	155.35058	-0.167	0.082	-0.04	0.008	0.004	-0.029	-0.033	-3531.170858	-0.22	-0.063	3.584	2344.8666	60.8816	66.854	68.8227	67.2281	72.5872	67.1912	1283.813	99.492	119.409	181.143	182.324	150.995	134.96	0.00354	-0.13983	0.0583	0.83028	-0.16096	-0.28631	-0.64311	0.06175	-0.12757	-0.21671	-0.06046
MOL_1599	O=S(=O)(Cl)c1cc(Cl)cc(Br)c1	MOL_1599_C_0	15	0	-38.93546071	-39.27452974	289.9612378	-12.0119	-8.5616	3.49	8044.14108	291282.7802	141.93985	-0.095	0.095	-0.04	0.11	-0.039	-0.08	-0.036	-4271.162643	-0.285	-0.097	3.631	2319.7945	54.7722	59.8519	54.2464	73.2938	48.0243	71.4108	1238.249	119.576	126.12	118.877	142.398	115.03	140.579	0.05868	0.22624	-0.94966	0.55529	0.23175	-0.74696	0.26561	0.11481	-0.11729	-0.23143	-0.05642
MOL_16	Brc1ccc(-c2ccccc2)cc1	MOL_16_C_0	22	0	-34.34863506	-34.95022853	233.1038253	-10.6632	-7.1264	3.96	8428.29148	252400.0257	149.14291	-0.174	0.082	-0.035	-0.033	0.011	-0.033	-0.035	-3034.468239	-0.235	-0.045	2.184	2317.2678	57.7266	65.8633	69.3807	55.5019	69.351	65.8569	1279.486	103.861	138.541	146.824	179.556	146.813	138.529	0.0195	0.06895	-0.4328	0.17247	0.54983	0.16979	-0.43346	0.05973	-0.12211	-0.24394	-0.20774
MOL_160	CCOP(=O)(Cc1ccc(Br)cc1)OCC	MOL_160_C_0	32	0	-50.64045535	-51.24701973	307.1206514	-10.806	-6.8002	4.47	13796.65968	402134.9802	184.03911	-0.169	0.079	-0.036	-0.035	0.017	-0.035	-0.034	-3567.691548	-0.247	-0.031	2.499	2328.9146	58.2728	65.857	65.8433	66.7878	66.5003	66.1179	1276.309	106.899	140.12	147.517	175.53	157.03	140.29	0.06935	0.08105	-0.26468	0.00916	0.19427	0.35047	-0.29002	0.0619	-0.12554	-0.2456	-0.21076
MOL_1601	CCCCS(=O)(=O)c1ccc(Br)cc1	MOL_1601_C_0	27	0	-43.48089673	-44.02433745	277.1777138	-11.3344	-7.6857	4.28	10852.89736	321100.9246	162.81587	-0.14	0.088	-0.03	-0.025	-0.074	-0.023	-0.03	-3509.247898	-0.274	-0.062	4.362	2282.5296	50.9736	65.724	69.563	54.8229	68.6188	66.3854	1277.11	120.135	141.145	164.134	130.779	168.712	140.209	0.03742	0.02051	-0.32134	1.06257	-0.79066	0.07441	-0.20527	0.08566	-0.1088	-0.2432	-0.20389
MOL_1602	CN1CCOB(c2ccc(Br)cc2)OCC1	MOL_1602_C_0	31	0	-47.64978658	-48.22826068	283.957275	-9.8337	-6.7671	7.13	11993.18528	328068.6689	170.23147	-0.176	0.083	-0.036	-0.028	-0.077	-0.028	-0.036	-3230.118145	-0.223	-0.033	5.63	2336.9356	54.8896	68.0064	62.6719	63.4368	62.6766	68.0079	1259.619	105.051	135.366	169.725	198.522	169.717	135.364	-0.00392	0.06131	-0.16637	0.44505	-0.88207	0.45204	-0.16641	0.05283	-0.11177	-0.26032	-0.18407
MOL_1603	O=[N+]([O-])c1cc(Br)ccc1Oc1ccccc1	MOL_1603_C_0	25	0	-48.8680971	-49.49870357	294.1008026	-11.012	-9.0001	4.27	11208.1478	322522.8749	168.13736	-0.134	0.079	-0.032	-0.024	0.162	-0.05	-0.027	-3314.177037	-0.242	-0.104	3.15	2313.8484	64.6456	65.4095	59.0075	45.524	72.9616	59.8714	1259.324	101.064	135.116	99.724	124.289	135.412	146.407	0.04745	-0.14746	-0.07642	0.33019	0.78662	-0.40184	-0.1628	0.08755	-0.14518	-0.21666	0.01227
MOL_1604	COc1cccc2cccc(Br)c12	MOL_1604_C_0	22	0	-36.28576226	-36.8283641	237.0924943	-10.1547	-7.2916	3.79	7987.27799	236104.6324	143.14673	-0.165	0.081	-0.039	-0.03	-0.038	0.012	-0.012	-3071.56841	-0.21	-0.049	2.179	2306.846	59.0761	65.9324	72.5871	70.4555	61.1582	73.0822	1237.715	108.082	128.589	154.99	139.556	190.587	164.646	0.02292	0.04844	0.01551	-0.07818	0.08081	0.2351	-0.47014	0.08622	-0.08829	-0.25279	-0.22663
MOL_1605	COc1ccc(-c2nc(-c3ccc(Br)cc3)no2)cc1	MOL_1605_C_0	31	0	-55.76725037	-56.54700144	331.1641308	-10.7837	-7.7863	6.45	16015.69112	449627.9311	201.20645	-0.161	0.086	-0.032	-0.028	0.004	-0.025	-0.034	-3409.922419	-0.235	-0.067	5.061	2322.1385	54.0558	66.2328	69.8044	70.0235	68.4904	66.0012	1252.491	109.201	138.745	159.875	164.349	160.107	138.612	-0.00173	0.14812	-0.56432	0.77363	0.03879	0.1325	-0.57185	0.06749	-0.11314	-0.24837	-0.18648
MOL_1606	ClCc1nc(-c2ccc(Br)cc2)no1	MOL_1606_C_0	20	0	-40.84725946	-41.31799087	273.5135443	-11.1226	-8.0771	3.34	8585.3657	268333.3105	146.16679	-0.152	0.088	-0.031	-0.026	0.005	-0.023	-0.032	-3563.224157	-0.253	-0.074	2.333	2292.628	52.7474	65.515	70.1813	71.1906	68.1806	65.5084	1293.527	113.221	139.698	160.707	161.606	161.833	139.539	0.00945	-0.00891	-0.45556	0.75335	0.04232	-0.27971	-0.13996	0.07483	-0.11134	-0.2468	-0.18495
MOL_1607	CCOC(CSc1ccccc1Br)OCC	MOL_1607_C_0	33	0	-49.82031568	-50.41300635	305.2309486	-10.0628	-7.0625	5.6	14267.48553	409335.0163	186.20494	-0.151	0.08	-0.035	-0.03	-0.028	-0.027	0.052	-3587.922756	-0.225	-0.035	3.168	2297.9626	51.7212	65.8095	71.2253	71.7553	62.0899	53.7399	1139.027	93.999	138.597	158.791	162.018	154.776	144.847	0.0969	-0.13625	-0.45724	0.15917	0.05173	0.07792	0.12769	0.08129	-0.12685	-0.24706	-0.23144
MOL_1608	O=[N+]([O-])c1ccc2nc(-c3ccc(Br)cc3)cn2c1	MOL_1608_C_0	27	0	-52.82508297	-53.5431945	318.1255399	-10.939	-9.1015	0.53	13583.43756	387895.3785	185.2441	-0.16	0.085	-0.034	-0.033	0.01	-0.025	-0.033	-3386.590511	-0.238	-0.113	1.665	2328.0031	55.1308	66.3532	71.9836	66.1307	68.2977	65.0242	1212.886	107.208	136.243	149.039	167.59	162.541	138.797	0.00347	0.2457	-0.81772	0.41281	0.15642	0.55075	-0.48102	0.06949	-0.11659	-0.24754	-0.19968
MOL_1609	Sc1nnnn1-c1ccc(Br)cc1	MOL_1609_C_0	18	0	-36.52152196	-36.94916921	257.1099831	-11.1366	-8.1118	2.34	7855.22285	255774.5754	142.16193	-0.145	0.086	-0.029	-0.033	0.057	-0.039	-0.03	-3458.646311	-0.261	-0.071	3.401	2321.7064	56.3089	63.9326	74.6677	64.4549	79.5938	65.5777	1228.869	112.195	143.129	150.644	125.741	145.133	141.06	0.01604	0.258	-0.35656	0.91914	-1.19119	1.01142	-0.62949	0.08205	-0.12283	-0.23258	-0.21359
MOL_161	O=[N+]([O-])/C=C/c1ccccc1Br	MOL_161_C_0	18	0	-35.19854042	-35.63525276	228.0425725	-11.4591	-9.1883	7.84	6029.87042	181436.9121	123.23065	-0.141	0.084	-0.031	-0.02	-0.026	-0.027	0.013	-3085.312691	-0.269	-0.115	6.738	2344.9599	50.5608	63.2091	65.9155	70.7431	68.9788	65.1853	1146.858	104.828	138.629	165.775	164.475	158.745	163.466	0.01227	0.57636	-0.187	0.25597	-0.20162	-0.34024	0.65031	0.092	-0.08457	-0.24584	-0.20317
MOL_1610	COc1cccc(OC)c1-c1ccc(Br)cc1	MOL_1610_C_0	30	0	-48.8121566	-49.5092205	293.15587	-10.2915	-6.7189	6.33	13154.14592	368158.4569	182.16419	-0.18	0.081	-0.035	-0.026	0.029	-0.026	-0.035	-3263.524242	-0.22	-0.03	4.376	2336.2646	59.6388	67.7544	64.752	63.4588	64.7525	67.757	1248.345	100.005	135.794	155.079	167.894	155.078	135.798	-0.00125	0.08374	-0.27595	0.31251	-0.20602	0.31279	-0.27571	0.04911	-0.11978	-0.25301	-0.18951
MOL_1614	Brc1ccccc1N=C(c1ccccc1)c1ccccc1	MOL_1614_C_0	35	0	-54.79704162	-55.77503595	336.2253836	-9.9302	-7.6837	3.03	20109.57971	566785.2292	229.77703	-0.19	0.057	-0.036	-0.041	-0.032	-0.049	0.085	-3358.992882	-0.219	-0.067	2.022	2361.7798	70.9406	65.01	77.1817	71.087	73.728	48.2792	1126.535	74.646	137.798	148.82	163.494	141.884	144.678	0.07157	1.07065	-0.35897	0.2468	-0.0625	0.07181	-0.95482	0.05878	-0.14216	-0.23719	-0.25334
MOL_1616	CC(C)[Si](Oc1ccccc1Br)(C(C)C)C(C)C	MOL_1616_C_0	43	0	-54.78835425	-55.56920539	329.3479887	-10.3036	-6.7072	4.06	20165.36754	561257.2403	222.78992	-0.152	0.055	-0.037	-0.04	-0.031	-0.068	0.146	-3523.235901	-0.233	-0.024	2.372	2457.1405	65.508	64.7498	77.7781	71.3206	81.1628	45.7271	964.458	83.379	138.445	149.207	159.104	128.898	124.07	0.01938	-0.10757	-0.53959	0.47931	-1.09118	2.76661	-1.55414	0.07813	-0.1628	-0.23427	-0.25437
MOL_1617	C=C(C)Cc1ccccc1Br	MOL_1617_C_0	22	0	-31.07512921	-31.58240526	211.098235	-10.658	-6.6208	3.12	6863.12358	201209.6888	132.25819	-0.177	0.075	-0.036	-0.032	-0.032	-0.037	0.014	-2959.437573	-0.247	-0.024	1.463	2364.4314	54.2846	64.751	71.7075	72.0116	66.9322	55.4517	1124.858	97.018	137.033	156.71	161.827	143.741	172.322	0.0693	0.03988	-0.25377	0.2338	-0.05445	0.12265	0.55672	0.06071	-0.10344	-0.24319	-0.23365
MOL_1618	C[Si](C)(C)c1c(F)cccc1Br	MOL_1618_C_0	24	0	-35.91144373	-36.39283243	247.1793417	-10.8717	-7.0885	1.89	8487.2299	271960.7916	148.24169	-0.17	0.074	-0.043	-0.029	-0.052	0.163	-0.125	-3311.327359	-0.253	-0.038	1.003	2359.1516	49.6903	69.4058	68.1477	83.3521	30.3128	67.785	1195.933	104.058	131.356	161.218	135.571	85.565	148.764	-0.00759	0.56906	-0.26579	0.38762	-0.16056	0.50652	-1.34407	0.07396	-0.09093	-0.26464	-0.20999
MOL_162	Cc1ccc(Br)c2ccccc12	MOL_162_C_0	21	0	-32.22596458	-32.76974863	221.0930894	-10.3829	-7.4205	4.33	7329.81973	220365.5935	138.02015	-0.18	0.069	-0.038	-0.043	0.012	0.005	0.007	-2996.368518	-0.223	-0.057	2.338	2391.316	58.5059	67.4075	70.9501	62.8289	65.0607	65.892	1129.897	82.012	131.665	130.098	168.793	188.198	185.857	-0.03749	0.2361	-0.098	-0.60191	0.74926	0.766	0.1264	0.05875	-0.09815	-0.24172	-0.22571
MOL_1621	Cc1cc(-c2ccccc2)cc(C)c1Br	MOL_1621_C_0	28	0	-40.69165219	-41.38875993	261.1570601	-10.4472	-6.917	3.15	11517.28198	329718.9395	172.16574	-0.188	0.058	0.012	-0.05	0.006	-0.05	0.012	-3113.114102	-0.23	-0.04	1.415	2371.782	55.2137	58.0564	70.4883	55.3565	70.4687	58.0571	860.82	75.562	164.324	123.039	172.82	123.051	164.316	0.05703	0.11484	0.39634	-0.51749	0.47304	-0.51717	0.39373	0.05004	-0.10612	-0.04477	-0.21249
MOL_1622	CC(C)Oc1cccc(OC(C)C)c1-c1ccccc1Br	MOL_1622_C_0	42	0	-61.48498395	-62.37679739	349.2623396	-10.1365	-6.4494	3.04	21310.68016	563931.8467	228.52529	-0.174	0.083	-0.036	-0.032	-0.031	-0.026	0.028	-3420.81844	-0.221	-0.021	1.616	2323.0494	54.6571	66.5116	72.0011	72.7284	64.2425	58.5083	1091.361	98.801	136.513	156.129	161.95	156.466	156.59	0.10733	0.00242	-0.44776	0.22961	-0.01284	0.70085	0.01746	0.0617	-0.09416	-0.24803	-0.23187
MOL_1623	O=S(=O)(Oc1c(F)c(F)c(F)c(F)c1F)c1ccc(Br)cc1	MOL_1623_C_0	26	0	-70.88644661	-71.50657511	403.1191395	-11.8424	-8.447	2.92	14746.99395	437024.9005	188.09234	-0.114	0.092	-0.025	-0.021	-0.099	-0.019	-0.024	-4154.421935	-0.282	-0.078	3.732	2258.7394	49.4905	65.6651	69.8897	55.8317	70.3841	66.196	1277.744	126.298	141.485	164.993	116.241	165.869	140.692	0.05187	0.02937	-0.16295	0.85335	-1.04249	0.4823	-0.21661	0.09938	-0.10771	-0.24056	-0.19292
MOL_1625	CN1CCN(CCc2ccc(Br)cc2)CC1	MOL_1625_C_0	35	0	-47.46646207	-48.12032275	283.2073751	-9.5611	-6.6102	4.53	13838.65227	364573.6412	182.15267	-0.178	0.079	-0.036	-0.038	0.012	-0.038	-0.036	-3188.095952	-0.216	-0.024	2.796	2331.1129	60.0837	66.145	68.9549	57.6682	68.9446	66.1363	1279.321	101.594	138.099	142.882	188.332	142.939	138.099	0.0041	0.07608	-0.31217	0.38363	0.41629	0.3889	-0.31488	0.0551	-0.12787	-0.24304	-0.22071
MOL_1626	C[Si](C)(C)c1c(F)cc(Br)cc1F	MOL_1626_C_0	24	0	-40.13998477	-40.61551357	265.1698042	-11.0616	-7.4024	2.9	8695.81162	277648.4881	148.9468	-0.137	0.082	-0.064	0.164	-0.138	0.165	-0.064	-3410.571678	-0.261	-0.042	1.002	2305.1842	54.5524	81.932	30.3024	82.5513	30.5349	81.6177	1307.051	118.752	108.947	86.222	137.959	84.597	109.039	0.0288	-0.02224	0.15274	0.26128	-0.73201	0.4448	-0.16897	0.08775	-0.10302	-0.32239	0.44731
MOL_1628	Brc1cccc(OCCN2CCOCC2)c1	MOL_1628_C_0	32	0	-48.99712943	-49.5812126	286.1649236	-10.126	-6.6065	4.13	12249.25652	327672.0541	170.6181	-0.178	0.082	-0.049	-0.029	-0.057	0.148	-0.081	-3243.86044	-0.23	-0.022	2.389	2369.0711	56.5088	74.7544	69.1553	80.4634	39.8157	79.2498	1239.984	101.739	128.859	159.395	136.839	123.134	125.729	-0.04577	-0.00198	-0.21435	0.19422	-0.60224	0.0034	0.74114	0.05164	-0.09991	-0.28118	-0.21553
MOL_1630	O=S(=O)(c1ccc(Br)cc1)n1cccc1	MOL_1630_C_0	23	0	-43.85081106	-44.43287284	286.1447132	-10.77	-7.9775	2.37	10792.9514	331626.2567	166.12754	-0.127	0.09	-0.028	-0.024	-0.092	-0.024	-0.028	-3560.95014	-0.24	-0.069	3.373	2262.1973	50.9943	66.1831	71.1609	54.1661	71.1412	66.173	1255.024	122.124	141.256	161.865	124.326	161.909	141.283	0.03624	0.14397	-0.35523	0.8108	-0.95932	0.81292	-0.35458	0.09166	-0.10893	-0.24043	-0.20125
MOL_1631	COc1c(Cl)ccc(Br)c1F	MOL_1631_C_0	16	0	-34.95768834	-35.28907596	239.4691285	-11.0022	-7.3857	2.11	5494.26609	179316.4248	116.17169	-0.116	0.059	-0.048	-0.046	0.068	0.127	0.128	-3476.747032	-0.244	-0.037	0.261	2454.1822	68.6839	74.2404	72.636	65.3892	53.6366	46.7984	1034.854	91.887	126.44	132.118	95.77	108.845	74.176	0.01786	0.27817	-0.21315	0.00055	0.48479	-0.59605	0.21445	0.1017	-0.17959	-0.25391	-0.23499
MOL_1633	CS(=O)(=O)c1ccc(Br)cc1C(F)(F)F	MOL_1633_C_0	21	0	-49.82244101	-50.25380853	303.0958662	-11.9596	-8.4525	4.97	8592.5766	264364.0582	143.45613	-0.106	0.092	-0.024	-0.023	-0.081	-0.017	-0.029	-3728.344302	-0.286	-0.081	4.813	2292.3606	50.2541	62.9249	65.5581	53.1859	65.9765	66.8003	1265.874	124.651	145.549	166.202	131.264	138.193	140.422	0.04601	-0.07806	-0.21354	0.5934	-1.5475	-0.22511	0.13723	0.10617	-0.1112	-0.22689	-0.20233
MOL_1635	COc1cc([N+](=O)[O-])c(F)cc1Br	MOL_1635_C_0	18	0	-41.36670833	-41.74080091	250.021704	-11.6119	-9.2477	4.21	5866.76383	172614.7074	118.20571	-0.088	0.066	-0.055	0.175	-0.019	-0.069	0.146	-3221.663461	-0.26	-0.109	4.441	2347.9311	56.9844	73.6668	44.0451	62.0404	88.1113	46.4247	1006.344	109.112	113.562	88.332	91.861	137.072	119.004	0.09468	0.77946	-0.64157	0.425	-0.18948	0.79332	-0.53311	0.1307	-0.1318	-0.29423	0.43013
MOL_1639	CN1CCN(c2ccccc2Br)CC1	MOL_1639_C_0	29	0	-41.14198732	-41.70485915	255.1541403	-9.6302	-6.5159	3.18	10382.99784	282456.7933	158.76974	-0.179	0.06	-0.036	-0.04	-0.032	-0.055	0.062	-3109.463875	-0.214	-0.022	1.498	2355.2005	59.8984	64.5386	76.3214	70.8823	77.7009	47.481	1104.576	88.226	135.451	149.978	161.24	151.73	145.323	0.03872	0.88231	-0.4066	0.36486	-0.27972	0.6388	-1.45892	0.06111	-0.12973	-0.24092	-0.24905
MOL_164	Cc1ccc(Br)c([N+](=O)[O-])c1	MOL_164_C_0	17	0	-33.08297115	-33.46411133	216.0318366	-11.2946	-8.9427	7.16	5130.88575	154758.145	112.37301	-0.11	0.086	-0.033	-0.029	0.029	-0.033	-0.004	-3047.215053	-0.265	-0.102	5.685	2282.9568	60.8502	62.8326	64.4426	58.9423	67.5898	52.0794	1177.277	121.248	134.837	154.996	178.03	141.944	107.283	0.09967	1.21445	-0.32027	0.30879	0.23267	0.25074	-1.45297	0.13662	-0.12178	-0.23611	-0.19143
MOL_1641	COCCCS(=O)(=O)c1ccc(Br)cc1	MOL_1641_C_0	28	0	-47.53761385	-48.07900192	293.1771187	-11.1877	-7.4103	5.04	11637.5571	339792.9343	167.85066	-0.141	0.088	-0.028	-0.022	-0.058	-0.018	-0.028	-3584.450427	-0.257	-0.05	4.524	2279.2354	54.5145	66.5383	73.3137	48.7363	73.0198	66.823	1264.738	115.136	139.876	157.815	137.844	169.378	140.06	0.04366	-0.08531	-0.14086	0.68326	-0.42591	-0.2272	0.02886	0.07811	-0.11363	-0.23993	-0.20407
MOL_1642	CCc1cc(Br)ccc1Cl	MOL_1642_C_0	18	0	-29.84812834	-30.2367351	219.5058786	-10.8975	-7.0249	2.4	5935.30878	191658.3292	122.00989	-0.159	0.079	-0.043	0.012	0.088	-0.039	-0.038	-3341.629961	-0.247	-0.035	0.701	2375.2305	58.9377	65.6653	53.3854	59.3684	67.3846	68.3128	1207.99	105.406	118.928	170.642	101.204	133.804	133.226	0.00307	0.18277	-0.11368	-0.08489	0.0788	0.17963	-0.31424	0.06602	-0.1173	-0.23309	-0.03318
MOL_1644	CN1CCN(Cc2cccc(Br)c2)CC1	MOL_1644_C_0	32	0	-44.30180198	-44.90811096	269.1807577	-9.5895	-6.6965	3.88	12057.15596	322294.9366	170.53185	-0.175	0.082	-0.037	-0.029	-0.037	0.006	-0.041	-3148.779358	-0.223	-0.027	2.228	2319.7695	56.6839	68.0478	69.9362	70.3344	62.7222	65.0452	1254.718	104.146	139.169	158.162	153.871	173.309	126.883	0.02946	0.09386	-0.19522	0.1808	0.12342	-0.09399	0.19424	0.05562	-0.11208	-0.25348	-0.21988
MOL_1647	C#Cc1ccc(F)c(Br)c1	MOL_1647_C_0	14	0	-27.90203608	-28.34121917	199.0195811	-11.0785	-7.4438	4.49	4297.98828	139091.3367	105.09803	-0.134	0.065	0.165	-0.048	-0.03	0.04	-0.036	-2978.78183	-0.252	-0.054	2.269	2429.0735	68.2393	35.7179	80.6096	64.6952	78.3548	58.8824	1069.642	96.955	93.35	135.921	157.828	142.112	134.98	0.03401	0.45468	-0.30543	0.49185	-0.13081	-0.24489	-0.2418	0.10055	-0.18382	0.40226	-0.28055
MOL_1649	Cc1cc(F)c(Br)cc1S(=O)(=O)Cl	MOL_1649_C_0	18	0	-42.28530516	-42.67700121	287.5333208	-11.7564	-8.3214	3.72	8157.8298	273167.4477	141.49882	-0.087	0.066	0.174	-0.054	0.035	-0.105	-0.037	-3950.126957	-0.276	-0.088	3.352	2392.2831	70.9231	32.6222	77.5035	57.9304	55.0282	64.7294	1082.538	95.014	97.91	116.239	180.848	103.573	139.983	0.08459	0.25934	-0.38515	-0.06146	1.06592	-1.32842	0.57035	0.12624	-0.1989	0.43193	-0.2725
MOL_1652	CN(c1ccccc1Br)S(C)(=O)=O	MOL_1652_C_0	23	0	-40.61027757	-41.09108036	264.1391229	-10.6941	-6.826	3.87	9000.41632	272309.0752	149.02702	-0.151	0.069	-0.031	-0.033	-0.029	-0.049	0.07	-3485.953803	-0.243	-0.034	3.484	2310.8703	53.2694	65.6259	71.9643	71.4897	74.7617	57.4831	1077.286	98.355	138.548	157.397	162.258	157.56	126.179	0.0715	0.40764	-0.72386	0.45074	-0.28279	1.39311	-1.54375	0.08574	-0.10897	-0.23722	-0.22704
MOL_1656	Cc1cc(Cl)c(Br)cc1F	MOL_1656_C_0	15	0	-30.90644504	-31.24007214	223.4697236	-11.0959	-7.336	3.77	4950.00277	165626.3623	111.03518	-0.123	0.069	0.084	-0.052	0.009	0.158	-0.056	-3401.549487	-0.252	-0.041	2.115	2295.6225	59.1209	60.7956	66.3322	70.2272	36.8138	76.9046	1206.743	92.771	95.73	117.54	151.287	86.127	111.64	0.0248	-0.38831	-0.12408	-0.4009	0.83349	0.21046	0.079	0.10491	-0.14214	-0.09503	-0.21782
MOL_1657	Cc1cc(Br)ccc1OC(F)(F)F	MOL_1657_C_0	19	0	-42.56361772	-42.95587341	255.0316739	-11.2562	-7.2891	1.82	5898.9667	173006.9322	118.62343	-0.145	0.081	-0.044	0.017	0.133	-0.052	-0.037	-3254.997365	-0.253	-0.038	1.373	2376.2525	61.2265	63.8209	66.7417	48.6656	81.1297	68.0235	1219.518	105.529	117.976	157.149	96.069	140.739	135.298	-0.00323	0.44541	-1.45401	1.61117	-1.03224	1.29428	-0.85698	0.07162	-0.12342	-0.2325	-0.04845
MOL_1658	Clc1ccc(Br)cc1OC1CC1	MOL_1658_C_0	20	0	-36.02620209	-36.45829724	247.5160194	-10.7507	-7.0581	2.11	7268.99369	228840.4488	133.4379	-0.154	0.079	-0.047	-0.041	0.072	0.142	-0.074	-3454.909779	-0.237	-0.034	1.559	2353.7695	59.3216	74.2807	67.6918	68.3069	43.1433	80.9806	1223.459	104.799	126.309	135.432	95.585	119.631	115.493	0.0051	-0.4423	-0.07647	-0.01319	0.63568	-1.04477	0.71705	0.06707	-0.11083	-0.26677	-0.22192
MOL_1659	COc1cccc(Br)c1F	MOL_1659_C_0	16	0	-30.91256853	-31.25820254	205.0241317	-11.0241	-7.0206	6.19	4351.89641	133482.0998	103.77603	-0.127	0.063	-0.05	-0.035	-0.072	0.133	0.142	-3017.15779	-0.243	-0.026	4.209	2427.8016	67.4862	73.2548	75.5423	88.0634	48.1933	44.8027	1010.075	95.104	125.523	155.001	140.557	113.333	86.55	0.01014	0.40362	-0.35773	-0.11784	0.2527	0.51657	-0.33035	0.09589	-0.17893	-0.26544	-0.22367
MOL_166	Brc1ccccc1P(c1ccccc1)c1ccccc1	MOL_166_C_0	34	0	-52.2413804	-53.15234551	341.1817065	-10.181	-7.0955	4.9	20868.28803	634627.7052	237.04793	-0.153	0.079	-0.036	-0.027	-0.032	-0.025	0.005	-3607.47849	-0.222	-0.043	2.734	2321.0129	48.4999	66.9972	69.1023	71.6076	59.9142	51.7042	1069.21	93.997	136.711	159.788	163.536	173.374	164.622	0.10237	0.61407	-0.57651	0.19295	-0.43624	0.83928	-0.72273	0.0801	-0.10954	-0.24861	-0.21689
MOL_1660	CN(C)Cc1cc(Br)cc(C(F)(F)F)c1	MOL_1660_C_0	26	0	-48.23602522	-48.73211172	282.1001477	-10.0116	-7.6674	3.38	9025.53015	248694.2518	146.26457	-0.142	0.087	-0.036	0.016	-0.032	-0.024	-0.034	-3313.750255	-0.229	-0.053	2.705	2335.3073	56.4217	62.0531	63.0119	71.1627	64.6738	70.515	1223.265	109.33	131.659	173.564	155.726	140.461	140.664	0.03037	0.34604	-0.76876	0.81301	0.13718	-0.7173	-0.47306	0.07781	-0.1148	-0.22605	-0.0491
MOL_1661	CS(=O)(=O)c1cc(Br)ccc1F	MOL_1661_C_0	18	0	-38.20567509	-38.60274328	253.088324	-11.5972	-7.9807	5.39	6701.60845	215181.0074	128.63447	-0.118	0.083	-0.03	-0.098	0.173	-0.043	-0.031	-3490.529785	-0.269	-0.066	4.91	2352.1926	61.7547	66.2134	60.8876	38.1798	79.7052	60.5668	1217.062	108.708	145.342	113.867	90.417	133.604	144.37	0.03863	0.17221	0.06418	-0.50179	0.06687	0.56487	-0.37468	0.09379	-0.13945	-0.21553	-0.36931
MOL_1664	CN1CCN(c2ccc([N+](=O)[O-])cc2Br)CC1	MOL_1664_C_0	31	0	-51.60333729	-52.19576495	300.1517126	-10.2176	-8.595	8.27	12585.91277	337305.9759	172.64722	-0.157	0.058	-0.03	-0.01	-0.026	-0.055	0.071	-3313.976267	-0.228	-0.094	7.389	2355.0769	65.3897	63.3204	59.7416	71.5598	79.8241	44.7092	1160.632	83.174	139.28	95.027	165.008	136.332	146.863	0.12595	0.38075	0.265	0.08434	-0.35386	0.38686	-0.90361	0.07955	-0.15133	-0.20823	0.03333
MOL_1665	COc1ccc(Br)cc1B1OC(C)(C)C(C)(C)O1	MOL_1665_C_0	36	0	-54.63782252	-55.29402863	312.9952708	-10.3032	-6.8246	5.92	14903.85269	399404.5272	187.6896	-0.175	0.07	-0.036	-0.069	0.145	-0.096	-0.036	-3328.651549	-0.223	-0.039	3.715	2417.9215	68.0662	63.0787	88.2279	34.3369	76.3829	57.5386	1233.858	89.869	139.115	136.69	131.762	155.148	146.579	0.02805	0.12256	-0.75956	0.72393	-0.37629	0.54065	-0.51901	0.04961	-0.15316	-0.21919	-0.31384
MOL_1667	Brc1ccc(-c2c3ccccc3c(-c3ccc4ccccc4c3)c3ccccc23)cc1	MOL_1667_C_0	50	0	-78.01339582	-79.47762505	459.376479	-9.8996	-7.7864	4.26	41554.14161	1154240.759	331.70108	-0.176	0.081	-0.035	-0.031	0.018	-0.031	-0.035	-3726.488246	-0.2	-0.076	2.485	2277.9065	57.6108	66.3811	63.883	57.2601	63.7829	66.2196	1336.501	105.063	139.323	155.386	177.022	155.477	139.121	0.04274	-0.00863	-0.13954	0.04379	-0.25978	0.06239	-0.15528	0.05954	-0.12036	-0.24626	-0.21068
MOL_1668	COc1ccc(S(F)(F)(F)(F)F)cc1Br	MOL_1668_C_0	21	0	-53.183594	-53.54393642	313.0825317	-11.6245	-8.0248	7.87	8064.42819	240515.7371	137.03905	-0.082	0.066	-0.031	-0.139	-0.025	-0.06	0.154	-3814.63978	-0.259	-0.096	5.885	2388.8639	67.5025	67.3128	36.3491	72.3104	90.121	39.8344	1062.259	91.249	131.539	74.802	152.333	136.279	131.536	0.10311	0.90109	-0.33818	-0.27129	-0.67215	1.19196	-0.81663	0.12057	-0.16665	-0.22134	-0.24985
MOL_1670	O=S(=O)(Cl)c1cc(F)cc(Br)c1	MOL_1670_C_0	15	0	-39.11215194	-39.4574601	273.5067034	-12.1064	-8.6574	2.7	6827.06883	236979.6602	130.11894	-0.092	0.094	-0.048	0.189	-0.046	-0.081	-0.037	-3910.807566	-0.287	-0.097	3.526	2302.1476	53.6921	71.4406	34.0083	85.2456	47.4199	73.208	1233.551	123.182	124.053	92.571	137.71	117.572	137.76	0.06076	0.01546	-0.11659	0.16511	0.44121	-0.43268	0.08756	0.1161	-0.11728	-0.28128	0.4347
MOL_1671	Brc1cccc(SC2CC2)c1	MOL_1671_C_0	20	0	-31.15098736	-31.59765073	229.136405	-10.1783	-6.7904	2.17	7253.37243	237171.7659	135.96183	-0.172	0.083	-0.042	-0.026	-0.04	0.052	-0.051	-3318.290756	-0.223	-0.027	1.398	2332.9506	55.946	71.8256	70.0747	75.2699	51.016	72.039	1272.475	103.561	132.124	157.052	148.081	151.743	128.391	0.00045	-0.52612	-0.37386	0.24307	-0.20379	0.33664	0.54828	0.05699	-0.10263	-0.26875	-0.21233
MOL_1672	Fc1ccc(Br)c(OC(F)F)c1	MOL_1672_C_0	16	0	-39.38152015	-39.71808598	241.0050565	-11.3554	-7.4997	0.71	4724.52067	143199.3283	106.35685	-0.118	0.06	-0.033	-0.053	0.174	-0.071	0.148	-3215.663238	-0.254	-0.041	1.044	2434.3566	72.7874	64.4285	85.4008	34.7763	88.9805	48.8003	1053.439	90.044	142.622	129.171	92.4	116.005	108.484	0.04909	0.41396	-0.55781	0.57431	-0.28892	1.22341	-1.00987	0.09972	-0.17503	-0.22123	-0.29876
MOL_1673	O=[N+]([O-])c1cc(Br)ccc1OC(F)(F)F	MOL_1673_C_0	18	0	-49.83421454	-50.20536953	286.0026288	-12.0245	-9.4831	3.85	6374.92969	185364.9218	121.80468	-0.103	0.088	-0.026	-0.006	0.16	-0.048	-0.023	-3420.17093	-0.279	-0.114	4.261	2304.8224	60.4759	64.4999	57.8334	52.5524	79.0467	60.1326	1241.404	111.867	138.559	98.547	107.569	143.484	147.228	0.04436	0.04851	0.45887	0.05419	-0.23248	0.71518	-0.695	0.10498	-0.13984	-0.21236	0.04678
MOL_1674	CCOc1ccc(Br)c(OC)c1	MOL_1674_C_0	23	0	-37.09363412	-37.54421735	231.086309	-10.2555	-6.4479	5.45	7072.59089	201054.9487	131.22256	-0.158	0.046	-0.04	-0.08	0.145	-0.097	0.142	-3071.774167	-0.217	-0.016	3.363	2462.0077	77.0291	65.6528	96.1314	40.89	95.7337	41.5311	1063.501	72.928	136.963	129.616	122.23	111.054	124.717	0.03196	0.8154	-0.9867	1.0661	-0.5178	0.34012	-0.6745	0.07358	-0.18569	-0.22054	-0.33697
MOL_1677	CCC(F)(F)c1ccc(Br)cc1	MOL_1677_C_0	21	0	-37.41557227	-37.84772271	235.0684239	-11.2028	-7.276	3	6254.39566	182324.5934	122.93625	-0.155	0.086	-0.033	-0.025	-0.008	-0.027	-0.032	-3119.848013	-0.26	-0.041	2.202	2308.549	55.7415	66.7506	70.5829	60.1605	71.418	66.0838	1283.301	110.492	139.981	163.379	160.702	159.915	140.983	0.01398	-0.01833	-0.21028	0.01676	-0.67335	0.76799	-0.22946	0.0705	-0.11747	-0.24428	-0.20651
MOL_1678	Cc1cc(O[C@@H]2CCOC2)cc(C)c1Br	MOL_1678_C_0	30	0	-45.58013972	-46.14722378	271.1502797	-10.3746	-6.4017	3.17	10846.66434	296352.7762	160.64549	-0.185	0.049	0.013	-0.083	0.139	-0.07	0.014	-3188.526518	-0.224	-0.017	1.626	2441.5984	64.2471	58.2463	88.047	42.2546	79.1634	57.0972	805.626	66.05	163.558	111.546	121.848	108.597	164.465	0.03292	-0.09757	0.29104	0.61956	-0.2391	-1.03092	0.96403	0.04711	-0.13159	-0.03296	-0.31045
MOL_1681	O=S(=O)(Cl)c1c(F)cc(Br)cc1F	MOL_1681_C_0	15	0	-43.32663526	-43.66448609	291.4971658	-12.3851	-8.8888	3.74	7056.26373	242746.4306	131.13609	-0.074	0.093	-0.056	0.185	-0.138	0.188	-0.057	-4010.030225	-0.295	-0.093	4.823	2254.1239	48.2026	79.302	37.3181	68.8824	40.2189	79.8483	1274.381	138.48	111.24	97.275	96.082	90.172	109.614	0.0584	0.0559	-0.00698	0.15108	-0.47548	0.67005	-0.09025	0.12622	-0.09673	-0.31379	0.46512
MOL_1683	Fc1ccc(F)c(C(F)F)c1Br	MOL_1683_C_0	15	0	-39.51732761	-39.83726109	242.996114	-11.6689	-8.2535	5.06	4372.42123	134438.5302	101.7041	-0.062	0.072	-0.031	0.165	-0.047	-0.043	0.166	-3239.673482	-0.268	-0.067	3.374	2367.1772	64.3643	69.7374	39.4938	82.1701	79.0866	38.2271	936.89	110.099	131.849	86.161	135.042	139.381	93.016	0.07673	0.34663	-0.09958	-0.31337	0.18723	0.45429	-0.09561	0.14841	-0.15695	-0.1953	0.42795
MOL_1684	O=S(=O)(Cl)c1cc(Cl)c(Br)cc1F	MOL_1684_C_0	15	0	-43.15278786	-43.48345263	307.9517002	-12.0785	-8.8122	2.74	8284.94346	297465.317	142.89785	-0.069	0.079	0.092	-0.037	-0.11	0.181	-0.049	-4370.391369	-0.285	-0.096	3.799	2214.4627	47.6107	59.6096	69.3811	60.1174	40.718	74.2809	1195.953	113.684	100.233	137.465	102.691	91.679	114.654	0.07323	-0.31988	-0.13311	0.56649	-0.7346	0.36123	0.04278	0.14306	-0.12288	-0.10153	-0.19689
MOL_1685	Clc1cc(Br)cc(-n2c3ccccc3c3ccccc32)c1	MOL_1685_C_0	32	0	-55.74530443	-56.64494183	356.643763	-10.2388	-7.2924	2.66	19954.86773	593683.4931	228.21705	-0.144	0.086	-0.053	0.101	-0.059	0.073	-0.056	-3779.297195	-0.217	-0.049	1.023	2285.0955	55.2172	68.8072	54.7482	72.7207	57.8418	70.6659	1318.766	113.331	112.441	114.77	131.864	126.177	130.066	0.06582	0.03618	-0.97012	0.53635	-0.2151	0.24249	0.15167	0.08295	-0.10293	-0.26782	-0.04697
MOL_1687	Cc1cc([N+](=O)[O-])c(Br)cc1F	MOL_1687_C_0	17	0	-37.30786146	-37.68165286	234.022299	-11.5748	-9.1777	5.34	5298.91332	159024.5043	113.03228	-0.089	0.086	-0.01	-0.036	0.013	0.173	-0.054	-3146.457206	-0.274	-0.105	4.194	2252.6214	58.5035	55.6389	65.5757	69.7924	32.7374	74.7824	1173.324	126.938	103.905	143.457	152.373	91.417	110.107	0.11992	1.15066	-1.45634	-0.03738	0.86777	0.03207	-0.12915	0.15136	-0.1141	0.03344	-0.18623
MOL_1688	CCOc1ccc(C(C)(C)OC)cc1Br	MOL_1688_C_0	32	0	-46.58333094	-47.1738431	273.1661612	-10.4118	-6.5913	3.75	11577.60808	309935.5377	166.1337	-0.16	0.055	-0.047	-0.015	-0.036	-0.07	0.141	-3189.728338	-0.226	-0.022	2.023	2364.4399	66.4689	66.7814	58.1048	72.5528	87.6382	45.7393	1103.025	82.683	130.793	158.996	164.258	140.958	122.534	0.07071	-0.66922	0.49522	0.13823	-0.35355	0.53391	-0.24496	0.07447	-0.15284	-0.23317	-0.07699
MOL_1689	Brc1ccc(-c2cocn2)cc1	MOL_1689_C_0	18	0	-33.39629612	-33.86373058	224.0539035	-10.7689	-7.3712	4.19	6247.1956	190329.9197	126.61674	-0.166	0.084	-0.034	-0.036	0.01	-0.026	-0.033	-3048.289744	-0.233	-0.051	2.553	2328.3755	57.2713	66.3787	73.5372	66.9641	69.6532	65.2012	1262.912	103.966	137.498	146.955	169.366	161.36	139.258	-0.01096	0.04763	-0.70748	-0.17937	0.0072	0.39452	-0.28751	0.06318	-0.12138	-0.24636	-0.19925
MOL_1690	Clc1ccc2nc(-c3ccc(Br)cc3)cn2c1	MOL_1690_C_0	25	0	-46.41736396	-47.09429167	307.5729645	-10.5831	-7.7393	4.7	13041.12153	398537.2832	183.35137	-0.17	0.083	-0.034	-0.027	0.011	-0.035	-0.035	-3641.674138	-0.225	-0.067	3.031	2345.2424	57.0191	65.4133	68.9135	64.9798	72.5695	66.7604	1194.828	102.738	137.756	161.659	169.05	147.265	135.015	-0.00869	0.20925	-0.48872	0.54719	0.19273	0.1914	-0.66916	0.06109	-0.11991	-0.2452	-0.1942
MOL_1691	O=[N+]([O-])c1cc(S(=O)(=O)Cl)ccc1Br	MOL_1691_C_0	17	0	-45.33021266	-45.70881003	300.5138133	-12.1958	-9.8108	3.81	8490.94587	282518.9462	144.00453	-0.057	0.096	-0.023	-0.014	-0.081	-0.017	0.006	-4016.063287	-0.301	-0.127	4.271	2209.264	50.3859	61.5936	69.2689	48.7109	71.1368	50.1697	1119.435	140.572	138.992	165.822	117.821	160.952	107.687	0.13853	1.2175	-0.69355	0.61356	-0.77944	1.09365	-1.54732	0.17522	-0.10588	-0.23058	-0.17647
MOL_1692	Cn1ccc(-c2ccc(Br)cc2)n1	MOL_1692_C_0	22	0	-35.92448325	-36.466388	237.0957599	-10.3386	-6.9453	6.91	8003.61523	234403.3544	142.9282	-0.179	0.08	-0.036	-0.035	0.011	-0.032	-0.035	-3067.736402	-0.221	-0.037	4.927	2348.8242	58.9014	66.6784	73.4405	64.5734	71.833	65.8397	1279.381	99.619	135.813	147.707	171.641	157.452	137.53	-0.01796	-0.06433	-0.73491	-0.77015	0.41487	1.07234	-0.38555	0.05414	-0.12374	-0.24814	-0.20501
MOL_1694	ClCc1cc(Br)ccc1Cl	MOL_1694_C_0	15	0	-30.72128835	-31.04882217	239.924258	-11.1481	-7.4829	2.25	5985.72361	211590.0449	122.8301	-0.144	0.082	-0.038	0.008	0.094	-0.037	-0.033	-3761.905475	-0.256	-0.055	2.019	2364.741	58.9724	64.7994	58.6523	57.0884	66.8455	65.6751	1218.577	108.255	122.797	160.765	110.112	135.887	137.588	0.00899	0.1919	-0.11571	-0.01098	0.09278	0.262	-0.32256	0.07726	-0.12337	-0.21591	-0.07456
MOL_1695	CC(Cl)c1cccc(Br)c1	MOL_1695_C_0	18	0	-29.84147453	-30.23023624	219.5058786	-11.0237	-7.0257	2.89	5926.4316	191669.1848	121.96205	-0.165	0.086	-0.035	-0.026	-0.029	0.012	-0.042	-3341.63139	-0.254	-0.04	1.829	2334.3631	57.464	67.1631	68.6794	71.9211	50.8324	68.8165	1242.321	105.211	139.594	160.976	171.279	172.798	117.713	0.00675	0.02175	-0.28627	0.21591	-0.15554	-0.02557	0.22487	0.06383	-0.11433	-0.24858	-0.21793
MOL_1696	CSc1ccc(Br)cc1C	MOL_1696_C_0	19	0	-29.04131948	-29.4466142	217.1256691	-10.0582	-6.6876	4.13	6487.08724	213995.1831	129.33776	-0.176	0.075	-0.041	-0.046	0.038	0.013	-0.045	-3280.221888	-0.217	-0.023	2.669	2396.9188	62.5021	68.7641	77.0679	56.2162	62.2719	66.1176	1235.115	96.325	134.696	149.58	150.641	163.811	114.511	-0.01397	0.45271	-1.01549	1.39241	-0.63429	1.14902	-1.28269	0.05445	-0.12649	-0.24445	-0.24511
MOL_1697	COc1ccc(Br)cc1SC	MOL_1697_C_0	20	0	-33.10142658	-33.50655795	233.1250741	-9.9248	-6.6755	3.1	7102.86093	229357.4521	134.42827	-0.175	0.07	-0.045	-0.069	0.134	0.026	-0.055	-3355.429566	-0.211	-0.022	1.874	2402.3062	66.0906	72.0427	89.9249	45.2268	61.3692	73.556	1233.74	92.083	128.928	134.925	120.034	135.377	128.917	-0.00958	-0.25442	-0.86272	0.88165	-0.27082	0.26624	0.06424	0.05264	-0.1287	-0.25338	-0.29572
MOL_1699	Fc1ccc(Cc2ccccc2Br)cc1	MOL_1699_C_0	25	0	-41.74314586	-42.38498315	265.1209051	-10.8909	-6.8056	4.6	10107.08247	294936.1223	161.03801	-0.175	0.074	-0.035	-0.031	-0.031	-0.037	0.013	-3173.02733	-0.244	-0.031	2.99	2297.3453	54.4165	63.9623	71.4029	71.6303	67.7042	54.789	1025.164	96.89	137.689	157.597	162.697	140.728	174.313	0.06532	0.08146	-0.36689	0.25051	-0.08027	0.27947	0.25886	0.06416	-0.10468	-0.24004	-0.2319
MOL_17	Cc1cccc(Br)c1	MOL_17_C_0	15	0	-22.63269033	-22.98742028	171.0342643	-10.7797	-6.6355	4	3733.49028	118131.5249	98.05841	-0.177	0.083	-0.039	-0.029	-0.041	0.022	-0.045	-2842.714906	-0.247	-0.025	2.283	2363.4674	56.4196	69.6058	69.3613	71.5894	57.7189	66.0737	1251.28	104.276	137.362	158.045	149.776	176.557	122.93	-0.02084	0.18103	-0.26476	0.28215	-0.24783	0.66053	-0.35178	0.05494	-0.10948	-0.26025	-0.21702
MOL_170	COP(=S)(Oc1cc(Cl)c(Br)cc1Cl)c1ccccc1	MOL_170_C_0	30	0	-60.11026328	-60.78605361	412.0657364	-10.2031	-7.6436	6.38	22209.67318	754277.6277	240.31396	-0.102	0.07	0.089	-0.06	0.149	0.072	-0.044	-4883.60781	-0.25	-0.049	3.532	2314.4131	62.5427	57.4225	73.1938	48.4084	64.7472	65.1992	1164.006	89.688	101.525	117.445	104.26	92.385	115.296	0.035	-0.34151	-0.27661	0.10537	-1.22568	1.08912	0.40231	0.111	-0.14945	-0.08369	-0.24602
MOL_1700	COc1ccc(Cc2cccc(Br)c2)cc1	MOL_1700_C_0	29	0	-44.7458255	-45.44340258	277.156465	-10.2937	-6.6221	3.43	12325.7867	348724.4829	177.19986	-0.176	0.083	-0.039	-0.029	-0.039	0.022	-0.043	-3188.3118	-0.223	-0.027	2.005	2325.863	56.1562	69.4075	69.443	73.011	51.7925	64.9344	1235.497	103.755	136.021	157.635	140.949	182.25	135.94	0.00066	-0.24389	-0.35234	0.19433	-0.1981	0.80688	-0.05549	0.05508	-0.10933	-0.25837	-0.21693
MOL_1701	CCN(CC)S(=O)(=O)c1ccccc1Br	MOL_1701_C_0	29	0	-46.93777686	-47.51091853	292.1923577	-10.5939	-7.4799	5.22	12243.45378	353159.2859	172.53545	-0.124	0.082	-0.032	-0.024	-0.026	-0.025	-0.101	-3564.589571	-0.25	-0.052	4.38	2286.5278	55.6267	63.9398	66.8123	72.4259	67.7064	52.6041	1088.856	126.774	138.89	165.276	163.839	168.045	126.673	0.15571	0.5016	-0.38537	0.23333	-0.05726	0.61192	-1.12773	0.11919	-0.11502	-0.24272	-0.20953
MOL_1702	CCCCOc1ccccc1Br	MOL_1702_C_0	25	0	-36.18991658	-36.68581751	229.1135215	-10.471	-6.6404	4.7	7810.30434	219366.8375	138.07233	-0.158	0.057	-0.036	-0.042	-0.033	-0.068	0.145	-3035.878327	-0.23	-0.023	2.816	2425.9457	66.1549	64.817	78.4156	71.6106	86.9275	44.8879	995.415	86.599	138.522	148.029	160.19	144.238	126.413	0.02556	0.6606	-0.57182	0.32479	-0.39857	0.63433	-0.70527	0.07768	-0.16118	-0.23572	-0.257
MOL_1703	FCCc1ccc(Br)cc1	MOL_1703_C_0	18	0	-30.01937766	-30.40960181	203.0513441	-10.832	-6.7777	4.7	4906.45374	148254.5665	110.42224	-0.172	0.082	-0.034	-0.03	0.016	-0.038	-0.035	-2981.270953	-0.247	-0.028	3.016	2350.0588	58.6578	66.2285	66.5051	59.4777	69.8809	65.9961	1259.77	104.842	138.748	150.009	184.152	141.118	138.448	-0.01241	0.00688	-0.17296	0.43821	0.03517	-0.03312	-0.166	0.05851	-0.12413	-0.24197	-0.20897
MOL_1704	COc1cc(CCl)cc(Br)c1OC	MOL_1704_C_0	23	0	-41.13047509	-41.56576171	265.5313058	-10.4555	-6.8329	5.79	8500.22399	256582.7803	143.60109	-0.138	0.054	-0.053	-0.001	-0.075	0.114	0.123	-3531.361035	-0.224	-0.033	4.017	2365.4719	65.5064	71.9261	66.5836	85.817	49.4315	53.0458	1173.791	86.429	112.364	160.332	132.939	98.81	112.637	0.07077	-0.52788	0.13084	-0.61777	0.76197	0.39074	-0.00718	0.09095	-0.15125	-0.23804	-0.07668
MOL_1706	Cc1cc(Br)cc(C)c1[N+](=O)[O-]	MOL_1706_C_0	20	0	-36.25752897	-36.68797784	230.058454	-11.4029	-8.7828	0.8	6289.62403	184218.2909	123.74036	-0.144	0.087	-0.047	0.031	-0.019	0.031	-0.047	-3086.543828	-0.265	-0.097	1.969	2319.2857	53.9901	66.4843	62.5233	49.0118	62.5234	66.4825	1244.251	114.286	114.673	169.772	97.222	169.769	114.675	0.01558	0.60203	-1.6727	2.41847	-2.00061	2.41994	-1.67302	0.08097	-0.09233	-0.24778	-0.00196
MOL_1707	CC(C)c1ccc([N+](=O)[O-])cc1Br	MOL_1707_C_0	23	0	-39.41934545	-39.8947898	244.0850714	-11.4591	-8.9947	5.75	7603.17554	216534.4038	135.46046	-0.147	0.077	-0.029	0	-0.026	-0.032	0.022	-3125.863819	-0.272	-0.105	5.226	2374.9535	55.4699	66.2077	54.0291	72.1719	72.2003	40.7185	1106.186	89.792	139.904	99.653	167.087	159.413	191.366	0.09637	-0.09718	0.3972	-0.09244	0.39932	-0.08808	-0.42918	0.08358	-0.11377	-0.21505	0.05494
MOL_1708	Sc1ccc(-c2ccc(Br)cc2)cc1	MOL_1708_C_0	23	0	-37.59942756	-38.20185277	265.1686127	-10.281	-7.2762	3	10678.91122	342722.5032	168.66695	-0.172	0.082	-0.035	-0.033	0.012	-0.033	-0.035	-3432.655127	-0.221	-0.048	1.792	2314.3229	57.9203	65.8245	69.8335	56.3669	69.939	65.833	1282.184	103.694	138.699	146.368	178.52	146.212	138.625	0.00402	0.11272	-0.4801	0.19488	0.4802	0.2009	-0.48537	0.06069	-0.12322	-0.24317	-0.20881
MOL_1709	CCC(C)Oc1ccc(Br)cc1	MOL_1709_C_0	25	0	-36.19421923	-36.69152556	229.1135215	-10.4113	-6.5929	5.06	7784.90655	219100.5807	137.82478	-0.178	0.071	-0.037	-0.067	0.148	-0.054	-0.035	-3035.884881	-0.225	-0.024	3.182	2384.5786	67.9645	66.2255	87.1649	41.3803	77.2909	65.2829	1224.692	90.27	137.251	138.375	129.315	130.003	138.722	-0.02587	0.07171	-0.56805	1.17529	-0.11687	-0.13619	-0.35234	0.05132	-0.1483	-0.23357	-0.30765
MOL_1710	Clc1cccc2ccc(Br)cc12	MOL_1710_C_0	18	0	-33.10756133	-33.59156763	241.5114689	-10.7359	-7.8329	4.45	7384.16496	241551.6141	138.77547	-0.162	0.084	-0.033	-0.031	0.015	0.008	-0.036	-3416.644261	-0.234	-0.067	3.046	2299.1289	56.828	67.7294	68.5783	65.8617	66.7743	69.0778	1333.722	104.566	134.474	139.28	195.283	177.243	133.943	0.01091	-0.79711	-0.02606	0.03272	0.55778	-0.06683	-0.16117	0.07029	-0.11454	-0.24551	-0.19052
MOL_1711	Fc1cc(Br)c2ccccc2c1	MOL_1711_C_0	18	0	-33.28415186	-33.77345454	225.0569344	-10.8593	-7.8837	3.55	6224.39804	192266.7532	126.99452	-0.152	0.075	-0.055	0.169	-0.06	0.016	0.004	-3056.289549	-0.234	-0.065	2.089	2344.3048	55.541	76.3662	36.74	84.2531	63.2475	68.2945	1208.142	93.422	111.581	87.29	112.826	191.909	182.996	-0.01479	0.16377	0.22953	0.066	0.48029	0.16421	-0.3697	0.07773	-0.07955	-0.30223	0.41941
MOL_1714	C[Si](C)(C)Cc1ccccc1Br	MOL_1714_C_0	27	0	-34.8526449	-35.39151852	243.2154967	-10.3126	-6.4096	3.4	9794.63151	305797.0336	159.52219	-0.191	0.066	-0.037	-0.038	-0.034	-0.045	0.008	-3251.408855	-0.238	-0.022	1.602	2360.1819	58.1914	65.0498	73.9639	71.6995	69.2173	56.5949	1026.926	85.59	135.508	152.305	161.617	141.87	172.536	0.06345	0.22529	-0.41854	0.24619	-0.0111	0.1236	0.32953	0.0506	-0.11809	-0.24142	-0.24294
MOL_1715	CCOc1ccc(Br)cc1[N+](=O)[O-]	MOL_1715_C_0	21	0	-40.3128211	-40.74154083	246.0578589	-11.204	-8.807	6.75	6912.40348	198770.6332	128.95619	-0.14	0.077	-0.027	-0.066	0.16	-0.022	-0.03	-3161.747743	-0.251	-0.097	5.854	2346.404	67.3349	59.9188	84.7473	43.3536	60.859	64.3155	1272.645	95.948	145.31	139.447	127.92	94.255	140.949	0.02951	0.01969	-0.76232	0.77151	-0.07374	0.11725	0.4249	0.08208	-0.15493	-0.20095	-0.30421
MOL_1717	Clc1ccc2ccccc2c1Br	MOL_1717_C_0	18	0	-33.10465486	-33.58727264	241.5114689	-10.6665	-7.7865	4.36	7399.86728	241718.3448	138.91915	-0.144	0.062	0.01	0.012	-0.036	-0.041	0.088	-3416.640398	-0.234	-0.065	2.993	2308.2417	57.4969	65.0683	65.6017	69.6201	70.82	56.5972	1092.71	73.905	181.963	192.783	139.874	130.625	97.034	-0.00906	-0.5705	-0.00343	0.91996	0.09271	0.04258	0.11165	0.09751	-0.11569	-0.07361	-0.05737
MOL_1718	C#Cc1ccc(OC)c(Br)c1	MOL_1718_C_0	18	0	-30.91104765	-31.4062227	211.055141	-10.4684	-6.8828	4.67	5768.62947	176521.927	121.10641	-0.155	0.058	0.141	-0.068	-0.033	0.03	-0.037	-2994.073333	-0.229	-0.04	2.985	2436.0749	66.4415	41.9078	88.6495	65.1538	82.2717	60.1476	1117.159	89.956	126.262	140.523	156.928	135.48	134.221	0.06614	0.74307	-0.79073	0.96583	-0.61083	-0.24216	-0.46236	0.08765	-0.15607	0.30915	-0.30312
MOL_1719	CCCOc1ccccc1Br	MOL_1719_C_0	22	0	-33.02521036	-33.47434744	215.086904	-10.4735	-6.6421	4.7	6484.01072	186846.3168	126.41709	-0.158	0.057	-0.036	-0.042	-0.033	-0.068	0.144	-2996.560723	-0.231	-0.023	2.886	2428.6509	66.1134	64.7745	78.3398	71.6022	86.9617	44.7937	1014.999	86.495	138.575	148.155	160.168	143.905	126.08	0.02621	0.63547	-0.56543	0.32604	-0.38121	0.6189	-0.68025	0.07761	-0.16097	-0.23565	-0.25693
MOL_172	COc1ccc(Br)c2ccccc12	MOL_172_C_0	22	0	-36.28966825	-36.83333164	237.0924943	-10.205	-7.2959	4.64	7972.16443	235883.1262	143.00456	-0.179	0.061	-0.039	-0.075	0.137	-0.005	0.007	-3071.579226	-0.214	-0.05	2.873	2424.1785	66.5092	67.5828	94.1331	42.4508	70.533	65.3387	1138.754	73.907	131.922	129.413	120.506	171.548	183.436	-0.0469	0.17339	-0.49231	0.74053	0.33304	-0.1217	0.45114	0.05447	-0.11303	-0.23285	-0.3268
MOL_1721	CCOc1ccc([N+](=O)[O-])cc1Br	MOL_1721_C_0	21	0	-40.31870666	-40.7490407	246.0578589	-11.2759	-8.8616	7.22	6908.5342	198703.2928	128.9108	-0.121	0.062	-0.031	-0.008	-0.025	-0.065	0.157	-3161.757844	-0.257	-0.099	6.509	2403.4215	65.249	65.6938	58.7831	71.0973	88.9078	38.579	1085.167	88.348	143.833	95.672	165.959	139.16	133.359	0.10997	0.27439	-0.0718	0.07614	-0.21034	0.60393	-0.46144	0.10687	-0.1678	-0.20986	0.0372
MOL_1722	CCCS(=O)(=O)c1ccc(Br)cc1	MOL_1722_C_0	24	0	-40.31599407	-40.81261595	263.1510964	-11.3338	-7.6861	4.23	9279.76337	281508.7447	151.17195	-0.139	0.088	-0.03	-0.025	-0.076	-0.024	-0.03	-3469.930351	-0.274	-0.062	4.378	2286.3492	50.949	65.7697	69.6304	55.0567	68.2486	66.6785	1281.094	120.123	141.184	163.49	129.792	168.293	139.886	0.03365	0.05154	-0.34605	1.10979	-0.9732	0.23104	-0.25707	0.08563	-0.10884	-0.2434	-0.20416
MOL_1723	O=[N+]([O-])c1ccc(Oc2ccccc2Br)cc1	MOL_1723_C_0	25	0	-48.87572804	-49.50775662	294.1008026	-11.1618	-8.7577	6.78	11187.63248	322316.1639	167.9874	-0.141	0.064	-0.034	-0.033	-0.03	-0.054	0.136	-3314.190471	-0.254	-0.099	5.935	2375.4576	63.3261	63.9354	73.3911	71.078	79.0052	45.4598	1070.351	95.983	141.279	156.985	162.485	149.057	111.765	0.08855	0.77266	-0.61327	0.21703	-0.09801	0.45391	-0.45866	0.09403	-0.15342	-0.23498	-0.23506
MOL_1724	Brc1ccccc1CC1OCCO1	MOL_1724_C_0	24	0	-39.23877476	-39.71046156	243.0970449	-10.7215	-6.6673	2.11	7865.15201	223381.7399	137.77517	-0.169	0.079	-0.034	-0.031	-0.03	-0.038	0.01	-3109.887982	-0.243	-0.023	0.303	2379.7401	54.6179	65.1504	71.7211	71.5726	68.4611	60.0063	1062.785	92.604	135.634	156.265	161.56	146.772	169.118	0.04133	0.08671	-0.26451	0.28947	-0.05816	0.19498	0.34304	0.06074	-0.09934	-0.24194	-0.23158
MOL_1726	O=S(=O)(CC1CC1)c1ccc(Br)cc1	MOL_1726_C_0	25	0	-42.43228888	-42.97281226	275.1618323	-11.2746	-7.6837	4.22	10174.22575	307850.6159	157.64132	-0.139	0.088	-0.03	-0.022	-0.073	-0.025	-0.03	-3508.004848	-0.272	-0.061	4.63	2263.3052	51.4058	66.4654	67.0117	52.8664	69.8816	66.3547	1281.192	119.668	140.893	170.378	135.434	164.584	140.772	0.08966	-0.05925	-0.02968	-0.15115	-0.70032	0.97991	-0.24073	0.08393	-0.10938	-0.24623	-0.19796
MOL_1727	C=CCCCc1ccc(Br)cc1	MOL_1727_C_0	25	0	-34.23320875	-34.78592656	225.1248524	-10.6903	-6.6056	4.31	8231.21486	234957.8532	143.98283	-0.179	0.08	-0.036	-0.036	0.017	-0.036	-0.036	-2998.748667	-0.242	-0.025	2.595	2348.0196	59.874	67.0266	66.6923	56.8081	69.2272	65.9659	1248.81	100.962	136.744	147.527	187.722	148.756	138.33	-0.0039	0.04202	-0.2733	-0.17499	0.38047	0.46482	-0.17596	0.05363	-0.12596	-0.24486	-0.22079
MOL_1728	Clc1ccc(Br)c(Cl)c1Cl	MOL_1728_C_0	12	0	-31.60134008	-31.86675266	260.3426374	-11.3243	-7.7262	2.49	6091.8733	232888.4021	124.12025	-0.106	0.069	-0.038	-0.043	0.086	0.075	0.079	-4182.166276	-0.261	-0.052	2.187	2255.4468	57.9874	68.1944	70.8807	57.6765	56.8144	55.501	1194.234	94.724	134.377	133.192	102.154	89.674	90.442	-0.00291	-0.18711	0.23297	0.2295	-0.59037	-0.1171	-0.3662	0.11538	-0.14194	-0.22915	-0.2267
MOL_1729	ClCc1ccc2cc(Br)ccc2c1	MOL_1729_C_0	21	0	-36.26793978	-36.79917807	255.5380863	-10.7797	-7.7589	3.27	8781.27424	278305.5186	150.37837	-0.168	0.083	-0.041	0.015	0.014	-0.032	-0.034	-3455.965367	-0.236	-0.065	2.246	2273.7853	57.5751	66.5426	64.9122	66.4887	68.5367	67.9302	1374.033	104.32	120.021	191.967	197.018	139.654	133.733	0.01362	-0.49617	0.34466	0.54536	0.18603	-0.27048	-0.19117	0.0655	-0.11732	-0.22069	-0.05107
MOL_173	Cc1c(Br)cccc1[N+](=O)[O-]	MOL_173_C_0	17	0	-33.08539927	-33.4654742	216.0318366	-11.4831	-8.9529	3.42	5114.4596	154563.1133	112.18458	-0.144	0.075	0.031	-0.005	-0.026	-0.027	-0.027	-3047.221019	-0.271	-0.103	3.579	2333.7688	52.4483	59.0674	48.6706	69.8329	72.5842	60.4963	1083.091	97.524	169.685	104.151	160.445	157.186	144.804	0.03949	-0.27247	1.28768	-1.25019	0.4711	0.07266	0.01234	0.08356	-0.11679	-0.02756	0.06985
MOL_1730	COc1c(C)cc(Br)cc1Cl	MOL_1730_C_0	19	0	-33.9080722	-34.29601791	235.5052835	-10.5849	-6.8603	4.36	6501.36338	206066.441	126.85169	-0.156	0.072	-0.051	0.002	0.129	0.059	-0.052	-3416.831385	-0.23	-0.029	2.473	2389.8211	67.8671	66.4919	63.9739	47.8301	73.9796	64.8398	1253.947	94.346	114.068	150.981	116.218	82.286	104.593	4.00E-05	-0.32844	-0.20672	-0.03262	0.20229	0.61203	-0.16255	0.06574	-0.12831	-0.23845	-0.04282
MOL_1731	CCCCOc1ccc(Br)cc1F	MOL_1731_C_0	25	0	-40.41356812	-40.90107774	247.1039839	-10.743	-6.9723	4.83	7991.95302	224088.9823	138.50761	-0.154	0.072	-0.043	-0.068	0.135	0.149	-0.056	-3135.115654	-0.232	-0.028	3.341	2361.9371	68.105	71.4669	84.9293	52.6048	42.6179	76.12	1229.17	95.518	131.502	144.581	114.323	85.992	113.673	-0.0163	0.11039	-0.63502	0.78969	-0.01422	0.25129	-0.18555	0.06712	-0.14004	-0.24796	-0.2957
MOL_1733	FC(F)(F)c1cc(Br)ccc1N=C=S	MOL_1733_C_0	17	0	-43.11295317	-43.56266608	282.0799373	-11.1936	-8.3482	3.11	7313.67502	241158.6904	135.09639	-0.128	0.084	-0.028	-0.043	0.099	-0.035	-0.027	-3630.899254	-0.249	-0.08	2.906	2338.2385	60.0703	66.4884	66.5189	67.4672	70.0205	62.0585	1228.74	109.266	141.873	137.618	123.812	142.09	145.085	0.03014	0.18347	0.15823	0.31878	-0.91888	0.02672	-0.2756	0.09143	-0.13195	-0.21364	-0.15331
MOL_1734	C[Si](C)(C)c1cccc(Br)c1F	MOL_1734_C_0	24	0	-35.90815143	-36.39033843	247.1793417	-10.851	-7.0176	4.72	8503.23292	272386.6167	148.44137	-0.148	0.061	-0.038	-0.036	-0.037	-0.117	0.156	-3311.327336	-0.253	-0.036	2.726	2429.5519	69.2357	63.1819	74.944	65.9431	67.7518	32.8883	1029.257	90.082	137.665	153.52	162.34	166.679	87.364	0.0299	0.60524	-0.45885	-0.02098	-0.01923	-0.26938	-0.17109	0.08499	-0.18251	-0.23376	-0.24035
MOL_1737	CCc1nc2c(C)cc(C)nc2n1Cc1ccc(Br)cc1	MOL_1737_C_0	39	0	-58.49398556	-59.39205137	344.2490812	-9.8075	-6.9568	3.08	20348.9071	547814.7525	224.21378	-0.167	0.082	-0.035	-0.034	0.01	-0.03	-0.034	-3394.73932	-0.227	-0.036	1.602	2319.203	57.4595	66.5976	69.8732	57.7334	68.0727	65.0184	1281.475	106.604	138.532	144.82	178.983	163.39	141.735	0.04982	0.14448	-0.44474	0.44276	0.92746	0.37779	-0.67547	0.06445	-0.12175	-0.24408	-0.22026
MOL_1738	COCOc1c(Br)cccc1OC	MOL_1738_C_0	24	0	-41.14984986	-41.59772274	247.0857139	-10.6242	-6.6446	4.93	7726.37462	216192.9815	136.4518	-0.146	0.058	0.126	0.122	-0.071	-0.039	-0.049	-3146.982214	-0.231	-0.016	2.855	2392.396	62.2947	55.5288	45.9756	88.0925	76.4145	73.232	1027.627	88.425	109.34	107.473	139.669	152.666	126.886	0.02984	0.9831	-1.81646	1.48593	0.11203	0.08415	-0.70671	0.08246	-0.14835	0.25498	0.28669
MOL_1739	CCCCOc1cccc(Br)c1	MOL_1739_C_0	25	0	-36.19141149	-36.68725991	229.1135215	-10.6509	-6.665	3.22	7795.98272	219206.497	137.9379	-0.174	0.082	-0.048	-0.028	-0.057	0.151	-0.073	-3035.88003	-0.233	-0.024	1.806	2339.2872	56.9253	75.1083	68.7408	80.0028	41.118	83.1007	1243.364	104.099	128.424	160.541	135.898	123.783	121.378	-0.01746	-0.37749	-0.27512	0.205	-0.24417	0.09168	0.61223	0.05605	-0.10137	-0.28194	-0.21253
MOL_174	Brc1ccc(N(c2ccc(-c3ccccc3)cc2)c2ccc(-c3ccccc3)cc2)cc1	MOL_174_C_0	54	0	-82.45798206	-83.97543023	476.4070045	-9.7133	-6.93	4.43	45540.59288	1240052.843	346.30782	-0.179	0.074	-0.035	-0.048	0.066	-0.048	-0.035	-3783.029334	-0.192	-0.047	2.455	2320.6105	65.1476	65.7368	73.8887	52.798	73.8985	65.7273	1214.264	90.594	137.484	150.795	142.898	150.735	137.499	0.02678	0.19779	-0.58961	0.76858	-0.30888	0.77179	-0.58822	0.05512	-0.13975	-0.23872	-0.24754
MOL_1741	Cc1c(Cl)cc(Br)cc1Cl	MOL_1741_C_0	15	0	-30.73136654	-31.05973437	239.924258	-11.2146	-7.3397	2.77	5986.49572	211500.837	122.77586	-0.133	0.083	-0.052	0.09	0.006	0.089	-0.052	-3761.905952	-0.258	-0.045	0.767	2334.64	60.4315	67.0962	56.6849	63.221	55.3687	67.1723	1313.509	108.478	112.785	97.744	152.704	102.582	112.358	0.01294	-0.22793	0.14203	-0.4834	-0.27927	0.51791	0.32709	0.08562	-0.1129	-0.25634	-0.04136
MOL_1742	Cc1c(Br)ccc([N+](=O)[O-])c1[N+](=O)[O-]	MOL_1742_C_0	19	0	-43.5283927	-43.93825189	261.0294089	-12.1755	-9.687	5.45	6767.61959	196740.613	126.8231	-0.103	0.086	0.03	0.006	0.004	-0.022	-0.028	-3251.716941	-0.294	-0.123	5.785	2252.6514	45.607	62.7446	47.9863	60.0783	73.7535	64.5247	1074.92	111.356	159.125	109.533	89.645	158.6	138.674	0.03957	-0.68462	0.30956	-0.43673	1.0365	0.62847	-0.0944	0.11778	-0.09054	-0.04552	0.11809
MOL_1743	CCCCCCOc1cccc(Br)c1	MOL_1743_C_0	31	0	-42.52023277	-43.1092312	257.1667562	-10.617	-6.6629	3.23	10823.19476	292155.0698	161.30333	-0.175	0.082	-0.048	-0.028	-0.055	0.152	-0.073	-3114.514702	-0.234	-0.026	1.695	2307.0419	56.5672	74.9623	68.4145	79.9539	40.7643	82.7556	1247.286	104.945	128.994	162.005	137.844	126.726	122.741	0.01187	-0.26943	-0.35083	0.20374	-0.26404	0.19287	0.45289	0.05705	-0.10062	-0.28139	-0.21182
MOL_1746	COc1ccc(CSc2ccc(Br)cc2)cc1	MOL_1746_C_0	30	0	-47.98585692	-48.6872769	309.2212525	-9.9703	-7.2094	2.07	15046.45491	453628.0481	196.92315	-0.165	0.081	-0.035	-0.029	0.055	-0.029	-0.034	-3586.500166	-0.222	-0.04	1.791	2315.2528	58.0908	67.597	60.8734	59.6104	58.3692	66.314	1265.542	110.172	138.155	149.525	166.87	154.638	143.87	0.02009	0.17036	-0.20284	-0.13831	0.21003	0.01303	-0.23392	0.05883	-0.11715	-0.2496	-0.21562
MOL_1747	COc1cc(Cl)c(Br)cc1OC	MOL_1747_C_0	20	0	-37.96989333	-38.35766258	251.5046884	-10.389	-6.743	4.38	7131.2104	221412.7521	132.05693	-0.142	0.059	0.077	-0.084	0.127	0.124	-0.079	-3492.042887	-0.22	-0.022	2.816	2324.2043	67.5424	65.2173	86.1831	48.8491	49.5732	83.7178	1143.938	78.669	86.79	116.769	111.851	110.76	115.217	0.01134	-0.59994	-0.67895	0.34221	0.17077	0.05186	0.54437	0.08684	-0.1521	-0.09778	-0.31095
MOL_1748	CC(C)(C)S(=O)/N=C/c1ccc(Br)cc1	MOL_1748_C_0	29	0	-44.99221646	-45.58586017	288.2036887	-10.3279	-8.1453	2.77	12500.38035	367520.2547	175.81563	-0.155	0.087	-0.033	-0.027	0.009	-0.023	-0.033	-3527.501382	-0.239	-0.079	1.925	2289.9083	51.746	65.89	64.4741	64.5456	69.0962	65.4917	1284.814	113.409	138.244	155.592	173.579	166.757	138.945	0.01738	0.02654	-0.24655	-0.40469	0.21587	0.7425	-0.39	0.07769	-0.10709	-0.25138	-0.18279
MOL_175	ClCc1ccccc1Br	MOL_175_C_0	15	0	-26.67120732	-27.01118426	205.4792612	-11.0294	-7.1277	4.14	4792.80631	161498.5873	110.46108	-0.159	0.08	-0.033	-0.027	-0.028	-0.031	0.007	-3302.310831	-0.257	-0.046	3.09	2370.1312	55.1647	64.2059	69.453	71.1509	67.2735	57.9206	1077.299	100.97	137.998	160.22	163.283	148.327	167.461	0.02627	0.02632	-0.19697	0.25971	-0.06333	0.12032	0.14546	0.07302	-0.09714	-0.2434	-0.22029
MOL_1750	Brc1ccc(CCN2CCCCC2)cc1	MOL_1750_C_0	33	0	-44.04010025	-44.67390215	268.1927312	-9.5223	-6.5931	4.7	12388.69494	332061.8725	172.54752	-0.178	0.079	-0.036	-0.038	0.012	-0.038	-0.036	-3132.754838	-0.212	-0.024	2.721	2331.4502	60.2003	66.1626	68.9591	57.5773	68.9679	66.1468	1284.371	101.288	137.998	143.162	188.549	142.993	138.006	0.00196	0.03169	-0.25918	0.33236	0.2391	0.32028	-0.26178	0.05452	-0.12802	-0.24317	-0.22089
MOL_1751	Cc1cc(Br)c(F)cc1[N+](=O)[O-]	MOL_1751_C_0	17	0	-37.30766711	-37.68062351	234.022299	-11.8065	-9.2286	3.15	5291.90412	158967.5757	112.9481	-0.095	0.071	-0.046	0.037	-0.009	-0.046	0.169	-3146.459947	-0.279	-0.112	3.308	2390.0616	59.5478	60.7177	61.1624	53.3406	79.6299	38.2625	979.222	109.576	114.012	174.356	99.523	136.959	88.728	0.0531	0.74197	-1.60174	1.75225	-0.8975	0.95145	-0.51658	0.12579	-0.15672	-0.23241	-0.00614
MOL_1752	C=CCCOc1ccc(Br)cc1	MOL_1752_C_0	23	0	-35.13173816	-35.6386562	227.0976399	-10.4981	-6.6687	4.59	7479.04339	215997.4003	137.17402	-0.175	0.072	-0.037	-0.065	0.147	-0.053	-0.034	-3034.642081	-0.227	-0.025	2.922	2380.6328	67.4631	66.3398	87.3218	41.6296	77.4281	65.1874	1221.405	91.635	137.46	140.698	128.301	131.223	138.889	-0.02527	0.10684	-0.62348	0.99374	-0.23535	0.0604	-0.29465	0.05315	-0.14729	-0.23336	-0.30805
MOL_1755	FC(F)(F)COc1ccccc1Br	MOL_1755_C_0	19	0	-42.53343282	-42.91641016	255.0316739	-10.9314	-7.0485	4.67	5890.22153	172637.5518	118.49411	-0.14	0.064	-0.034	-0.036	-0.029	-0.062	0.138	-3254.982151	-0.245	-0.032	2.989	2414.1499	66.3837	64.5204	76.1265	71.3018	86.5026	44.3948	1044.113	91.138	139.29	152.253	161.3	145.559	119.573	0.04158	0.65534	-0.56519	0.36016	-0.4645	0.75972	-0.79236	0.09071	-0.15991	-0.23324	-0.24728
MOL_1756	O=S(=O)(Cl)/C=C/c1ccc(Br)cc1	MOL_1756_C_0	19	0	-40.1688839	-40.62444723	281.5535943	-11.5052	-8.7527	3.29	9066.50799	302461.6772	151.7679	-0.137	0.091	-0.031	-0.026	0.02	-0.025	-0.031	-3888.9777	-0.266	-0.103	4.839	2294.5639	50.4942	65.1196	70.8837	68.0153	63.6501	64.7101	1241.219	119.175	140.614	159.365	174.461	148.946	140.996	0.01303	0.06981	-0.23981	-0.00087	0.47835	0.32955	-0.33348	0.09147	-0.10773	-0.24333	-0.17936
MOL_1757	COc1cc(Br)cc(OC)c1F	MOL_1757_C_0	20	0	-38.14515182	-38.53758881	235.050154	-10.8665	-6.8601	2.65	5983.6372	174254.7119	120.15806	-0.147	0.077	-0.091	0.133	0.107	0.133	-0.078	-3131.684638	-0.237	-0.018	1.673	2382.2455	63.2952	90.977	47.4167	53.4133	51.0936	80.6412	1231.647	104.916	105.273	114.094	66.882	110.278	99.467	0.00876	-0.45051	0.33742	0.10218	0.46487	0.41405	-0.3692	0.06792	-0.10719	-0.35104	0.29164
MOL_1758	CCOC(COc1cc(F)ccc1Br)OCC	MOL_1758_C_0	33	0	-54.87308275	-55.45739406	307.1560285	-10.7439	-6.9478	3.3	12639.73221	334436.3051	171.73274	-0.14	0.052	-0.037	-0.062	0.169	-0.079	0.148	-3364.186228	-0.233	-0.024	2.172	2447.5781	72.4835	66.1807	89.4273	34.723	91.2073	43.0858	976.272	80.92	139.289	121.963	89.418	130.722	123.785	0.07625	0.93313	-0.63045	0.32189	-0.12814	0.55641	-0.80184	0.08089	-0.17998	-0.22685	-0.31528
MOL_1759	Brc1c2ccccc2c(-c2ccc(-c3ccc4ccccc4c3)cc2)c2ccccc12	MOL_1759_C_0	50	0	-78.01456322	-79.47881366	459.376479	-10.0063	-7.9539	4.26	41540.55905	1154042.885	331.64148	-0.18	0.058	0.006	0.006	-0.004	0.006	0.006	-3726.491153	-0.203	-0.08	2.432	2401.7817	57.985	67.1885	67.0112	57.4286	67.182	67.2089	865.736	66.221	183.793	185.766	149.547	186.108	183.715	-0.0555	0.02125	0.9503	0.41542	0.01567	0.41266	0.93123	0.06189	-0.07139	-0.09092	-0.09494
MOL_176	O=[N+]([O-])c1cc(Cl)ccc1Br	MOL_176_C_0	14	0	-33.9576486	-34.2774243	236.4502161	-11.597	-9.2906	5.36	5201.52793	172914.7254	113.42407	-0.088	0.087	-0.029	-0.029	0.104	-0.034	0	-3467.486809	-0.272	-0.112	4.229	2266.1725	59.7933	62.4254	64.2959	56.5846	67.236	51.4801	1154.392	126.121	135.597	143.857	115.524	140.188	106.899	0.11233	1.08733	-0.35545	0.06161	0.02478	0.35414	-1.26342	0.15079	-0.12378	-0.23008	-0.2064
MOL_1760	COCOc1ccc(Br)cc1F	MOL_1760_C_0	20	0	-38.14681989	-38.5400483	235.050154	-10.9289	-7.0522	4.19	6001.99975	174528.2515	120.39696	-0.148	0.074	-0.041	-0.063	0.135	0.151	-0.056	-3131.695067	-0.238	-0.029	2.768	2360.5897	66.1022	70.8983	80.9781	52.4783	43.4393	76.358	1230.263	99.117	132.718	144.202	113.464	85.823	113.261	-0.01316	0.13828	-0.64449	1.06085	-0.07174	0.03967	-0.17423	0.06935	-0.13591	-0.24883	-0.28309
MOL_1761	Fc1ccc(-c2ccccc2)c(Br)c1	MOL_1761_C_0	22	0	-38.57511671	-39.16964298	251.0942877	-10.9422	-7.198	3.39	8620.78124	257407.249	149.63864	-0.154	0.077	0.004	-0.033	-0.051	0.17	-0.055	-3133.708016	-0.244	-0.039	1.981	2304.2931	55.9504	56.5299	66.2565	82.773	34.5733	76.404	1115.88	100.114	159.961	148.963	135.153	90.772	112.482	0.10262	-0.0864	0.3033	0.13474	0.13002	0.29192	-0.17755	0.08243	-0.09354	-0.08168	-0.19424
MOL_1763	COCOc1ccc2cc(Br)ccc2c1	MOL_1763_C_0	26	0	-43.52076538	-44.1127091	267.1185167	-10.4524	-7.4666	4.94	10171.00239	289685.9454	159.75346	-0.176	0.08	-0.041	0.007	0.012	-0.035	-0.036	-3186.114622	-0.221	-0.052	3.274	2311.204	61.5584	66.5821	67.7912	64.8908	69.4633	68.2813	1355.621	97.285	119.661	186.699	196.177	136.663	133.28	0.00765	-0.47511	0.52358	0.05292	0.10593	-0.0855	-0.24909	0.05564	-0.12687	-0.21886	-0.06642
MOL_1764	CSc1ccc(Br)c(C)c1C	MOL_1764_C_0	22	0	-32.20928813	-32.66048256	231.1522865	-9.9585	-6.5614	3.4	7791.32977	248474.2802	140.8032	-0.185	0.064	-0.043	-0.051	0.039	0.001	0.005	-3319.538104	-0.214	-0.02	2.053	2370.7806	60.7435	67.4131	78.92	56.2136	63.7542	60.8504	1067.289	73.279	129.821	146.369	143.3	155.901	157.867	-0.04701	-0.41656	-0.50276	0.81249	-0.16984	0.37673	0.6244	0.04887	-0.11526	-0.23629	-0.25275
MOL_1766	CCOc1cc(Br)ccc1Cl	MOL_1766_C_0	19	0	-33.90960922	-34.29903254	235.5052835	-10.7288	-7.0395	2.14	6516.64926	206212.9458	126.99151	-0.156	0.078	-0.075	0.145	0.071	-0.04	-0.047	-3416.838715	-0.236	-0.034	1.634	2350.0403	59.6101	83.2675	44.9444	67.2349	67.3015	74.9955	1235.427	104.223	118.13	121.464	95.778	135.856	125.458	-0.00861	-0.3662	0.53665	-0.72582	0.55034	-0.05807	-0.14399	0.06602	-0.10933	-0.32147	0.32346
MOL_1768	O=S(=O)(Cl)c1cccc(Br)c1F	MOL_1768_C_0	15	0	-39.10548694	-39.44982107	273.5067034	-11.9537	-8.5262	5.81	6842.30627	237155.6245	130.26735	-0.081	0.069	-0.028	-0.023	-0.025	-0.11	0.176	-3910.798887	-0.283	-0.09	5.315	2388.3866	65.4927	58.1428	74.9698	72.0808	58.8255	39.7776	1002.634	102.323	147.115	158.248	158.19	102.438	95.661	0.06083	0.69919	-0.45405	0.28105	0.12609	0.00073	-0.552	0.12844	-0.19097	-0.20863	-0.23074
MOL_1770	Brc1cccc(-c2cncnc2)c1	MOL_1770_C_0	20	0	-34.89176841	-35.43287592	235.0798784	-10.3229	-7.8047	3.03	7584.85746	227108.2084	140.10044	-0.164	0.086	-0.034	-0.025	-0.034	0.011	-0.039	-3066.542306	-0.258	-0.067	2.46	2302.1571	54.6026	66.4906	68.2736	72.4545	59.7452	66.9189	1265.286	110.371	141.382	161.407	155.568	167.352	129.735	0.02152	0.05855	-0.28216	0.07683	-0.18361	0.26431	-0.3717	0.06945	-0.11222	-0.24565	-0.21628
MOL_1773	Cc1c(F)ccc(Br)c1Cl	MOL_1773_C_0	15	0	-30.90675613	-31.23974985	223.4697236	-11.1398	-7.3031	2.14	4948.54461	165593.5599	111.01809	-0.13	0.066	-0.039	-0.053	0.161	-0.001	0.078	-3401.549365	-0.253	-0.04	1.195	2345.9877	61.6194	67.99	83.0302	36.5613	69.1783	54.4526	1130.735	87.286	135.533	130.483	87.473	140.119	92.926	0.01878	-0.21182	-0.52539	0.6153	-0.62805	0.85743	0.21395	0.09619	-0.14888	-0.23182	-0.2811
MOL_1774	CN(C)CCOc1cccc(Br)c1	MOL_1774_C_0	27	0	-39.61652669	-40.13094196	244.1281654	-9.9258	-6.5015	3.64	8949.9676	245767.7145	147.51769	-0.176	0.082	-0.049	-0.029	-0.058	0.148	-0.08	-3091.214931	-0.226	-0.019	2.467	2359.2808	56.2291	74.8538	69.3584	80.672	39.9102	79.6451	1258.218	103.288	128.417	158.854	136.44	123.337	126.565	-0.0287	-0.30362	-0.31905	0.2414	-0.44168	0.3069	0.63238	0.05021	-0.10026	-0.28185	-0.21616
MOL_1775	COc1c(Br)cc(F)cc1[N+](=O)[O-]	MOL_1775_C_0	18	0	-41.36432486	-41.7369169	250.021704	-11.5428	-9.198	1.14	5855.95066	172450.0285	118.08817	-0.097	0.06	0.153	-0.031	-0.05	0.171	-0.049	-3221.657344	-0.257	-0.108	1.973	2362.1963	60.5917	49.4088	59.4619	81.7045	42.3522	71.5522	1085.383	96.823	123.797	96.121	123.823	84.319	121.163	0.08304	0.60091	-0.66884	0.86642	-0.24663	0.44444	-0.40892	0.12359	-0.15495	0.32147	0.01913
MOL_1776	O=S(=O)(c1ccc(Br)cc1)N1CCC1	MOL_1776_C_0	24	0	-42.72432488	-43.22418129	276.1498588	-10.7869	-7.5903	3.9	9892.90819	298337.542	155.66215	-0.137	0.088	-0.029	-0.023	-0.084	-0.023	-0.029	-3524.034394	-0.255	-0.052	3.633	2286.862	53.5537	66.4483	72.12	51.1133	72.0457	66.4048	1256.788	116.352	140.304	159.643	133.383	159.723	140.336	0.02545	0.01471	-0.18143	0.48083	-0.44678	0.48312	-0.18441	0.07993	-0.11439	-0.24248	-0.20566
MOL_1777	FC(F)(F)Oc1ccc(Oc2ccc(Br)cc2)cc1	MOL_1777_C_0	27	0	-58.34892586	-58.9905852	333.1006398	-10.8692	-7.2249	2.92	12315.03125	348486.6507	174.30186	-0.16	0.077	-0.034	-0.056	0.142	-0.049	-0.033	-3521.957486	-0.235	-0.045	1.963	2344.2752	63.4665	65.9116	81.0745	42.6847	76.4527	64.493	1240.687	100.075	138.49	148.245	119.507	136.079	140.569	0.00429	-0.00807	-0.27268	0.6922	-0.19292	0.20712	-0.23694	0.0648	-0.1381	-0.23567	-0.28136
MOL_1778	Cc1ccc(-c2ccc(Cl)cc2)cc1Br	MOL_1778_C_0	25	0	-41.57284845	-42.21023319	281.5754396	-10.7116	-7.2388	3.12	11566.68755	355327.3318	172.7864	-0.178	0.072	-0.042	0.009	-0.038	-0.039	0.014	-3533.389133	-0.237	-0.049	2.165	2360.3011	54.5726	65.9334	56.4607	71.7785	67.5983	59.7825	1046.484	92.629	122.803	166.518	148.241	139.003	166.758	0.04998	0.06178	-0.07658	0.6603	0.02633	-0.82588	0.2988	0.05635	-0.10237	-0.22614	-0.05064
MOL_1781	Cc1ccn(-c2cc(Cl)ccc2Br)n1	MOL_1781_C_0	22	0	-39.97159772	-40.5019312	271.5407568	-10.7608	-7.4236	1.25	9527.54704	293982.262	155.26822	-0.148	0.061	-0.032	-0.043	0.101	-0.049	0.058	-3527.327368	-0.241	-0.048	1.788	2380.3952	69.6642	63.929	71.7378	56.2498	68.7111	56.3382	1211.993	89.98	132.027	131.456	115.071	127.988	124.283	0.05971	0.99812	-0.31344	0.01226	-0.04538	0.5472	-1.50299	0.08436	-0.13954	-0.2291	-0.2415
MOL_1782	Cc1cc(Cl)c(Br)cc1[N+](=O)[O-]	MOL_1782_C_0	17	0	-37.13351559	-37.50037228	250.4768335	-11.5259	-9.1183	4.69	6365.79413	203903.6282	124.76041	-0.112	0.073	0.097	-0.05	0.04	-0.011	-0.032	-3506.814676	-0.274	-0.111	3.186	2293.5151	58.175	48.1435	64.5874	57.9706	54.9777	64.0778	1190.869	91.827	113.629	113.465	178.79	98.865	141.008	0.07902	-0.44139	-0.25667	-0.8447	1.59913	-0.81824	0.61071	0.11856	-0.15391	-0.05654	-0.23019
MOL_1783	COc1cc(Br)cc(F)c1[N+](=O)[O-]	MOL_1783_C_0	18	0	-41.36415298	-41.73946249	250.021704	-11.8319	-8.8762	4.98	5868.80819	172683.7141	118.23745	-0.112	0.09	-0.08	0.162	-0.042	0.184	-0.066	-3221.659428	-0.268	-0.094	5.348	2302.8063	52.4297	86.89	43.9933	65.3239	39.5693	84.1549	1236.601	125.238	114.338	123.741	86.21	96.582	103.935	0.02673	-0.16297	0.04146	0.41787	-0.48851	1.07419	-0.2707	0.10165	-0.08859	-0.34	0.36352
MOL_1784	CN(C)CCOc1cc(Br)ccc1[N+](=O)[O-]	MOL_1784_C_0	29	0	-50.07059044	-50.61140825	289.1257377	-10.2956	-8.6392	5	11049.46198	297639.6959	161.76588	-0.136	0.091	-0.083	0.164	-0.027	-0.024	-0.045	-3295.718259	-0.241	-0.091	5.791	2294.4465	48.2064	75.8106	43.1521	61.7127	67.6993	74.9414	1236.364	120.1	128.182	124.277	97.168	158.848	124.798	0.01343	-0.4144	0.48963	-0.49963	0.53635	0.60674	-0.32267	0.08211	-0.08222	-0.33896	0.36076
MOL_1785	Fc1ccc(C(F)F)cc1Br	MOL_1785_C_0	15	0	-35.29899127	-35.62778516	225.0056516	-11.565	-7.7659	1.18	4204.75904	130324.6947	100.87686	-0.11	0.068	-0.04	-0.008	-0.019	-0.044	0.172	-3140.44017	-0.269	-0.05	0.306	2425.7727	68.5645	64.8109	63.6618	70.4147	79.4901	34.7214	1021.432	96.179	130.09	155.762	170.416	138.548	96.049	0.02755	0.39339	-0.64756	-0.03619	0.31417	0.37258	-0.20992	0.10709	-0.1889	-0.21506	-0.13308
MOL_1789	Cc1ccc(Br)cc1B1OC(C)(C)C(C)(C)O1	MOL_1789_C_0	35	0	-50.57739141	-51.23398205	296.9958659	-10.4971	-6.8255	6.12	14001.42546	378850.0608	182.59959	-0.179	0.077	-0.035	-0.04	0.021	-0.084	-0.037	-3253.443512	-0.236	-0.041	3.985	2343.2846	61.2645	63.7574	68.2248	51.9634	68.1583	58.2073	1308.85	96.992	138.775	132.243	191.94	176.572	147.413	0.04279	-0.44395	-0.02358	-0.09019	0.98418	-0.69355	0.47953	0.04985	-0.13349	-0.2276	-0.2304
MOL_179	CCc1cccc(Br)c1	MOL_179_C_0	18	0	-25.79720168	-26.19866912	185.0608817	-10.7787	-6.6309	3.96	4757.25332	144261.214	109.75584	-0.178	0.083	-0.039	-0.029	-0.039	0.018	-0.043	-2882.03256	-0.247	-0.024	2.276	2350.6358	56.3233	69.3836	69.0671	72.5144	50.6597	66.9137	1244.867	103.96	137.326	158.472	149.164	184.981	123.36	-0.00956	0.11512	-0.26281	0.19698	-0.14435	0.26198	-0.13541	0.05428	-0.11029	-0.26002	-0.21804
MOL_1790	COc1ccc(Br)c(B2OC(C)(C)C(C)(C)O2)c1	MOL_1790_C_0	36	0	-54.64116231	-55.29780729	312.9952708	-10.2698	-6.8668	5.52	14906.73589	399412.3421	187.70252	-0.162	0.069	-0.037	-0.052	0.143	-0.068	-0.085	-3328.650415	-0.221	-0.039	3.529	2410.4642	58.0981	63.781	75.741	40.5031	80.4809	66.7251	1219.635	101.597	131.427	133.911	126.788	147.24	172.725	0.00252	0.21378	0.41286	-0.00183	0.43671	-0.03013	-1.0278	0.07569	-0.10283	-0.24191	-0.24226
MOL_1791	Brc1cccc(N2CCC2)c1	MOL_1791_C_0	21	0	-31.36404487	-31.81849797	212.0862616	-9.7769	-6.28	5.77	6359.44942	186104.5636	125.63112	-0.188	0.083	-0.055	-0.029	-0.063	0.066	-0.068	-2975.458553	-0.204	-0.016	3.945	2351.498	55.8157	79.1505	68.9879	90.4191	50.5964	84.9899	1264.333	103.629	121.497	159.149	138.858	149.201	113.578	-0.00402	-0.61935	-0.36238	-0.17633	0.23391	0.36741	0.51099	0.04838	-0.09609	-0.30123	-0.20756
MOL_1792	Brc1ccc(OC2CCC3(CC2)OCCO3)cc1	MOL_1792_C_0	35	0	-54.9625527	-55.60276718	313.1870379	-10.4239	-6.607	5.9	14458.68645	385954.4073	183.77085	-0.176	0.072	-0.035	-0.054	0.148	-0.066	-0.037	-3341.177396	-0.223	-0.022	4.384	2368.621	68.297	65.4511	77.2736	41.611	86.7255	66.4422	1261.033	89.847	137.874	130.237	128.251	138.704	136.606	-0.01171	0.06809	-0.36487	0.06301	-0.17506	1.20771	-0.64983	0.05108	-0.1488	-0.23682	-0.25809
MOL_1794	Clc1cc(Br)ccc1N1CCOCC1	MOL_1794_C_0	25	0	-42.65623562	-43.13779602	276.5572807	-10.1407	-6.9456	3.37	9880.08799	293684.6643	154.65688	-0.159	0.074	-0.047	0.075	0.057	-0.056	-0.04	-3549.607627	-0.219	-0.036	1.678	2369.7808	66.2556	63.761	63.425	51.6047	78.9117	67.4881	1245.495	95.401	112.943	92.824	141.27	146.138	135.777	-0.0037	0.42894	-0.72569	1.45259	-1.49193	0.73853	-0.70563	0.06785	-0.13665	-0.24835	-0.07045
MOL_1795	Brc1ccc(OC2COC2)cc1	MOL_1795_C_0	21	0	-36.04190496	-36.46701644	229.0704275	-10.7428	-6.9	2.73	6524.59132	190307.0276	125.9587	-0.166	0.074	-0.033	-0.05	0.144	-0.065	-0.035	-3070.532737	-0.235	-0.033	1.372	2374.0647	66.1389	64.9335	78.0255	42.5504	87.1771	66.1893	1227.064	95.672	140.052	132.97	125.457	134.63	138.2	-0.01486	0.1245	-0.32599	-0.00308	-0.35752	1.33528	-0.69553	0.05948	-0.14548	-0.23424	-0.2552
MOL_1796	CCCOc1ccc(Br)c(C)c1	MOL_1796_C_0	25	0	-36.19807417	-36.69477569	229.1135214	-10.3433	-6.4412	4.3	7774.52372	218979.3337	137.73486	-0.184	0.06	-0.039	-0.071	0.145	-0.066	0.016	-3035.885782	-0.222	-0.018	2.627	2418.3905	66.4027	65.5799	90.3069	41.239	76.4013	57.6361	1057.495	77.41	133.223	136.507	124.931	111.829	166.454	0.00406	0.11931	-0.48138	0.87261	-0.08096	-0.48746	0.40299	0.04685	-0.13893	-0.22649	-0.31698
MOL_1797	Brc1cccc(OC2CCC2)c1	MOL_1797_C_0	23	0	-35.1566382	-35.63156191	227.0976399	-10.6352	-6.6594	3.4	7212.4572	208054.4128	132.59857	-0.172	0.082	-0.048	-0.028	-0.057	0.149	-0.073	-3034.642063	-0.233	-0.024	1.908	2347.4822	57.0107	74.9921	68.9612	80.554	40.9018	82.6542	1233.874	105.077	128.913	160.38	136.018	123.065	114.66	-0.00023	-0.36199	-0.27269	0.21806	-0.44543	0.13882	0.80156	0.05639	-0.1015	-0.28131	-0.21294
MOL_1798	O=[N+]([O-])c1cc(Br)cc(S(F)(F)(F)(F)F)c1	MOL_1798_C_0	19	0	-56.39420805	-56.7342181	328.0540817	-12.575	-10.0896	2.6	7932.73871	238615.8132	135.10124	-0.06	0.099	-0.023	0.019	-0.019	-0.121	-0.021	-3904.613686	-0.298	-0.129	2.964	2293.4888	54.8747	64.559	50.7372	75.0413	30.5483	62.6279	1229.968	120.275	149.75	95.961	156.632	83.997	141.858	0.0886	0.27412	0.26225	-0.30023	0.58681	-0.34904	-0.29415	0.1322	-0.13237	-0.20672	0.07277
MOL_18	O=S(=O)(Cl)c1ccc(Br)cc1	MOL_18_C_0	15	0	-34.88958927	-35.24131728	255.516241	-11.8739	-8.3456	2.53	6626.55438	231666.4796	129.34075	-0.115	0.093	-0.025	-0.021	-0.084	-0.021	-0.025	-3811.570009	-0.284	-0.09	3.855	2275.1277	48.6949	65.2942	71.9228	49.811	71.9229	65.2891	1261.901	127.079	142.227	161.502	120.536	161.511	142.231	0.03443	0.09455	-0.38676	0.67839	-0.79339	0.67817	-0.3864	0.10022	-0.10711	-0.23808	-0.19578
MOL_180	Brc1ccc(-c2cccc3c2oc2ccccc23)cc1	MOL_180_C_0	31	0	-52.31823804	-53.19902099	323.1835271	-10.5217	-7.3407	4.64	17007.30495	491138.1703	211.10954	-0.173	0.082	-0.035	-0.033	0.016	-0.029	-0.034	-3339.563641	-0.228	-0.057	2.967	2308.1873	57.2795	65.7192	69.3004	61.1886	66.5591	66.3615	1271.589	104.088	138.394	146.604	169.574	155.58	137.575	0.0108	0.04637	-0.49016	-0.0232	0.25602	0.3986	-0.33053	0.06013	-0.11969	-0.24605	-0.20541
MOL_1800	C/C(=C\c1cccc(Br)c1)[N+](=O)[O-]	MOL_1800_C_0	21	0	-38.37083226	-38.85662175	242.0691899	-11.3168	-9.0316	4.4	7281.77065	213182.8499	134.61535	-0.16	0.086	-0.031	-0.024	-0.032	0.023	-0.04	-3124.634373	-0.264	-0.11	4.528	2295.9517	55.4343	64.8116	68.8426	67.7128	61.9424	64.5105	1263.276	109.564	143.972	161.66	158.127	167.869	138.36	0.01795	0.22015	-0.36331	0.31025	-0.1218	1.36844	-0.72551	0.0726	-0.1167	-0.23439	-0.22043
MOL_1801	CC1(C)OB(c2ccc(Br)cc2F)OC1(C)C	MOL_1801_C_0	32	0	-51.63416839	-52.23601322	300.9597109	-11.026	-7.2892	5.69	12475.5356	341980.5523	171.68954	-0.149	0.085	-0.042	-0.028	-0.091	0.173	-0.056	-3313.36411	-0.254	-0.048	3.598	2303.6983	52.675	71.7561	60.8121	80.5966	28.0244	77.313	1303.825	114.916	133.67	168.948	162.264	92.702	112.051	0.02928	0.06088	-0.31723	0.23754	0.05086	0.2203	-0.12214	0.0764	-0.10239	-0.27179	-0.16401
MOL_1803	Cn1cc(-c2cccc(Br)c2)cn1	MOL_1803_C_0	22	0	-35.92366571	-36.46564287	237.0957599	-10.5474	-6.8741	3.35	8006.05982	234435.2957	142.96131	-0.181	0.083	-0.039	-0.028	-0.038	0.016	-0.044	-3067.734459	-0.229	-0.039	1.801	2308.5163	55.8253	69.5183	68.7468	74.9443	62.3919	69.5915	1285.23	103.886	134.261	158.869	150.73	168.676	120.348	-7.00E-05	-0.20107	-0.28696	0.04567	-0.32649	0.5359	-0.13657	0.05377	-0.10817	-0.26077	-0.21661
MOL_1804	Cc1ccc(CCl)c(Br)c1	MOL_1804_C_0	18	0	-29.84293557	-30.23135892	219.5058786	-10.914	-6.9606	4.65	5925.41313	191656.8114	121.95199	-0.164	0.078	0.001	-0.033	-0.04	0.023	-0.044	-3341.632955	-0.252	-0.041	3.443	2385.9494	55.0983	61.1572	66.9693	70.5489	57.5807	64.1164	1083.454	97.346	163.384	145.953	147.382	176.187	119.239	0.02627	0.26384	-0.1302	0.28016	-0.20011	0.7369	-0.58648	0.06894	-0.08646	-0.10413	-0.19204
MOL_1805	O=S(=O)(c1ccc(Br)cc1)N1CCC(F)(F)CC1	MOL_1805_C_0	30	0	-57.54963047	-58.12923368	340.1840185	-11.2388	-7.893	2.54	13781.06612	396404.1418	180.41236	-0.129	0.089	-0.029	-0.025	-0.089	-0.023	-0.028	-3801.210302	-0.266	-0.065	3.521	2269.3735	51.325	67.4241	69.3152	55.106	68.1794	65.7102	1289.457	120.538	138.758	165.479	124.806	164.588	141.2	0.04478	0.12757	-0.3188	0.65944	-1.04834	1.08932	-0.44825	0.08895	-0.10977	-0.2439	-0.20758
MOL_1806	COc1cc(Br)cc(OC(F)(F)F)c1	MOL_1806_C_0	20	0	-46.62553998	-47.01818401	271.0310788	-11.3467	-7.3405	3.67	6495.89423	187129.6393	123.76688	-0.127	0.089	-0.067	0.155	-0.095	0.147	-0.064	-3330.206292	-0.251	-0.036	2.443	2356.7892	55.8539	78.5352	38.4456	99.738	45.608	83.5812	1245.578	117.649	108.568	124.46	124.955	98.506	106.352	0.03127	-0.16201	-0.19439	-0.14682	1.96903	-1.36409	0.07847	0.08667	-0.10296	-0.29252	0.35124
MOL_1807	Clc1ccc(-c2cnco2)c(Br)c1	MOL_1807_C_0	18	0	-37.44377442	-37.89695669	258.4989003	-11.0306	-7.8502	3.94	7602.66973	244442.7552	139.01021	-0.139	0.077	-0.001	-0.027	-0.04	0.101	-0.044	-3507.884708	-0.238	-0.065	1.779	2319.5902	60.4334	68.5804	69.2957	69.8863	57.5955	63.1159	1103.034	101.58	148.087	152.317	140.478	110.608	113.223	0.00288	0.35376	-0.09947	-0.17485	-0.03141	0.50453	-0.67269	0.09222	-0.09201	-0.11846	-0.18871
MOL_181	Cc1ccc(Br)c(F)c1	MOL_181_C_0	15	0	-26.85616498	-27.20321773	189.0247267	-10.9211	-7.0049	5.22	3867.61638	121680.0342	98.62655	-0.14	0.06	-0.037	-0.044	0.023	-0.06	0.164	-2941.953829	-0.249	-0.034	3.329	2443.7282	72.3011	64.0185	73.8294	58.0317	80.2949	36.1157	1065.416	88.924	136.239	137.434	177.71	120.393	91.886	0.00988	0.39349	-0.23235	-0.13067	0.29159	0.43157	-0.27284	0.08863	-0.19608	-0.22756	-0.23748
MOL_1810	Brc1c2ccccc2c(-c2ccc(-c3ccccc3)cc2)c2cc(-c3ccccc3)ccc12	MOL_1810_C_0	54	0	-83.3077445	-84.8774366	485.4138323	-9.9576	-7.9538	4.25	47415.60969	1306685.562	354.25772	-0.18	0.059	0.006	0.006	-0.005	0.005	0.004	-3803.912125	-0.201	-0.082	2.385	2400.0679	57.894	67.2526	66.9361	57.9608	66.161	67.8247	918.785	65.609	182.652	184.962	148.046	182.469	181.822	-0.04657	0.09852	0.97877	0.46528	0.1757	0.34541	0.90319	0.0608	-0.05476	-0.07347	-0.05946
MOL_1811	Fc1ccc(Br)cc1C(F)(F)C(F)(F)F	MOL_1811_C_0	18	0	-51.12922581	-51.4887165	293.0036562	-11.8297	-8.2814	3.28	5921.98249	173912.3126	116.40475	-0.111	0.086	-0.027	-0.04	0.177	-0.035	-0.031	-3477.492585	-0.269	-0.066	2.997	2329.2597	61.8077	61.3914	78.8412	35.8935	75.6984	64.5172	1216.212	110.085	144.626	135.588	96.26	124.207	143.036	0.04514	-0.02426	-0.3087	0.22568	0.07575	-0.21595	0.2296	0.09142	-0.13941	-0.21665	-0.27667
MOL_1812	CC1(C)OB(c2cc(Br)cc(-c3ccccc3)c2)OC1(C)C	MOL_1812_C_0	42	0	-62.29435205	-63.19849778	359.0654269	-10.6015	-7.0215	5.72	22204.04077	599159.991	233.69457	-0.176	0.081	-0.037	-0.074	-0.036	0.013	-0.039	-3445.19854	-0.236	-0.047	3.625	2306.5061	57.1798	61.4456	65.7281	65.0837	53.3849	64.3786	1287.383	100.922	145.214	186.403	161.706	169.561	128.621	0.07377	-0.36179	0.23949	-0.55227	-0.40141	0.69428	-0.03648	0.0534	-0.11681	-0.20561	-0.38442
MOL_1813	C#CCOc1ccc(F)c(Br)c1	MOL_1813_C_0	18	0	-35.12716632	-35.61377729	229.0456035	-10.8919	-7.1131	4.61	5925.22735	180791.3307	121.55711	-0.132	0.062	0.154	-0.049	-0.057	0.146	-0.074	-3093.301611	-0.238	-0.035	2.997	2418.4278	69.5253	41.5743	80.1465	79.4292	45.9134	80.2442	999.028	93.652	86.074	136.193	132.869	118.169	118.941	0.02277	-0.07317	-0.37753	0.42658	-0.47514	0.26231	0.54186	0.09296	-0.17236	0.37097	-0.27149
MOL_1814	Brc1ccc(-c2cncs2)cc1	MOL_1814_C_0	18	0	-32.56919667	-33.04134373	240.119286	-10.8075	-7.9576	2.25	7612.6736	253309.096	141.77975	-0.162	0.084	-0.033	-0.033	0.011	-0.031	-0.033	-3371.260696	-0.233	-0.071	1.04	2337.729	57.4016	65.8009	74.5525	66.3397	69.1849	65.4352	1257.473	105.393	138.599	146.731	169.821	134.453	138.372	-0.00929	0.13521	-0.64745	-0.45324	-0.07806	1.10289	-0.51658	0.06983	-0.12297	-0.24128	-0.19432
MOL_1815	Brc1ccc(-c2cscn2)cc1	MOL_1815_C_0	18	0	-32.56940106	-33.04265922	240.119286	-10.691	-7.6566	3.89	7609.59464	253209.4116	141.7264	-0.167	0.083	-0.034	-0.027	0.011	-0.035	-0.034	-3371.264718	-0.231	-0.059	2.984	2334.0222	57.1586	65.1581	68.0192	64.5475	73.2352	66.4236	1273.12	103.594	138.252	158.879	168.91	147.153	136.579	-0.00964	0.05343	-0.34663	0.52917	-0.10401	-0.15072	-0.61967	0.06258	-0.12063	-0.2443	-0.1935
MOL_1817	Brc1cccc(-c2ccno2)c1	MOL_1817_C_0	18	0	-33.35378729	-33.81759255	224.0539035	-11.1285	-7.8855	0.72	6265.12995	191050.3307	126.96219	-0.16	0.087	-0.032	-0.024	-0.029	0.008	-0.039	-3048.254958	-0.249	-0.07	1.259	2331.3431	55.7722	65.7099	68.3245	74.1811	67.5265	69.3901	1322.174	108.445	140.879	161.75	165.381	157.662	127.286	0.00355	-0.70228	-0.21917	0.09553	0.51493	0.21001	-0.31471	0.06931	-0.11679	-0.24186	-0.21743
MOL_1819	Brc1ccccc1CN1CCCCC1	MOL_1819_C_0	30	0	-40.87596953	-41.4618197	254.1661138	-9.5534	-6.6202	3.74	10734.23249	292070.0584	161.13717	-0.164	0.08	-0.036	-0.031	-0.032	-0.037	0.004	-3093.439504	-0.213	-0.023	1.723	2350.9871	53.9609	64.1661	71.2092	72.4149	67.4004	56.9502	1087.626	109.192	137.137	157.654	160.607	146.588	172.392	0.08604	-0.22894	-0.12808	0.26257	-0.11099	0.17097	0.68258	0.07581	-0.10547	-0.24296	-0.23121
MOL_182	Brc1ccc2cc3ccccc3cc2c1	MOL_182_C_0	24	0	-38.64671628	-39.33281952	257.1252971	-10.2161	-8.0027	4.21	10484.91549	312853.1191	166.51272	-0.175	0.082	-0.036	-0.033	0.01	0.012	-0.042	-3110.69545	-0.209	-0.079	2.414	2322.1046	58.8283	69.03	67.945	68.214	66.34	66.282	1241.069	99.745	129.642	136.172	195.866	188.206	117.396	-0.00405	-0.24759	-0.33547	-0.04558	0.16609	-0.14103	0.34384	0.0608	-0.12649	-0.25225	-0.18804
MOL_1821	Brc1ccc(Oc2cccnc2)cc1	MOL_1821_C_0	22	0	-38.68735337	-39.26026805	250.0912568	-10.3474	-7.168	4.03	8644.08041	255322.7074	149.28001	-0.163	0.077	-0.034	-0.055	0.143	-0.049	-0.033	-3125.710394	-0.235	-0.045	2.557	2352.6182	63.7736	65.9543	80.9749	42.9434	76.8241	64.6442	1253.85	99.363	138.797	148.236	118.699	135.628	140.323	-0.01077	0.06824	-0.37514	0.76878	-0.25927	0.28378	-0.3042	0.06381	-0.13796	-0.23473	-0.27979
MOL_1822	CC(C)(C)c1ccc(Cl)c(Br)c1	MOL_1822_C_0	24	0	-36.17666459	-36.6595048	247.5591134	-10.7996	-6.9081	4.84	8601.79639	260161.8073	145.32798	-0.148	0.071	0.087	-0.042	-0.035	0.012	-0.045	-3420.26116	-0.248	-0.032	3.45	2306.8611	56.5905	58.7992	68.2325	71.8925	48.1268	69.0066	1183.102	87.695	96.324	135.625	158.796	180.366	128.489	0.04182	-0.37664	-0.36669	0.15726	0.3657	0.18068	-0.50332	0.08812	-0.13054	-0.0956	-0.22722
MOL_1823	Cc1cc(C)c([N+](=O)[O-])c(C)c1Br	MOL_1823_C_0	23	0	-39.42799099	-39.90448482	244.0850714	-11.1398	-8.6641	4.27	7574.35361	216264.5828	135.1783	-0.159	0.058	0.022	-0.02	0.025	-0.051	0.021	-3125.865793	-0.258	-0.093	3.789	2341.748	55.4375	61.875	48.9351	64.5207	68.4884	54.7835	920.995	79.035	162.115	91.008	172.545	114.198	171.179	0.07293	0.66626	0.14439	-0.03698	0.78137	-1.33222	0.26978	0.07293	-0.11258	-0.0246	0.07368
MOL_1824	CC(C)Sc1cccc(Br)c1	MOL_1824_C_0	22	0	-32.20192399	-32.65364181	231.1522865	-10.0827	-6.7767	2.43	7821.5726	248758.5691	141.07148	-0.173	0.082	-0.043	-0.026	-0.04	0.053	-0.05	-3319.53805	-0.221	-0.028	1.428	2319.0042	56.0234	72.036	69.8479	73.4651	52.6761	72.6276	1257.729	103.769	131.673	157.598	147.081	153.13	131.187	-0.00244	-0.01093	-0.44411	0.37854	-0.50455	0.43038	0.19827	0.05739	-0.10266	-0.26871	-0.21188
MOL_1825	Cc1ccc(Br)c(S(=O)(=O)Cl)c1	MOL_1825_C_0	18	0	-38.06391709	-38.46384693	269.5428584	-11.5192	-8.0497	7.65	7958.91316	267641.0743	140.90386	-0.104	0.078	-0.03	-0.03	0.034	-0.036	-0.102	-3850.881487	-0.267	-0.083	6.093	2284.4253	60.7489	63.1858	63.9663	59.0835	69.9455	50.3061	1029.906	125.433	138.865	156.55	179.271	142.224	109.784	0.10374	0.77054	-0.08919	0.14942	0.33688	0.50808	-1.79312	0.13773	-0.12498	-0.22897	-0.19387
MOL_1827	Brc1cccc(C2CCC2)c1	MOL_1827_C_0	22	0	-31.08844708	-31.56120779	211.098235	-10.7694	-6.6195	3.83	6616.16237	193655.9063	127.81897	-0.18	0.082	-0.039	-0.029	-0.04	0.015	-0.042	-2959.42295	-0.247	-0.025	2.308	2337.5274	55.5728	69.0338	70.092	72.4448	44.7226	68.2281	1262.846	103.87	135.478	156.958	138.884	188.059	136.942	-0.00453	-0.09769	-0.34637	0.16908	-0.07752	0.84446	-0.24641	0.05281	-0.11033	-0.26022	-0.2181
MOL_1828	Clc1cc(Cl)c(Br)cc1Cl	MOL_1828_C_0	12	0	-31.60301794	-31.86905136	260.3426374	-11.2714	-7.7765	2.03	6085.28315	232838.4435	124.04794	-0.103	0.071	0.089	-0.052	0.088	0.085	-0.046	-4182.171632	-0.26	-0.057	0.065	2337.3952	58.873	57.5146	66.8857	58.447	59.273	64.472	1124.058	95.222	101.361	115.512	102.378	100.255	114.789	0.00268	0.1121	-0.4831	0.32224	-0.25101	0.19631	-0.63328	0.1171	-0.1425	-0.08503	-0.23044
MOL_1829	O=S(=O)(c1ccc(Br)cc1)C1CCCC1	MOL_1829_C_0	28	0	-45.63729465	-46.20522732	289.1884497	-11.1647	-7.6316	4.3	11816.31886	349097.5763	169.2575	-0.14	0.087	-0.03	-0.024	-0.077	-0.025	-0.03	-3547.355101	-0.271	-0.058	4.188	2276.4673	51.8489	66.8119	68.3606	53.636	69.8613	65.8426	1288.842	118.496	139.296	166.533	132.007	163.567	140.766	0.03541	0.07082	-0.20981	0.34052	-1.12627	1.18674	-0.41492	0.0835	-0.10995	-0.24359	-0.20719
MOL_183	COc1ccc(N(c2ccc(Br)cc2)c2ccc(OC)cc2)cc1	MOL_183_C_0	42	0	-67.14759767	-68.16989905	384.2666923	-9.508	-6.5592	5.77	25378.50258	686580.4633	254.03624	-0.183	0.072	-0.036	-0.051	0.065	-0.051	-0.036	-3549.94152	-0.181	-0.034	4.051	2338.0159	67.3991	66.0284	75.4927	52.4666	75.2105	66.084	1219.626	86.475	136.97	149.006	143.98	149.715	136.678	0.00773	0.11155	-0.4323	0.80178	-0.42715	0.45822	-0.33107	0.04942	-0.14534	-0.23807	-0.25412
MOL_1830	CCC(C)c1ccccc1Br	MOL_1830_C_0	24	0	-32.12756692	-32.62209329	213.1141165	-10.7148	-6.5904	3.48	7166.72667	204294.3501	133.04423	-0.184	0.073	-0.036	-0.032	-0.033	-0.033	0.011	-2960.669446	-0.247	-0.024	1.715	2379.9951	55.0224	64.9893	72.3056	71.1159	71.2559	50.7889	1075.541	82.557	134.473	154.626	163.65	162.098	177.925	0.04833	0.26535	-0.36358	0.31311	-0.05377	0.28593	-0.16959	0.05374	-0.10662	-0.24376	-0.23422
MOL_1831	CC(C)c1cc(Br)ccc1Cl	MOL_1831_C_0	21	0	-33.01342074	-33.44934596	233.532496	-10.8902	-7.0023	2.29	7201.89099	224536.8504	133.6243	-0.161	0.079	-0.04	0.01	0.087	-0.039	-0.037	-3380.946446	-0.247	-0.035	0.767	2363.6551	58.4452	67.6089	50.1118	59.708	67.4609	68.6805	1195.292	103.414	137.496	170.521	94.315	132.868	132.154	7.00E-05	0.20251	0.17533	-1.01152	0.38465	0.2293	-0.31161	0.06457	-0.11734	-0.23147	-0.02617
MOL_1832	Fc1ccc(-c2cccc(Br)c2)cc1	MOL_1832_C_0	22	0	-38.57838366	-39.17338197	251.0942877	-10.9502	-7.3506	3.05	8601.92666	257189.582	149.4811	-0.17	0.084	-0.036	-0.027	-0.036	0.015	-0.04	-3133.710906	-0.243	-0.048	1.786	2304.5389	55.6963	68.1755	68.8302	72.2868	53.8091	66.8008	1259.218	106.525	137.756	159.431	152.05	171.181	126.202	0.03412	0.04053	-0.30832	0.03726	-0.12747	0.83882	-0.28854	0.06094	-0.11097	-0.25285	-0.21772
MOL_1834	CC(C)Cc1ccccc1Br	MOL_1834_C_0	24	0	-32.12964458	-32.62465887	213.1141165	-10.7065	-6.6029	3.32	7164.47552	204275.718	133.02029	-0.182	0.073	-0.036	-0.033	-0.033	-0.037	0.012	-2960.67196	-0.247	-0.023	1.585	2372.4869	56.6799	64.7942	72.1439	71.9683	66.4851	55.3572	1089.815	90.835	135.597	155.835	161.074	144.302	174.804	0.06677	0.22574	-0.37779	0.26792	-0.08475	0.10017	0.57911	0.05349	-0.10741	-0.24347	-0.23484
MOL_1835	Brc1cccc(OC2CCCCC2)c1	MOL_1835_C_0	29	0	-41.51729743	-42.0850949	255.1508747	-10.5725	-6.6127	3.62	10133.91555	279376.6101	156.0154	-0.174	0.082	-0.049	-0.028	-0.057	0.151	-0.074	-3113.31568	-0.23	-0.022	2.231	2339.0473	57.1862	75.494	68.9467	80.0209	40.6558	83.1557	1258.505	103.631	127.407	160.095	134.402	123.992	117.349	-0.00975	-0.2353	-0.26678	0.20101	-0.39038	0.15738	0.62189	0.05424	-0.10099	-0.28366	-0.21279
MOL_1836	COc1ccc(Br)cc1Cc1ccccc1	MOL_1836_C_0	29	0	-44.74546673	-45.44267849	277.156465	-10.4173	-6.5835	4.75	12333.907	348820.151	177.2608	-0.178	0.07	-0.041	-0.068	0.136	-0.001	-0.046	-3188.313062	-0.225	-0.027	3.076	2371.9375	66.7536	67.9508	87.6946	42.5732	62.6282	65.8718	1214.913	91.942	134.643	138.455	122.932	157.091	113.928	0.02217	0.2129	-0.84215	0.80185	-0.63528	0.61535	-0.21142	0.05138	-0.1356	-0.24032	-0.29681
MOL_1838	Fc1cc(Br)c(Cl)cc1Cl	MOL_1838_C_0	12	0	-31.77780796	-32.04933402	243.888103	-11.385	-7.8622	1.9	5032.59565	184550.5673	112.23129	-0.101	0.07	-0.054	0.163	0.081	-0.053	0.088	-3821.817079	-0.261	-0.057	0.239	2288.8337	57.9271	76.0914	39.2875	68.6141	65.7264	60.3494	1184.93	97.146	113.36	90.416	100.093	116.871	98.187	0.01391	-0.25397	-0.0335	-0.03258	0.28951	0.18576	-0.31155	0.11891	-0.14191	-0.28368	0.40953
MOL_1839	FC(F)(F)C(F)(c1ccc(Br)cc1)C(F)(F)F	MOL_1839_C_0	21	0	-58.51899785	-58.92108154	325.020736	-11.6943	-7.9922	0.95	7474.46317	212622.4708	130.04934	-0.126	0.093	-0.027	-0.02	-0.015	-0.031	-0.026	-3616.060051	-0.271	-0.055	1.568	2291.5008	53.1351	65.3946	70.9592	69.5336	69.8189	65.7556	1220.72	117.541	142.438	168.176	147.093	164.083	142.082	0.02574	0.12603	-0.14327	0.25536	-0.20089	0.08949	-0.32167	0.08589	-0.11481	-0.23851	-0.19704
MOL_184	Clc1cccc(Br)c1Cl	MOL_184_C_0	12	0	-27.55610647	-27.83534943	225.8976406	-11.241	-7.4432	3.61	4865.61584	179960.0542	111.49802	-0.12	0.074	-0.038	-0.029	-0.041	0.088	0.08	-3722.57631	-0.264	-0.045	2.834	2299.694	55.44	67.4216	72.4937	69.6314	56.1647	56.3658	1160.358	96.119	135.32	156.209	137.715	102.061	89.924	-0.01439	-0.13004	-0.26994	0.40632	-0.25691	0.37311	-0.57789	0.10817	-0.134	-0.24034	-0.21819
MOL_1840	Cc1cc(Br)cc([N+](=O)[O-])c1C	MOL_1840_C_0	20	0	-36.25651416	-36.68538678	230.058454	-11.3072	-8.8487	5.85	6285.5957	184140.3036	123.69609	-0.144	0.083	-0.04	0.019	0.024	-0.006	-0.037	-3086.541684	-0.263	-0.101	4.777	2311.2138	59.1623	60.5701	56.9094	63.2032	48.845	67.8385	1271.401	106.179	122.285	170.089	173.843	100.526	133.757	0.038	-0.02661	-0.83997	0.20033	0.85954	0.00905	0.45485	0.08299	-0.12236	-0.21094	-0.02059
MOL_1841	CCC(C)(C)c1ccc(Br)cc1	MOL_1841_C_0	27	0	-35.29134187	-35.83376126	227.1407339	-10.6602	-6.5645	4.39	8551.9895	238222.2798	144.65103	-0.181	0.08	-0.038	-0.037	0.014	-0.033	-0.037	-2999.983624	-0.242	-0.024	2.505	2325.3057	59.9012	66.3849	71.2026	50.475	69.9444	66.2888	1302.657	99.687	136.877	155.387	190.776	159.605	137.241	0.00173	0.04376	-0.6873	0.39697	0.40569	0.34184	-0.41098	0.05427	-0.12539	-0.2418	-0.22432
MOL_1842	COc1cccc(Br)c1Cl	MOL_1842_C_0	16	0	-30.73968659	-31.08021004	221.4786661	-10.8149	-7.009	6.01	5333.53773	174986.2785	115.60223	-0.133	0.072	-0.048	-0.034	-0.071	0.139	0.065	-3377.513602	-0.242	-0.031	4.157	2305.514	55.505	73.5439	72.5716	89.8209	41.8361	65.6029	1150.763	94.694	125.929	157.466	139.322	122.16	84.343	0.00663	-0.48992	-0.28796	-0.02846	0.3869	-0.1094	0.36181	0.09842	-0.13193	-0.26583	-0.21343
MOL_1845	Brc1ccc(-c2csc(N3CCCCC3)n2)cc1	MOL_1845_C_0	33	0	-50.84388026	-51.55963267	323.2511355	-9.7957	-7.143	6.38	16684.03418	488624.562	203.94126	-0.176	0.081	-0.035	-0.028	0.01	-0.036	-0.035	-3622.005074	-0.198	-0.044	4.802	2361.6734	58.8547	65.7727	68.742	63.9865	73.475	66.8661	1180.759	98.972	136.245	156.291	170.423	148.672	135.202	-0.02267	0.28003	-0.87843	0.75707	0.17254	0.28933	-0.8022	0.05518	-0.12304	-0.2464	-0.19773
MOL_1848	Brc1ccc(/N=N/N2CCCC2)cc1	MOL_1848_C_0	26	0	-40.3500381	-40.89535144	254.1262854	-9.7188	-6.9991	6.56	9360.94777	261162.0782	150.88219	-0.189	0.071	-0.036	-0.049	0.067	-0.052	-0.038	-3124.235739	-0.209	-0.037	4.852	2342.9834	65.8225	67.1986	74.8369	48.032	80.112	67.9856	1227.515	92.464	137.586	142.373	150.927	135.612	136.276	0.00531	-0.09367	-0.28481	0.25096	-0.09575	0.29125	-0.1158	0.04941	-0.14031	-0.24079	-0.23869
MOL_185	COc1ccc(Br)cc1F	MOL_185_C_0	16	0	-30.91706737	-31.26329739	205.0241317	-10.8238	-7.0236	4.67	4341.2297	133345.8961	103.64193	-0.152	0.073	-0.042	-0.069	0.132	0.15	-0.056	-3017.159961	-0.234	-0.029	3.317	2363.9671	67.3275	71.0598	86.4646	50.1161	43.2644	76.3209	1244.037	97.153	132.503	140.687	115.868	85.459	113.476	-0.02037	0.14486	-0.68273	0.76511	0.04585	0.27771	-0.13433	0.06865	-0.13949	-0.24798	-0.29641
MOL_1850	CN(C)c1ccc(/N=N/c2ccc(Br)cc2)cc1	MOL_1850_C_0	32	0	-49.91452882	-50.68303622	304.1851105	-9.3194	-7.9809	8.23	15088.03435	416318.1282	195.39226	-0.184	0.073	-0.036	-0.044	0.067	-0.042	-0.036	-3277.883233	-0.193	-0.076	6.796	2332.4954	63.6431	64.6427	73.0029	45.7139	89.5948	66.6009	1234.977	95.512	141.855	150.451	146.853	127.888	138.585	0.00437	0.04712	-0.25491	0.23261	-0.56806	0.95828	-0.56297	0.05363	-0.13432	-0.24341	-0.22972
MOL_1853	Brc1cccc(CCCOC2CCCCO2)c1	MOL_1853_C_0	36	0	-51.90806365	-52.56829977	299.2035145	-10.7431	-6.5973	4.07	14438.55048	381150.9925	184.53625	-0.18	0.082	-0.039	-0.028	-0.032	0.028	-0.04	-3267.173546	-0.244	-0.025	2.413	2318.2377	57.019	68.6603	69.2234	70.3005	51.9102	65.0506	1289.314	105.021	139.73	160.181	164.886	186.327	120.925	0.04123	0.24929	-0.3221	0.32827	-0.5247	0.71157	-0.37479	0.05319	-0.11278	-0.26522	-0.2194
MOL_1854	CS(=O)(=O)c1ccc([N+](=O)[O-])cc1Br	MOL_1854_C_0	20	0	-44.43329353	-44.86529583	280.0954339	-11.9919	-9.6124	4	8341.50553	258653.8282	142.43197	-0.096	0.085	-0.026	0.009	-0.019	-0.021	-0.084	-3595.795037	-0.291	-0.127	3.85	2297.5703	56.5141	65.8307	49.2458	73.1826	67.8449	46.5267	1100.24	123.595	142.973	101.366	167.435	167.693	131.875	0.11828	0.45678	0.28252	-0.09831	0.28529	0.17469	-1.22036	0.13852	-0.12246	-0.21845	0.07928
MOL_1856	CCCCc1ccc(-c2ccc(Br)cc2)cc1	MOL_1856_C_0	34	0	-47.01396838	-47.80383923	289.2102949	-10.5139	-7.0377	4.68	15163.7548	418135.2758	195.69054	-0.176	0.081	-0.035	-0.033	0.012	-0.033	-0.035	-3191.740808	-0.229	-0.043	2.694	2316.2631	58.1378	66.0373	69.3665	55.2543	69.3916	66.0349	1293.889	102.363	138.158	146.245	180.394	146.555	138.076	0.00833	0.11749	-0.49289	0.19349	0.4018	0.25665	-0.48853	0.0579	-0.12312	-0.24406	-0.20856
MOL_1857	COCOc1cc(F)ccc1Br	MOL_1857_C_0	20	0	-38.15105148	-38.54589041	235.050154	-10.9135	-7.063	1.75	6004.07279	174561.0704	120.41812	-0.137	0.053	-0.036	-0.06	0.17	-0.084	0.148	-3131.69923	-0.239	-0.028	1.363	2446.5521	73.2905	65.0094	88.4174	33.7018	93.5227	43.5078	1046.032	83.075	141.116	123.905	91.584	117.981	124.086	0.0405	0.38272	-0.54812	0.54527	-0.29903	0.98695	-0.7778	0.08472	-0.17819	-0.22359	-0.31216
MOL_1858	COCOc1ccc(Br)c(OC)c1	MOL_1858_C_0	24	0	-41.15641649	-41.60612711	247.0857139	-10.3454	-6.5031	5.8	7723.95312	216242.4151	136.43508	-0.154	0.047	-0.037	-0.067	0.145	-0.103	0.141	-3146.988238	-0.219	-0.014	3.861	2444.1183	75.792	65.111	87.0797	40.9722	99.9373	42.0465	1061.632	75.608	139.077	120.987	121.683	123.892	124.84	0.03865	1.04197	-0.85835	-0.01924	-0.77203	2.01086	-1.35348	0.07499	-0.1842	-0.22459	-0.28907
MOL_186	Brc1cccc(-n2c3ccccc3c3ccccc32)c1	MOL_186_C_0	32	0	-51.69530578	-52.60760302	322.1987662	-10.0797	-6.9993	3.11	17726.35238	507562.9708	215.87276	-0.166	0.085	-0.04	-0.027	-0.045	0.069	-0.05	-3319.701249	-0.212	-0.041	1.65	2287.4136	55.3016	69.135	68.2601	73.7057	58.1758	68.1346	1293.922	110.33	136.422	161.669	156.165	128.302	131.349	0.05475	-0.17696	-0.49941	0.07781	-0.13974	0.62139	0.16017	0.06802	-0.1103	-0.25575	-0.21538
MOL_1860	CCCOc1c(C)cc(Br)cc1C	MOL_1860_C_0	28	0	-39.36096389	-39.90333767	243.1401388	-10.5708	-6.5239	4.36	9209.26782	253881.5219	149.27088	-0.175	0.074	-0.054	-0.002	0.121	0.001	-0.054	-3075.202927	-0.233	-0.022	2.741	2397.1625	62.9463	66.664	64.3319	43.5625	61.5603	67.6508	1210.714	96.076	115.122	156.45	112.637	159.136	117.05	0.00246	0.62098	-0.95227	1.61209	-1.96753	1.48602	-0.64648	0.05087	-0.11107	-0.24736	-0.05871
MOL_1861	Brc1ccccc1-c1cnco1	MOL_1861_C_0	18	0	-33.3937637	-33.85969802	224.0539035	-10.901	-7.5697	4.81	6249.55479	190347.8496	126.64238	-0.161	0.075	-0.032	-0.027	-0.028	-0.028	0.001	-3048.288403	-0.236	-0.057	3.049	2327.45	60.0398	63.3217	71.1745	70.9869	69.377	66.4995	1142.2	100.429	136.621	157.632	164.85	156.398	149.172	-0.00467	-0.13093	-0.15356	0.21604	0.00071	-0.04347	0.50254	0.07698	-0.09933	-0.24288	-0.22488
MOL_1863	Brc1cccc(-c2cccs2)c1	MOL_1863_C_0	19	0	-32.28943223	-32.79056711	239.1312594	-10.5913	-7.5993	3.37	8032.34384	266594.3407	146.33747	-0.172	0.085	-0.037	-0.026	-0.036	0.014	-0.042	-3355.2184	-0.226	-0.062	1.944	2347.8608	55.6614	68.8011	68.9025	74.4244	61.7359	72.2213	1308.527	104.554	135.296	157.799	143.01	164.258	123.879	-0.00196	-0.02899	-0.26137	0.16644	0.43421	0.22996	-1.04256	0.05985	-0.1103	-0.25543	-0.21572
MOL_1865	CC1(c2ccc(F)c(Br)c2)OCCO1	MOL_1865_C_0	24	0	-43.46508203	-43.93103326	261.0875073	-11.1281	-7.2145	4.32	8052.85886	228338.4595	138.24784	-0.129	0.063	0.165	-0.049	-0.033	-0.02	-0.039	-3209.132784	-0.255	-0.036	2.805	2401.1205	68.7015	36.5933	80.9024	71.899	56.9662	65.9207	1017.353	91.948	92.087	134.096	161.376	155.893	136.78	0.06022	0.1461	-0.34686	0.19619	-0.0209	-0.18444	0.17056	0.0936	-0.18319	0.39418	-0.27965
MOL_1866	Brc1cccc(C2=NCCO2)c1	MOL_1866_C_0	20	0	-34.42212604	-34.8795136	226.069785	-10.9099	-7.643	3.19	6540.10771	193615.8338	127.51976	-0.16	0.085	-0.031	-0.024	-0.028	0.003	-0.031	-3049.503624	-0.245	-0.057	1.996	2341.4122	56.7422	64.228	69.6135	69.3197	67.2481	65.7103	1304.039	105.554	143.557	159.345	170.46	155.852	142.618	0.00403	-0.42516	-0.15583	-0.04909	-0.01655	-0.03125	0.4564	0.06472	-0.12246	-0.23602	-0.22699
MOL_1868	Cc1nccn1Cc1ccc(Br)cc1	MOL_1868_C_0	25	0	-39.10444564	-39.69672318	251.1223773	-10.1125	-7.0609	4.29	9456.15251	270070.8735	154.37137	-0.164	0.083	-0.033	-0.031	0.007	-0.036	-0.034	-3107.068079	-0.227	-0.039	3.642	2317.8646	57.4111	64.7874	70.3867	59.5838	70.3546	66.3918	1284.858	106.81	142.254	165.7	173.549	146.53	138.898	0.01035	0.11684	-0.78441	0.50712	0.79087	0.51619	-0.45579	0.06671	-0.1218	-0.23807	-0.21563
MOL_187	Brc1ccc(-c2cc(-c3ccccc3)nc(-c3ccccc3)n2)cc1	MOL_187_C_0	40	0	-64.67590745	-65.80903154	387.2722353	-9.9116	-7.8023	3.72	26866.6213	749307.91	265.1187	-0.165	0.085	-0.035	-0.03	0.006	-0.023	-0.033	-3528.702576	-0.241	-0.075	2.252	2291.7713	53.6588	66.3143	71.0852	59.3422	67.1473	65.3192	1261.919	109.576	137.159	154.42	170.082	164.315	138.541	0.01435	0.24802	-0.65657	0.27516	0.43916	0.76925	-0.77848	0.06821	-0.11239	-0.24849	-0.2019
MOL_1870	CC(C)(C)Oc1ccccc1Br	MOL_1870_C_0	25	0	-36.19365231	-36.69341798	229.1135215	-10.3549	-6.5314	4.74	7784.37372	219148.4676	137.81387	-0.163	0.056	-0.037	-0.043	-0.034	-0.069	0.148	-3035.881844	-0.227	-0.02	2.91	2431.8226	64.9529	64.9905	79.1576	72.0503	84.0551	45.1574	1034.365	84.512	138.197	147.37	158.048	132.967	123.8	0.02825	0.48391	-0.60903	0.41629	-0.24745	0.94274	-0.91676	0.07452	-0.15911	-0.23726	-0.25869
MOL_1873	CC(C)Cc1cccc(Br)c1	MOL_1873_C_0	24	0	-32.12942104	-32.62516722	213.1141165	-10.7521	-6.6127	4.04	7165.16299	204293.4867	133.02685	-0.179	0.082	-0.039	-0.029	-0.04	0.02	-0.043	-2960.669916	-0.247	-0.024	2.329	2332.1912	56.8826	69.5196	69.1608	72.2279	52.8471	64.8339	1240.099	103.261	136.9	158.266	153.47	183.022	121.072	0.01027	0.146	-0.28084	0.28934	0.06737	0.85564	-0.49888	0.05409	-0.10978	-0.25994	-0.21847
MOL_1874	Fc1ccc(Br)c(CCl)c1	MOL_1874_C_0	15	0	-30.89824431	-31.23119513	223.4697236	-11.265	-7.5212	2.13	4941.3325	165602.6177	110.98469	-0.141	0.075	-0.033	-0.047	0.173	-0.052	0.011	-3401.551721	-0.257	-0.055	2.035	2386.0721	61.1473	63.0469	80.7534	34.1664	79.1254	55.9996	1061.451	97.562	137.934	134.223	93.135	122.246	166.1	0.03274	-0.06196	-0.19998	0.41126	0.04301	0.20152	0.19146	0.08099	-0.11512	-0.22845	-0.28043
MOL_1877	Cc1ccc(-n2cccc2)c(Br)c1	MOL_1877_C_0	23	0	-35.65859444	-36.23594628	236.1077334	-10.061	-6.8837	4.68	8446.10463	247001.057	147.5321	-0.164	0.066	0.053	-0.044	-0.041	0.019	-0.045	-3051.696648	-0.216	-0.034	3.13	2362.1958	61.0151	58.6209	70.4252	70.1253	60.5027	63.6138	1189.145	92.492	127.168	140.442	147.706	172.634	117.921	0.09208	1.05116	-1.36797	0.44973	-0.20669	0.72492	-0.84209	0.08013	-0.11539	0.13005	-0.21877
MOL_1878	Cc1ccc(N(c2ccc(C)cc2)c2cccc(Br)c2)cc1	MOL_1878_C_0	40	0	-59.02401896	-60.04790531	352.2678825	-9.6208	-6.5545	4.65	23113.45583	634009.1091	244.19159	-0.179	0.083	-0.048	-0.029	-0.053	0.069	-0.058	-3399.523912	-0.19	-0.033	2.789	2303.0086	56.4458	74.057	69.1736	77.5158	50.3434	72.0309	1289.928	103.804	126.574	158.595	154.589	138.92	129.622	0.03734	-0.22043	-0.49138	0.25167	0.15153	-0.19011	0.54512	0.05497	-0.10447	-0.27869	-0.21444
MOL_1881	Fc1cc(Br)ccc1Oc1ccccc1	MOL_1881_C_0	23	0	-42.63961595	-43.23578705	267.0936927	-10.7132	-7.1812	3.02	9299.27425	273867.8241	154.38725	-0.147	0.075	-0.056	0.144	0.132	-0.054	-0.04	-3208.911914	-0.234	-0.038	1.316	2333.9455	64.1467	75.0482	43.5841	54.1715	74.2397	69.6377	1258.858	101.785	113.458	81.512	106.767	137.228	134.716	0.0098	-0.04599	-0.21754	0.60328	0.27426	0.04794	-0.22694	0.07459	-0.13154	-0.29724	0.37197
MOL_1882	C#Cc1ccc(-c2ccc(Br)cc2)cc1	MOL_1882_C_0	24	0	-38.56708138	-39.3093929	257.1252971	-10.5565	-7.3181	3.75	10585.3165	316259.8279	167.04512	-0.174	0.082	-0.035	-0.033	0.011	-0.033	-0.035	-3110.618031	-0.232	-0.061	1.235	2318.5599	57.0438	65.7118	69.3927	56.2807	69.3985	65.7037	1288.885	105.241	138.952	147.392	178.173	147.393	138.942	0.0116	0.09549	-0.46756	0.18214	0.47572	0.183	-0.46771	0.06281	-0.12067	-0.24341	-0.20652
MOL_1883	CCCCOc1ccc(Br)c(F)c1F	MOL_1883_C_0	25	0	-44.6280286	-45.10663658	265.0944463	-10.9912	-7.2769	6.58	8216.10238	229423.5905	139.30803	-0.118	0.05	-0.045	-0.075	0.136	0.13	0.149	-3234.347626	-0.239	-0.029	4.811	2437.8494	77.4418	71.4716	90.4877	50.4935	50.8434	44.7866	1034.737	81.605	133.628	138.709	113.086	80.598	88.722	0.01345	0.46614	-0.76648	0.75758	0.00138	0.28988	-0.15963	0.09824	-0.20872	-0.23467	-0.31027
MOL_1884	Fc1cc(Br)cc(-c2ccccc2)c1	MOL_1884_C_0	22	0	-38.57671943	-39.17153991	251.0942877	-11.0978	-7.4432	3.75	8617.93381	257407.827	149.61938	-0.153	0.084	-0.058	0.172	-0.057	0.018	-0.047	-3133.709656	-0.249	-0.053	2.365	2255.5363	55.3382	79.4491	32.8844	83.3934	51.3445	70.7206	1312.081	110.993	111.734	90.566	124.288	172.326	122.412	0.03329	-0.26909	-0.00283	0.11754	-0.06552	0.64444	-0.15691	0.07386	-0.10371	-0.31339	0.42941
MOL_1885	Cc1cccc(C(C)C)c1Br	MOL_1885_C_0	24	0	-32.13314314	-32.62834958	213.1141165	-10.605	-6.462	3.09	7149.16365	204122.4956	132.87277	-0.192	0.06	0.006	-0.042	-0.035	-0.043	0.013	-2960.674082	-0.244	-0.018	1.303	2429.9473	55.1692	49.099	74.5669	71.3778	70.7666	58.154	916.389	70.938	176.414	155.506	162.532	133.825	165.558	0.07961	0.39969	-0.43099	0.291	0.00795	-0.43616	0.14992	0.04797	-0.09675	-0.03718	-0.23196
MOL_1886	FC(F)(F)c1cc(Cl)c(Br)c(Cl)c1	MOL_1886_C_0	15	0	-43.39938304	-43.70605488	293.8956452	-11.7354	-8.3396	0.11	6694.71206	230243.3906	127.12832	-0.08	0.066	0.096	-0.04	-0.017	-0.041	0.096	-4059.638124	-0.279	-0.069	0.663	2224.2907	51.7329	53.5862	71.8403	65.6248	71.9318	53.617	1083.326	87.654	105.776	138.055	141.146	137.949	105.722	0.05997	-0.26945	-0.37566	0.49449	-1.07234	0.46986	-0.37268	0.14832	-0.1577	-0.07734	-0.21127
MOL_1889	Fc1ccc(S)c(Br)c1	MOL_1889_C_0	13	0	-26.93543749	-27.23344472	207.0628967	-10.7008	-7.4012	1.36	4356.32214	156787.4108	106.70222	-0.149	0.067	0.045	-0.036	-0.048	0.168	-0.053	-3300.821129	-0.235	-0.043	0.61	2310.4659	60.875	61.8957	71.2452	82.2132	37.1956	76.307	1101.62	81.295	134.91	146.978	135.067	87.686	112.697	-0.01089	0.39744	-0.60913	0.10095	0.17438	0.33007	-0.04059	0.08561	-0.13095	-0.22674	-0.22102
MOL_189	COc1cccc(OC)c1Br	MOL_189_C_0	20	0	-33.92413482	-34.32672265	217.0596916	-10.3113	-6.5033	5.53	5834.95256	170237.107	119.81953	-0.14	0.03	0.14	-0.082	-0.035	-0.082	0.14	-3032.452334	-0.226	-0.015	3.352	2524.4156	77.781	41.4019	95.4312	72.0012	95.4323	41.4037	922.802	68.599	124.8	129.406	161.426	129.406	124.801	0.14477	1.04336	-0.88682	0.7696	-0.86907	0.76955	-0.88677	0.09922	-0.20447	0.31382	-0.33312
MOL_1890	CN1CCCN(S(=O)(=O)c2ccc(Br)cc2)CC1	MOL_1890_C_0	35	0	-55.6789015	-56.34407826	333.244355	-9.41	-7.5731	3.6	16729.78486	465431.9175	200.25198	-0.139	0.087	-0.03	-0.025	-0.093	-0.025	-0.03	-3697.356567	-0.21	-0.054	3.456	2282.8473	53.6256	65.8922	72.3041	52.434	71.7782	67.2954	1280.088	115.829	140.815	158.919	132.659	157.895	138.913	0.03732	0.08746	-0.2497	0.82243	-1.02929	0.70803	-0.22006	0.08006	-0.11494	-0.24303	-0.20379
MOL_1891	COc1cc([N+](=O)[O-])c(Br)cc1F	MOL_1891_C_0	18	0	-41.3650719	-41.73778825	250.021704	-11.4651	-9.2323	5.06	5864.3402	172549.0011	118.17499	-0.086	0.08	-0.01	-0.069	0.14	0.161	-0.055	-3221.660465	-0.258	-0.106	3.641	2261.47	65.9167	56.3182	83.7058	50.261	40.4737	73.8172	1147.747	118.247	102.166	142.426	111.392	88.661	110.595	0.11685	1.28613	-2.02978	1.08399	0.28527	0.31979	-0.3844	0.15068	-0.1305	0.0418	-0.28117
MOL_1892	O=S(=O)(Cl)c1ccc(OC(F)(F)F)c(Br)c1	MOL_1892_C_0	19	0	-54.81088951	-55.20026928	339.5136506	-12.1796	-8.7304	2.2	9487.47485	307235.4559	150.38582	-0.066	0.077	0.152	-0.044	-0.022	-0.086	-0.029	-4223.846972	-0.287	-0.095	2.396	2395.0307	64.4702	44.6842	80.5396	72.6839	51.2603	66.492	1077.183	105.555	109.529	144.618	162.8	114.641	142.604	0.12756	0.26014	-1.01656	1.08071	-0.3416	-0.31962	0.05101	0.14246	-0.15954	0.29876	-0.26522
MOL_1893	CC(C)(C)Oc1cc(F)cc(Br)c1	MOL_1893_C_0	25	0	-40.42285857	-40.91595019	247.1039839	-10.9266	-6.8993	5.3	7960.08794	223819.4179	138.18866	-0.148	0.084	-0.07	0.169	-0.091	0.158	-0.071	-3135.125919	-0.24	-0.024	3.493	2323.0561	56.1657	86.8713	33.8503	95.948	40.8855	77.1127	1290.096	114.237	101.365	88.954	109.241	120.848	104.882	0.01139	-0.04529	0.03595	0.16108	0.863	-0.14573	-0.39556	0.07389	-0.10045	-0.34357	0.43887
MOL_1894	CC(C)S(=O)(=O)c1ccccc1Br	MOL_1894_C_0	24	0	-40.32285233	-40.8205549	263.1510964	-11.1875	-7.5274	5.6	9276.40321	281411.0435	151.11767	-0.132	0.079	-0.032	-0.023	-0.026	-0.025	-0.088	-3469.929443	-0.267	-0.055	4.994	2310.48	57.8781	64.1846	66.1147	72.0868	66.7929	53.9066	1107.124	120.263	137.89	166.143	164.18	170.634	122.702	0.10183	0.72112	-0.26704	0.28779	-0.05819	0.52046	-1.25241	0.11084	-0.11569	-0.2432	-0.20687
MOL_1895	Brc1cccc(-n2cncn2)c1	MOL_1895_C_0	18	0	-33.03648823	-33.5025809	224.0571691	-10.8915	-7.6997	2.39	6285.36378	188959.4336	126.60462	-0.154	0.087	-0.036	-0.023	-0.038	0.059	-0.051	-3044.460498	-0.256	-0.061	1.816	2343.7736	55.7264	68.2839	67.5484	78.9423	59.9498	79.4637	1280.934	110.332	138	163.131	156.246	126.32	118.473	0.03107	-0.49573	-0.38983	0.40158	0.27007	-0.69477	0.80665	0.075	-0.11009	-0.2549	-0.20901
MOL_1896	O=S(=O)(c1cccc(Br)c1)N1CCCCC1	MOL_1896_C_0	30	0	-49.09356858	-49.69170154	304.2030936	-10.6406	-7.5738	5.84	13255.90091	382495.0038	178.9528	-0.14	0.086	-0.032	-0.023	-0.028	-0.085	-0.032	-3602.709147	-0.255	-0.057	5.344	2300.4734	56.0279	63.4527	69.4386	72.2799	46.92	66.5081	1270.787	112.273	145.523	161.879	168.262	131.675	143.398	0.08044	-0.03808	-0.37195	0.16543	0.34387	-0.67191	0.53788	0.08297	-0.12265	-0.23371	-0.21929
MOL_1898	Cc1ccc(Br)cc1S(C)(=O)=O	MOL_1898_C_0	21	0	-37.15462543	-37.60592251	249.124479	-11.2073	-7.5228	6.41	7817.41696	244481.3317	139.39948	-0.142	0.083	-0.033	-0.035	0.025	-0.088	-0.037	-3430.612808	-0.261	-0.058	5.302	2353.6697	59.0702	61.5018	66.2261	61.3982	54.0275	65.8317	1235.139	106.838	143.989	141.422	181.817	118.342	146.606	0.0397	-0.06571	-0.20662	-0.41811	1.22767	-1.68985	0.71366	0.08271	-0.1311	-0.21858	-0.21534
MOL_1899	COc1c(F)ccc(Br)c1F	MOL_1899_C_0	16	0	-35.13281147	-35.46931481	223.0145941	-11.1834	-7.3666	1.47	4498.26614	137286.2547	104.33689	-0.115	0.058	-0.05	-0.054	0.145	0.121	0.126	-3116.390352	-0.244	-0.029	0.207	2471.179	72.1499	74.8726	85.0475	42.1238	59.2608	46.1396	986.557	87.938	129.372	129.2	86.083	101.01	76.81	0.01266	0.30259	-0.41373	0.48946	-0.17807	0.40791	0.12382	0.09856	-0.18874	-0.25235	-0.28851
MOL_19	Sc1ccc(Br)cc1	MOL_19_C_0	13	0	-22.7109094	-23.01777575	189.0724343	-10.5016	-7.0162	2.78	4216.5655	152822.8876	106.14878	-0.165	0.079	-0.033	-0.041	0.056	-0.035	-0.033	-3201.580059	-0.229	-0.034	1.564	2360.0581	62.263	65.8082	71.0174	59.7729	73.2199	66.0601	1260.124	102.047	136.875	122.021	151.88	145.683	139.386	-0.01954	-0.01386	-0.09918	0.23151	-0.07609	0.14535	-0.14904	0.0627	-0.1359	-0.23349	-0.24226
MOL_190	CC(C)(C)c1cc(C(C)(C)C)c(Br)c(C(C)(C)C)c1	MOL_190_C_0	48	0	-57.4408488	-58.30764431	325.3270557	-10.3111	-6.2534	3.78	21678.85889	548623.8483	225.88865	-0.197	0.063	0	-0.054	0.002	-0.058	0	-3275.192349	-0.233	-0.016	1.69	2344.3389	58.7734	49.1004	72.8418	49.7798	76.6198	45.8738	860.516	74.746	172.867	147.323	185.001	141.604	170.947	-0.09704	-0.43707	0.40637	-0.03408	-0.38044	-0.2705	0.309	0.05354	-0.06947	-0.03445	-0.21821
MOL_1900	Fc1cc(N2CCOCC2)ccc1Br	MOL_1900_C_0	25	0	-42.83329313	-43.32232941	260.1027463	-10.0578	-6.7426	5.59	8528.87295	239139.2715	142.84076	-0.151	0.048	-0.038	-0.064	0.067	-0.083	0.163	-3189.250676	-0.207	-0.026	3.56	2451.8229	83.4606	63.3833	85.4177	50.9949	95.0585	34.6494	1055.489	70.37	137.509	134.318	142.282	108.441	91.369	0.00708	0.53438	-0.6273	0.01235	-0.31267	1.26734	-0.84481	0.08045	-0.22495	-0.2188	-0.27797
MOL_1901	CCOc1cc([N+](=O)[O-])ccc1Br	MOL_1901_C_0	21	0	-40.31866921	-40.74891075	246.0578589	-11.3087	-9.0423	2.68	6909.34528	198700.706	128.91675	-0.112	0.065	-0.032	-0.034	-0.001	-0.065	0.153	-3161.756476	-0.256	-0.106	3.431	2363.7802	55.9601	64.963	79.5679	52.8967	88.7656	43.9193	998.942	104.122	138.683	152.698	101.194	142.299	123.645	0.08329	0.62448	-0.68566	0.56653	-0.62671	0.92845	-0.55294	0.11514	-0.13962	-0.23524	-0.2249
MOL_1903	COc1cc(F)c(Cl)cc1Br	MOL_1903_C_0	16	0	-34.96493804	-35.29867606	239.4691285	-10.9461	-7.3866	3.37	5496.02056	179384.5862	116.18593	-0.117	0.054	-0.049	0.069	0.16	-0.09	0.142	-3476.756122	-0.239	-0.039	2.956	2444.0197	73.0167	63.3794	77.0483	37.694	97.5744	43.2843	1066.753	84.768	117.213	85.756	89.721	113.572	122.214	0.05645	0.79215	-0.82767	0.86912	-0.72702	0.85792	-0.90194	0.10008	-0.16896	-0.23319	-0.14584
MOL_1904	Cc1ccc(O[Si](C)(C)C(C)(C)C)cc1Br	MOL_1904_C_0	37	0	-48.47557493	-49.16699732	301.2947539	-10.2936	-6.6193	2.62	15894.67364	458139.2351	199.17749	-0.173	0.071	-0.075	0.144	-0.058	-0.041	0.004	-3444.617106	-0.23	-0.023	1.226	2377.3353	56.8355	77.6031	44.731	79.033	67.4349	67.4995	1036.124	92.389	102.201	118.249	130.637	139.793	156.486	0.04707	-0.02229	1.50823	-0.56473	-0.11111	-0.80769	0.08466	0.0539	-0.09503	-0.30482	0.33382
MOL_1905	FC(F)(F)c1cccc(Br)c1Cl	MOL_1905_C_0	15	0	-39.35300328	-39.67240812	259.4506484	-11.5591	-8.0185	3.84	5404.13462	177567.341	114.48711	-0.106	0.077	-0.027	-0.026	-0.025	-0.033	0.093	-3600.042371	-0.27	-0.062	3.663	2316.0837	53.5606	62.3525	72.3988	72.0384	64.4843	54.8575	1131.01	98.404	142.404	159.625	162.613	132.273	112.236	0.04547	-0.40296	-0.38739	0.28672	-0.1184	-0.14309	0.25757	0.11441	-0.14385	-0.21971	-0.2244
MOL_1907	Cc1ccnn1-c1cc(Cl)ccc1Br	MOL_1907_C_0	22	0	-39.97006271	-40.50043456	271.5407568	-10.7147	-7.4317	3.7	9543.39883	294161.925	155.40869	-0.127	0.074	-0.033	-0.041	0.098	-0.054	0.058	-3527.32296	-0.243	-0.049	2.119	2284.0886	59.2175	62.7454	70.8822	58.3823	70.912	57.8862	1251.38	107.451	137.409	134.451	112.492	124.572	123.938	0.10615	0.9442	-0.20901	-0.00803	0.21066	0.23901	-1.539	0.11849	-0.12285	-0.22579	-0.23684
MOL_1908	Brc1cccc(C2COC2)c1	MOL_1908_C_0	20	0	-31.97623599	-32.39958908	213.0710225	-10.9851	-6.917	1.74	5952.79066	176493.3996	121.11891	-0.168	0.084	-0.037	-0.027	-0.037	0.009	-0.044	-2995.319367	-0.253	-0.033	0.102	2328.8819	57.0036	67.9583	67.9164	74.5131	50.7777	66.1353	1278.187	105.055	138.487	162.058	166.774	180.322	115.526	0.00488	0.11039	-0.36488	0.42706	-0.34616	0.69273	-0.33003	0.06078	-0.11172	-0.25499	-0.21696
MOL_191	CS(=O)c1ccccc1Br	MOL_191_C_0	17	0	-29.91845496	-30.29188489	219.0984567	-10.6834	-7.2755	4.06	5888.74124	195651.5853	122.91178	-0.164	0.074	-0.033	-0.027	-0.028	-0.023	-0.034	-3316.078687	-0.243	-0.045	3.641	2380.5589	60.5046	66.5171	67.8911	70.459	73.7829	42.0051	937.131	97.88	136.534	161.683	167.703	179.386	141.409	0.03097	0.31618	-0.34534	0.26902	-0.04343	0.69053	-1.13265	0.07675	-0.12357	-0.24426	-0.21952
MOL_1911	O=[N+]([O-])c1c(F)cc(F)cc1Br	MOL_1911_C_0	14	0	-38.35064957	-38.67011431	237.986144	-12.0921	-9.4063	4.53	4409.53641	136035.4567	102.53583	-0.067	0.09	-0.058	0.188	-0.068	0.187	-0.025	-3206.364085	-0.288	-0.107	3.855	2245.4692	55.7223	79.5042	33.5885	91.2287	37.2918	59.131	1238.301	132.337	108.973	97.155	110.881	99.344	93.738	0.11123	1.08201	-0.50124	0.49542	0.05775	0.58754	-0.97016	0.15762	-0.10625	-0.31357	0.45477
MOL_1912	COc1ccc(CN(Cc2ccc(OC)cc2)S(=O)(=O)c2ccc(Br)cc2)cc1	MOL_1912_C_0	51	0	-84.84158149	-86.00532941	476.3835244	-10.2932	-7.489	2.75	37893.30202	1031392.659	307.3205	-0.142	0.084	-0.03	-0.023	-0.086	-0.022	-0.028	-4177.161244	-0.223	-0.052	2.699	2259.1567	57.2217	67.8471	69.7284	49.0186	69.4306	66.1605	1259.154	112.08	139.481	165.255	138.093	177.394	147.013	0.08478	-0.00602	-0.56248	0.06475	-0.04534	0.46663	0.0798	0.07241	-0.11537	-0.25017	-0.19493
MOL_1913	Cn1ccnc1-c1cccc(Br)c1	MOL_1913_C_0	22	0	-35.93983862	-36.4843695	237.0957599	-10.3473	-7.1319	3.12	7994.88493	233891.6	142.75908	-0.177	0.082	-0.037	-0.026	-0.031	0.008	-0.046	-3067.750212	-0.224	-0.045	2.868	2299.4323	57.6582	68.1229	68.5594	68.5123	64.117	69.01	1293.783	102.515	137.725	160.835	163.538	157.684	130.232	-0.00341	-0.13181	-0.26398	0.14968	-0.18977	0.16976	0.00474	0.05509	-0.1138	-0.25134	-0.22077
MOL_1917	Fc1ccc(-c2ccccc2)cc1Br	MOL_1917_C_0	22	0	-38.57198535	-39.16587164	251.0942877	-10.9481	-7.3207	5.04	8629.71327	257558.474	149.72572	-0.137	0.063	-0.042	0.011	-0.036	-0.05	0.163	-3133.707005	-0.242	-0.046	3.162	2397.043	68.1489	64.3192	57.2588	70.3464	80.3885	36.3318	1043.566	93.555	125.143	167.557	148.866	134.092	91.617	0.05958	0.3088	-0.53243	1.08555	-0.33815	0.23387	-0.33923	0.0925	-0.17937	-0.22004	-0.05069
MOL_1919	CC(OS(C)(=O)=O)(c1ccc(Br)cc1)C(F)(F)F	MOL_1919_C_0	28	0	-60.26335965	-60.80033515	347.1485059	-11.0946	-7.1892	6.83	12573.96183	362891.2027	171.54964	-0.141	0.088	-0.027	-0.03	-0.015	-0.028	-0.031	-3882.208282	-0.252	-0.038	4.505	2290.5515	55.6886	65.9929	65.9999	60.2998	70.8378	66.5642	1169.373	111.604	141.511	168.821	162.526	156.151	138.528	0.03545	0.15003	-0.27831	-0.12909	1.40112	0.15878	-0.45535	0.07366	-0.11697	-0.2334	-0.20823
MOL_192	CCN(CC)c1ccc(Br)cc1	MOL_192_C_0	26	0	-35.56403718	-36.08789105	228.1287605	-9.5913	-6.1805	6.7	8251.0343	229775.3398	142.40155	-0.199	0.065	-0.037	-0.064	0.065	-0.064	-0.037	-3016.010697	-0.194	-0.015	4.559	2403.0261	72.6833	65.5536	86.8619	54.9152	86.8721	65.5525	1241.366	79.357	137.19	129.498	150.496	129.483	137.193	-0.03115	0.10575	-0.67305	0.6234	-0.15065	0.62402	-0.67307	0.03999	-0.16328	-0.22978	-0.28379
MOL_1921	CS(=O)(=O)c1ccc(Br)c(OCC(F)(F)F)c1	MOL_1921_C_0	25	0	-57.05489219	-57.53625396	333.1218885	-11.4538	-7.8973	1.65	10848.93153	320934.3248	159.96509	-0.109	0.066	-0.03	-0.035	-0.077	-0.064	0.144	-3842.884162	-0.265	-0.064	2.632	2366.5142	60.7504	64.5464	78.007	52.2963	85.5908	44.4978	1052.46	101.608	139.394	155.366	126.22	148.463	117.235	0.07568	0.84155	-0.76849	0.77458	-1.90459	1.61808	-1.27151	0.11441	-0.14789	-0.22819	-0.22682
MOL_1923	CCS(=O)(=O)c1ccccc1Br	MOL_1923_C_0	21	0	-37.15211164	-37.60251503	249.124479	-11.3178	-7.5822	5.86	7838.25078	244589.0765	139.58678	-0.131	0.08	-0.032	-0.023	-0.025	-0.025	-0.087	-3430.608594	-0.268	-0.058	5.331	2311.6177	57.8693	64.18	65.7798	71.9961	66.6365	54.8669	1102.828	120.911	138.505	166.762	164.263	171.713	121.892	0.08638	0.78947	-0.29741	0.28655	-0.04421	0.38656	-1.2662	0.11176	-0.11586	-0.24313	-0.20584
MOL_1924	CN1CCN(Cc2cc(F)cc(Br)c2)CC1	MOL_1924_C_0	32	0	-48.52982554	-49.12943934	287.1712202	-9.6913	-7.1274	3.66	12286.41112	328063.1847	170.98639	-0.152	0.083	-0.058	0.171	-0.058	0.009	-0.048	-3248.021388	-0.226	-0.037	2.348	2299.1544	56.4577	79.2124	33.4475	81.8516	61.4597	69.1262	1269.371	110.241	113.42	90.622	125.155	173.898	122.477	0.04501	0.09614	-0.02894	0.30092	0.23672	-0.05949	0.09013	0.0717	-0.10476	-0.31312	0.42832
MOL_1927	Cc1cc(OCC2(C)COC2)cc(C)c1Br	MOL_1927_C_0	33	0	-48.71712967	-49.33168083	285.1768971	-10.3711	-6.3923	3	12534.21537	336820.6926	172.20632	-0.186	0.049	0.014	-0.07	0.14	-0.082	0.012	-3227.817198	-0.226	-0.017	1.773	2439.5489	63.9844	57.2278	79.8628	41.0274	88.8577	58.0275	834.566	66.717	163.821	107.63	122.796	113.029	163.444	0.03407	-0.11172	0.93668	-0.53885	0.21222	0.11107	0.17367	0.04714	-0.13074	-0.03633	-0.26285
MOL_1929	Brc1cccc(CN2CCCC2)c1	MOL_1929_C_0	27	0	-37.70417068	-38.24354392	240.1394964	-9.6422	-6.7151	3.32	9125.24245	253798.2637	149.10292	-0.179	0.081	-0.038	-0.029	-0.035	0.012	-0.039	-3054.108591	-0.215	-0.03	1.808	2301.1737	56.1714	67.9752	69.2441	70.7334	53.5615	65.1167	1262.953	104.597	139.813	159.118	152.774	185.558	127.089	0.03762	0.08216	-0.29412	0.16986	-0.11689	0.67317	-0.18689	0.05549	-0.11218	-0.25469	-0.22092
MOL_193	O=[N+]([O-])/C=C/c1cccc(Br)c1	MOL_193_C_0	18	0	-35.20014168	-35.63785938	228.0425725	-11.4675	-9.2758	5.54	6026.47819	181395.8169	123.19881	-0.15	0.088	-0.027	-0.023	-0.028	0.022	-0.034	-3085.313795	-0.271	-0.117	5.538	2318.1391	54.1596	62.1906	68.3031	64.9436	64.9418	67.8905	1321.997	112.406	146.449	161.431	154.266	170.907	137.128	0.01694	-0.18509	-0.26863	0.08629	0.0496	1.11954	-0.38147	0.07932	-0.11883	-0.22513	-0.22172
MOL_1930	Fc1cc(C(F)F)ccc1Br	MOL_1930_C_0	15	0	-35.29889365	-35.6276586	225.0056516	-11.5634	-7.9049	1.42	4204.89424	130324.341	100.87812	-0.108	0.069	-0.032	-0.022	-0.005	-0.052	0.172	-3140.43975	-0.269	-0.056	0.131	2411.194	65.6657	62.5598	75.0994	59.9449	81.7404	36.2598	1048.582	100.513	141.953	162.796	160.04	126.508	93.51	0.0296	0.43134	-0.29178	0.76104	-0.49249	0.11535	-0.39524	0.1101	-0.18244	-0.22908	-0.20807
MOL_1931	ClCc1nnc(-c2ccccc2Br)o1	MOL_1931_C_0	20	0	-40.86391039	-41.3333095	273.5135443	-11.0715	-8.1313	3.44	8579.1265	268015.4773	146.08633	-0.144	0.084	-0.032	-0.022	-0.024	-0.027	-0.008	-3563.228687	-0.257	-0.078	3.215	2323.1598	56.6588	62.7883	67.572	70.8604	66.7332	70.867	1252.998	110.255	136.984	162.561	166.615	163.733	143.394	0.04312	-0.47382	0.10639	0.19511	-0.20806	0.40607	0.14817	0.09987	-0.09532	-0.24569	-0.20965
MOL_1932	Brc1ccccc1-c1ncccn1	MOL_1932_C_0	20	0	-34.89223684	-35.43377354	235.0798784	-10.1025	-7.7623	3.48	7591.54029	227193.1	140.14997	-0.15	0.087	-0.034	-0.025	-0.029	-0.025	-0.002	-3066.537129	-0.24	-0.065	2.025	2297.4888	54.9482	63.0509	68.5389	71.9225	64.4402	59.8473	1160.74	114.858	135.009	160.213	161.615	164.728	157.838	0.0449	0.05738	0.09026	0.23683	-0.17826	-0.1851	0.28405	0.09954	-0.08953	-0.2485	-0.21495
MOL_1933	O=[N+]([O-])c1ccc(OCC2CC2)c(Br)c1	MOL_1933_C_0	25	0	-45.59823798	-46.11802293	272.0952123	-11.2541	-8.8451	7.36	9121.25866	256212.6846	147.01771	-0.12	0.062	0.157	-0.064	-0.025	-0.008	-0.031	-3239.146369	-0.256	-0.098	6.778	2417.0749	65.4658	38.2658	88.6377	71.2554	58.5813	65.9299	1063.025	87.954	133.862	138.374	165.465	95.34	143.529	0.10811	0.17854	-0.49411	0.62944	-0.17798	0.0611	0.02671	0.10641	-0.16785	0.34492	-0.30706
MOL_1935	Brc1ccccc1-c1cc(-c2ccccc2)cc(-c2ccccc2)c1	MOL_1935_C_0	42	0	-64.12371127	-65.31634242	385.2961821	-10.4626	-6.9448	3.23	28470.6975	794989.5362	274.34504	-0.176	0.076	-0.035	-0.03	-0.031	-0.033	0.008	-3496.615547	-0.23	-0.042	1.527	2358.0158	56.8847	64.8874	70.6954	71.3136	66.5068	52.4891	1100.109	92.965	137.282	157.393	163.228	146.444	164.565	0.09074	0.2023	-0.30731	0.19701	-0.10098	0.28366	0.3943	0.06565	-0.10089	-0.24304	-0.22818
MOL_1936	CCOC(COc1cc(Br)ccc1F)OCC	MOL_1936_C_0	33	0	-54.8697504	-55.45173825	307.1560285	-10.8624	-6.9662	1.96	12626.99688	334347.3297	171.64776	-0.154	0.077	-0.079	0.134	0.147	-0.05	-0.048	-3364.182937	-0.235	-0.025	2.177	2378.1604	64.3148	77.1932	50.887	43.1371	80.6372	74.329	1231.485	98.807	128.095	110.474	85.913	131.849	125.862	0.00091	-0.15746	0.48477	-0.00176	-0.15094	0.38996	-0.27031	0.0616	-0.12052	-0.32136	0.27019
MOL_1937	COc1cc(Br)ccc1SC	MOL_1937_C_0	20	0	-33.10153386	-33.50678465	233.1250741	-9.8886	-6.7149	2.87	7103.4838	229381.3044	134.43694	-0.172	0.074	-0.076	0.137	0.023	-0.048	-0.049	-3355.429483	-0.209	-0.023	1.445	2381.7611	62.7371	86.0829	44.1049	63.9081	77.0001	74.1057	1273.018	96.236	114.852	116.498	138.35	150.907	128.139	-0.00906	-0.2545	0.31979	-0.33976	0.1999	0.62956	-0.73351	0.05624	-0.12049	-0.32168	0.32326
MOL_1938	COc1ccc([N+](=O)[O-])c(F)c1Br	MOL_1938_C_0	18	0	-41.3630655	-41.73677614	250.021704	-11.5008	-9.0401	8.31	5873.8124	172736.639	118.29181	-0.087	0.037	0.177	-0.029	-0.028	-0.071	0.154	-3221.663277	-0.266	-0.1	7.225	2505.4771	75.4459	38.7681	65.9881	68.9771	93.8346	36.5736	881.554	76.533	98.071	87.35	165.446	132.798	131.125	0.12255	0.4775	-0.53408	0.93914	-0.43685	0.64672	-0.53442	0.13675	-0.23502	0.43783	-0.02114
MOL_1939	C#Cc1cc(F)ccc1Br	MOL_1939_C_0	14	0	-27.90598883	-28.34562884	199.0195811	-11.0438	-7.5802	1.11	4290.32093	138947.4944	104.99257	-0.15	0.077	-0.034	-0.048	0.171	-0.048	0.037	-2978.783258	-0.251	-0.062	0.205	2306.7856	56.9957	64.0621	80.8184	34.4422	75.906	71.4047	1231.504	107.122	139.588	134.487	94.004	131.676	132.39	0.01099	-0.10724	-0.0403	0.36746	0.17196	0.16124	-0.16935	0.09298	-0.10485	-0.23134	-0.27918
MOL_1940	C#Cc1ccc(Br)c(F)c1	MOL_1940_C_0	14	0	-27.90223089	-28.34140145	199.0195811	-10.9946	-7.5671	4.52	4298.2541	139093.2538	105.10105	-0.133	0.063	-0.035	-0.033	0.043	-0.049	0.166	-2978.781893	-0.25	-0.062	2.348	2413.5242	67.1556	63.8819	68.981	74.5207	75.8803	36.183	1063.562	96.067	138.442	151.705	146.886	131.314	93.724	0.03072	0.44436	-0.19839	0.18648	-0.54961	0.52682	-0.26763	0.10218	-0.1836	-0.23273	-0.2004
MOL_1941	COc1cc(Br)cc(F)c1Cl	MOL_1941_C_0	16	0	-34.96357925	-35.29673258	239.4691285	-11.0288	-7.3977	3.43	5496.85581	179399.5556	116.20034	-0.132	0.079	-0.083	0.142	0.051	0.164	-0.068	-3476.755237	-0.246	-0.038	3.204	2347.18	59.2329	87.7988	42.0227	78.4598	36.8706	84.1782	1270.505	112.347	111.198	121.919	80.933	92.079	102.656	0.01104	-0.47314	0.4665	-0.63136	0.69171	-0.04751	0.119	0.08315	-0.10393	-0.33616	0.33423
MOL_1942	Cc1c(Br)cccc1B1OC(C)(C)C(C)(C)O1	MOL_1942_C_0	35	0	-50.57737154	-51.23209984	296.9958659	-10.5447	-6.7901	5.82	13995.76657	378792.6656	182.56033	-0.183	0.07	0.017	-0.085	-0.033	-0.035	-0.035	-3253.442839	-0.241	-0.038	3.889	2355.546	53.9883	50.307	68.2141	62.18	73.418	63.0085	1160.878	86.329	177.841	174.317	173.889	152.214	137.734	0.0502	0.25747	1.07841	-0.85331	-0.09434	-0.21352	0.23266	0.04721	-0.11607	-0.00453	-0.39637
MOL_1943	Clc1ccc(-n2ccnc2)c(Br)c1	MOL_1943_C_0	19	0	-36.81610835	-37.30126897	257.5141394	-10.519	-7.6141	3.84	8073.3861	255897.4917	143.67672	-0.133	0.071	0.055	-0.04	-0.039	0.099	-0.045	-3488.018749	-0.242	-0.055	2.608	2353.3264	60.3125	60.7019	70.721	69.2941	57.3429	63.1197	1171.918	99.648	126.238	139.531	139.503	113.586	116.143	0.11523	1.22635	-1.33084	0.35184	-0.41231	0.58622	-0.84387	0.10356	-0.11585	0.12981	-0.21249
MOL_1944	CN1Cc2c(Cl)cc(Cl)cc2[C@H](c2cccc(Br)c2)C1	MOL_1944_C_0	34	0	-57.53615723	-58.30083349	371.099051	-9.9077	-6.9412	4.86	20210.41871	605396.7191	224.42461	-0.17	0.084	-0.038	-0.028	-0.04	0.013	-0.042	-4165.065669	-0.225	-0.042	3.413	2287.3504	55.1249	68.291	69.4767	70.886	49.9643	64.5685	1301.83	107.377	137.398	158.431	146.844	181.891	139.301	0.03588	-0.28656	-0.21315	0.09354	0.37547	-0.0049	-0.11855	0.0631	-0.1098	-0.25474	-0.21617
MOL_1947	FC(F)(F)c1ccc(C2CC2)cc1Br	MOL_1947_C_0	22	0	-43.75996434	-44.23121719	265.0696223	-11.3035	-7.5387	6.67	7288.44363	210972.7113	131.48431	-0.13	0.084	-0.042	0.028	-0.038	-0.025	-0.039	-3257.165429	-0.259	-0.046	5.042	2311.4333	55.3924	71.0294	46.4527	71.5966	70.4861	68.2373	1188.429	118.117	133.201	187.215	142.532	160.045	129.535	0.0427	0.27024	-0.62776	0.7617	0.02276	-0.0141	-1.17519	0.0981	-0.08554	-0.24513	-0.00281
MOL_1948	Fc1cc(F)c(Cl)c(Br)c1	MOL_1948_C_0	12	0	-31.95495423	-32.23248585	227.4335686	-11.5756	-7.9097	1.53	4082.39827	141905.1049	100.42847	-0.094	0.073	0.066	0.167	-0.07	0.174	-0.06	-3461.462096	-0.268	-0.052	1.139	2283.2534	54.0646	70.5397	36.5126	92.1023	36.1522	80.8762	1171.153	104.766	84.038	92.677	109.727	92.592	108.081	0.00876	-0.21094	-0.06759	0.10992	0.32714	0.31848	-0.04492	0.12458	-0.12819	-0.16475	0.42724
MOL_195	CS(=O)(=O)c1cccc(Br)c1	MOL_195_C_0	18	0	-33.98144158	-34.38589294	235.0978616	-11.4434	-7.7007	5.2	6512.58313	210298.0561	127.9773	-0.137	0.088	-0.03	-0.021	-0.028	-0.074	-0.033	-3391.294198	-0.272	-0.063	4.874	2329.9136	55.4885	61.9598	69.2732	72.9854	50.6568	67.3276	1213.664	112.712	148.195	161.885	169.802	126.11	144.836	0.03676	-0.04342	-0.30472	0.10897	0.23553	-0.79728	0.37753	0.08691	-0.12379	-0.22755	-0.2188
MOL_1950	Cc1cc(F)cc(Br)c1Cl	MOL_1950_C_0	15	0	-30.90740216	-31.24119844	223.4697236	-11.1647	-7.3547	3.52	4949.17864	165629.7051	111.02397	-0.123	0.072	-0.06	0.169	-0.061	0.018	0.073	-3401.549309	-0.256	-0.041	1.814	2305.005	55.2961	79.0936	36.1645	81.31	57.4749	61.0885	1181.152	95.599	109.517	90.433	114.046	165.875	85.679	0.03079	-0.22992	-0.25445	0.38684	-0.40293	0.7024	0.16256	0.10605	-0.12443	-0.30619	0.42817
MOL_1951	Clc1cc(Br)cc(OCC2CC2)c1	MOL_1951_C_0	23	0	-39.19139427	-39.6710161	261.5426368	-11.0038	-7.0352	4.91	8666.83409	264704.6927	145.07664	-0.143	0.086	-0.06	0.098	-0.081	0.154	-0.067	-3494.230113	-0.243	-0.033	3.202	2312.1396	56.4486	74.2536	56.201	87.8404	40.2869	76.8765	1305.014	111.852	104.963	111.057	119.571	121.72	110.157	0.01308	-0.03032	-0.52667	0.11092	0.40361	-0.19262	0.02773	0.07691	-0.10028	-0.29213	-0.03915
MOL_1953	C=Cc1c(Cl)cccc1Br	MOL_1953_C_0	16	0	-28.78777228	-29.18603866	217.4899971	-11.0303	-7.3539	2.48	5674.80208	188824.1856	121.38194	-0.154	0.076	-0.039	-0.029	-0.042	0.093	0.005	-3340.389641	-0.251	-0.049	1.261	2337.0911	55.3258	67.2372	71.7073	68.9142	56.9794	58.8409	1102.205	99.078	134.615	155.628	138.872	103.15	147.474	0.04571	0.96451	-0.43227	0.55488	-0.48737	0.68468	-0.91812	0.07918	-0.09287	-0.2475	-0.21729
MOL_1954	COc1ccc(F)c(Br)c1[N+](=O)[O-]	MOL_1954_C_0	18	0	-41.35924553	-41.73272087	250.021704	-11.4798	-8.9184	7.97	5877.38403	172708.1582	118.32067	-0.072	0.068	0.16	-0.044	-0.068	0.156	-0.03	-3221.653145	-0.256	-0.096	6.049	2317.169	68.3904	42.0221	78.8479	88.5839	46.6239	55.8809	1093.953	108.61	85.752	139.038	142.517	121.739	91.664	0.12682	-0.07098	0.22914	-0.18891	0.62034	-0.24189	0.11637	0.15987	-0.17345	0.37739	-0.2503
MOL_1955	C=Cc1c(F)cc(Br)cc1F	MOL_1955_C_0	16	0	-33.19125883	-33.58624836	219.0259251	-11.1856	-7.9549	1.99	4817.12223	149617.6685	110.21338	-0.127	0.082	-0.062	0.167	-0.014	0.164	-0.062	-3079.280277	-0.247	-0.063	0.405	2297.9869	57.871	79.6998	34.4886	80.4728	35.832	80.8719	1303.415	117.267	108.23	82.947	131.886	87.958	109.549	0.02013	-0.14007	0.03938	-0.57721	1.24008	-0.11069	0.04629	0.09357	-0.10939	-0.31748	0.45359
MOL_1956	NS(=O)(=O)c1ccc(Oc2ccc(F)c(Br)c2)cc1	MOL_1956_C_0	28	0	-57.43840503	-58.12027566	346.1719339	-11.2212	-7.5236	3.01	14954.08522	443489.4355	193.64917	-0.12	0.064	0.159	-0.047	-0.052	0.142	-0.066	-3812.853247	-0.247	-0.055	2.557	2387.8997	68.5875	40.1183	79.5856	77.5257	46.2655	75.7593	1041.427	95.628	88.786	137.507	137.541	111.129	126.907	0.06109	0.51211	-0.43293	0.45456	-0.26761	0.15003	0.04845	0.1032	-0.17628	0.38183	-0.27011
MOL_196	Fc1cc(F)c(Br)cc1F	MOL_196_C_0	12	0	-32.12682772	-32.41006291	210.9790342	-11.7098	-8.0376	0.78	3230.7605	104885.9195	88.59959	-0.091	0.061	0.166	-0.069	0.159	0.156	-0.057	-3101.103855	-0.264	-0.054	0.246	2435.2055	73.9609	40.3742	89.3644	45.3383	48.4961	73.9008	993.109	93.013	89.783	112.775	86.451	82.241	117.925	0.01366	0.50382	-0.37935	0.44665	0.21786	0.56482	-0.36204	0.11448	-0.19652	0.39851	-0.33323
MOL_1960	Brc1ccc(CSc2nc3ccccc3o2)cc1	MOL_1960_C_0	28	0	-49.40496613	-50.11732311	320.2041334	-10.5352	-7.1992	3.22	15121.89095	463141.0802	197.7245	-0.166	0.083	-0.033	-0.034	0.013	-0.032	-0.034	-3639.452879	-0.229	-0.04	1.983	2346.1542	57.7755	67.095	65.9073	59.7266	68.0546	66.4004	1212.598	106.177	136.784	153.265	179.24	148.096	138.352	0.00632	0.16805	-0.36753	0.60641	-0.01813	0.25819	-0.20643	0.06153	-0.11956	-0.24565	-0.20186
MOL_1961	Brc1ccc(C2CN3CCSC3=N2)cc1	MOL_1961_C_0	26	0	-42.34936452	-42.90701598	283.1871648	-10.3001	-6.7033	6.73	11579.37913	353587.0285	170.08777	-0.172	0.081	-0.034	-0.028	0.007	-0.039	-0.035	-3505.245426	-0.23	-0.026	5.518	2328.8396	59.6148	65.674	70.1318	50.7887	72.612	66.6674	1287.491	101.009	138.758	164.613	182.693	147.806	137.49	-0.00239	0.07371	-0.45646	0.21559	0.25642	0.68692	-0.3458	0.05386	-0.12586	-0.2416	-0.21221
MOL_1963	Fc1cc(Cl)c(Br)cc1F	MOL_1963_C_0	12	0	-31.9523511	-32.22948393	227.4335686	-11.5549	-7.9112	1.23	4080.77917	141901.2908	100.41132	-0.1	0.069	0.087	-0.061	0.159	0.156	-0.055	-3461.458846	-0.263	-0.054	0.365	2307.7838	61.7629	60.0591	77.1157	45.7899	46.4877	74.5777	1167.876	93.386	99.249	115.724	86.057	84.699	115.172	0.00107	-0.20393	-0.19885	0.20566	0.33805	0.54755	-0.21225	0.11552	-0.15086	-0.09336	-0.28217
MOL_1964	C=CCOc1ccc(Br)c(C(F)(F)F)c1	MOL_1964_C_0	23	0	-47.81206789	-48.29914482	281.0690272	-11.044	-7.5785	6.18	8204.65236	234324.3305	140.92458	-0.127	0.073	-0.031	-0.048	0.155	-0.063	-0.033	-3332.382907	-0.241	-0.048	4.16	2302.5885	67.1577	62.6081	75.8859	42.1745	83.6254	65.28	1156.66	106.636	137.531	135.195	128.387	146.837	132.294	0.03397	0.08429	0.09539	0.25189	0.35531	-0.11177	-0.96668	0.09656	-0.12435	-0.23089	-0.24516
MOL_1965	COc1cccc2cc(Br)ccc12	MOL_1965_C_0	22	0	-36.29016439	-36.83449448	237.0924943	-10.3126	-7.3251	5.57	7974.4674	235927.1153	143.02775	-0.175	0.083	-0.043	0.014	-0.007	-0.028	-0.038	-3071.579904	-0.218	-0.05	3.737	2280.0498	57.8243	67.4697	62.7413	72.7347	72.8037	70.1462	1356.123	102.157	118.295	188.487	175.842	162.767	131.11	0.00057	-0.59883	0.56092	0.00308	-0.38843	-0.03426	-0.31788	0.05781	-0.11526	-0.22538	-0.04281
MOL_1966	CC(C)(C)c1ccc(F)c(Br)c1	MOL_1966_C_0	24	0	-36.35159036	-36.84002652	231.1045789	-10.9177	-6.9689	5.29	7343.40596	208919.7706	133.5125	-0.143	0.061	0.161	-0.052	-0.037	0.011	-0.047	-3059.906412	-0.249	-0.032	3.419	2404.3454	69.2386	38.2883	80.838	70.8401	51.1807	67.8107	1079.553	88.421	89.212	132.376	160.504	177.971	128.857	0.03649	0.01614	-0.33579	0.45492	-0.01121	0.57693	-0.54013	0.08618	-0.17659	0.38795	-0.27822
MOL_1968	Cc1cc(C)c(Br)c(C)c1F	MOL_1968_C_0	21	0	-33.2021277	-33.64390582	217.0779615	-10.7373	-6.7154	2.98	6026.81162	176761.2973	121.50474	-0.171	0.054	0.007	-0.057	-0.001	0.142	-0.005	-3020.604035	-0.241	-0.022	1.53	2404.1536	56.4748	63.3624	69.2557	71.886	37.593	69.9508	887.277	76.56	159.201	113.167	151.488	78.642	139.019	0.04537	0.3686	0.58158	-1.40125	1.1235	-0.81197	0.88679	0.05911	-0.10403	-0.05647	-0.21309
MOL_1969	C=C(C)Cc1ccc(Br)cc1	MOL_1969_C_0	22	0	-31.07493729	-31.583068	211.098235	-10.7193	-6.6611	3.92	6859.48922	201182.8951	132.22722	-0.178	0.08	-0.037	-0.037	0.02	-0.036	-0.036	-2959.43571	-0.244	-0.029	2.166	2331.2347	59.2673	66.779	68.112	57.3785	69.1697	66.071	1259.603	102.324	136.782	139.276	186.385	156.135	138.492	-0.00532	0.06343	-0.32142	0.1775	0.15551	0.50019	-0.44398	0.05596	-0.12448	-0.24398	-0.22211
MOL_197	CC(C)(C)c1cccc(Br)c1	MOL_197_C_0	24	0	-32.12800026	-32.62409245	213.1141165	-10.7216	-6.5787	4.11	7159.25671	204257.0392	132.97334	-0.182	0.082	-0.039	-0.03	-0.037	0.013	-0.045	-2960.667638	-0.245	-0.023	2.381	2323.2554	56.3394	69.3586	69.6652	72.479	46.2502	70.1815	1277.918	100.364	135.985	157.418	164.645	183.298	131.25	0.00482	-0.44131	-0.31631	0.18804	0.19981	0.43837	-0.1394	0.0516	-0.10645	-0.25891	-0.21977
MOL_1970	Cc1cc(Br)c(C)cc1F	MOL_1970_C_0	18	0	-30.03212417	-30.42711539	203.0513441	-10.8551	-6.836	1.47	4880.72986	147847.1598	109.98547	-0.167	0.065	-0.048	0.001	0.156	-0.061	0.013	-2981.281645	-0.243	-0.027	0.264	2415.2503	62.2486	63.3671	71.9985	35.3424	79.8923	59.6153	1064.442	86.851	113.115	147.211	86.76	113.465	162.06	0.01007	0.28393	-0.76371	1.09922	-0.06862	-0.18302	0.25363	0.05652	-0.11913	-0.22629	-0.09396
MOL_1971	Brc1ccc(SC2CCCC2)cc1	MOL_1971_C_0	26	0	-37.51745809	-38.03919596	257.1896398	-10.0295	-6.7568	4.6	10170.6275	312622.6818	159.24598	-0.174	0.076	-0.036	-0.044	0.05	-0.038	-0.033	-3396.957138	-0.215	-0.027	2.972	2363.3538	63.2605	66.2876	74.8873	53.0805	72.3356	66.9859	1277.392	96.356	137.299	148.165	158.455	142.468	137.666	-0.00679	0.08429	-1.06994	1.24832	0.08672	-0.00924	-0.35136	0.05653	-0.13738	-0.23448	-0.25115
MOL_1973	Cc1cc(S(=O)(=O)Cl)c(C)cc1Br	MOL_1973_C_0	21	0	-41.23908491	-41.68620802	283.5694758	-11.5703	-7.9931	2.6	9370.81174	305787.8054	152.13851	-0.133	0.077	-0.041	0.028	-0.102	-0.04	0.023	-3890.214071	-0.274	-0.084	3.875	2347.2476	47.9694	62.3713	61.7922	52.6387	69.9659	59.9418	1034.249	109.499	115.848	174.209	105.759	140.179	163.816	0.04939	-0.28673	0.03564	1.12056	-1.60013	-0.03734	0.61975	0.08834	-0.08681	-0.23058	-0.00036
MOL_1974	Cc1cc(C(C)C)ccc1Br	MOL_1974_C_0	24	0	-32.13427178	-32.6308232	213.1141165	-10.5737	-6.4743	3.92	7153.48012	204177.2364	132.91532	-0.186	0.068	-0.039	-0.038	0.01	-0.048	0.013	-2960.673885	-0.239	-0.018	2.137	2376.8528	58.7777	65.051	75.3599	49.576	68.2717	58.5617	1118.569	85.817	134.501	156.858	187.765	112.272	166.027	0.01143	0.21867	-0.05183	0.38367	-0.51561	-0.50471	0.28156	0.04905	-0.1176	-0.23593	-0.23061
MOL_1975	Cc1cc(F)c(Br)cc1C	MOL_1975_C_0	18	0	-30.02717795	-30.42215202	203.0513441	-10.7986	-6.8613	5.83	4892.73298	148024.9467	110.12815	-0.144	0.058	0.159	-0.062	0.011	0.008	-0.049	-2981.275332	-0.243	-0.029	3.799	2446.2284	72.5633	37.7396	79.6357	60.2455	64.9599	63.4957	1058.054	87.109	89.584	111.498	171.886	164.884	112.708	0.01404	0.26363	-0.22372	-0.02435	0.5914	0.15613	0.03082	0.08487	-0.18631	0.39523	-0.27489
MOL_1977	Cc1cc([N+](=O)[O-])cc(Cl)c1Br	MOL_1977_C_0	17	0	-37.13619814	-37.50436132	250.4768335	-11.6469	-9.2076	2.77	6367.70773	203924.2933	124.78158	-0.106	0.069	0.094	-0.04	0.002	-0.038	0.028	-3506.819933	-0.279	-0.113	3.716	2301.9169	46.535	54.0809	72.478	53.6853	72.6857	55.684	889.603	96.645	99.981	139.566	100.591	142.53	166.18	0.09191	-0.08564	-0.18556	0.47095	-0.40159	-0.08709	0.45678	0.12495	-0.11697	-0.0834	-0.21657
MOL_1979	Cc1ccccc1Cc1ccccc1Br	MOL_1979_C_0	28	0	-40.68323683	-41.37886748	261.1570601	-10.6613	-6.6592	3.01	11525.3476	329818.0991	172.2315	-0.184	0.071	-0.036	-0.033	-0.032	-0.036	0.016	-3113.105113	-0.243	-0.027	1.548	2435.7006	55.7962	65.7904	72.0831	71.1431	67.7821	54.9649	1069.155	88.295	134.668	155.316	163.332	163.666	170.915	0.02668	0.75983	-0.48304	0.36632	-0.3979	0.07964	0.23206	0.05358	-0.10928	-0.24444	-0.23277
MOL_198	Brc1ccc(-c2ccc(-c3ccccc3)cc2)cc1	MOL_198_C_0	32	0	-49.2363699	-50.13320761	309.2000037	-10.4813	-7.2367	4.19	16967.57184	485811.8373	211.73162	-0.175	0.081	-0.035	-0.033	0.012	-0.033	-0.035	-3265.541021	-0.226	-0.053	2.411	2317.7817	57.6302	66.0026	68.9831	55.6188	68.9743	66.0075	1299.046	103.385	139.03	146.717	180.514	146.723	139.037	0.00518	0.11811	-0.51059	0.21166	0.40556	0.20959	-0.51004	0.06242	-0.12456	-0.24373	-0.21234
MOL_1982	CCN(CC)CCc1ccc(Br)cc1	MOL_1982_C_0	32	0	-41.88135355	-42.49270523	256.1819953	-9.386	-6.477	5.03	11388.05934	304542.1399	165.999	-0.182	0.079	-0.036	-0.031	0.021	-0.037	-0.037	-3094.639428	-0.209	-0.02	3.245	2332.9456	60.0666	67.5598	64.0047	56.5941	69.4084	67.2261	1262.874	101.24	136.549	152.929	191.747	143.504	136.761	0.04859	0.04354	-0.42241	0.52648	0.38996	-0.1059	-0.20503	0.05029	-0.12499	-0.25118	-0.20428
MOL_1984	COc1cccc(Cl)c1Br	MOL_1984_C_0	16	0	-30.74081311	-31.08211988	221.4786661	-10.7304	-7.0033	5.6	5334.96714	175029.808	115.62158	-0.125	0.046	0.09	-0.054	-0.031	-0.074	0.144	-3377.515558	-0.24	-0.031	4.15	2373.9774	66.5089	54.4398	76.3429	71.9103	91.0642	41.4832	1008.107	75.357	102.541	126.453	160.637	137.384	124.618	0.10402	1.05736	-0.89026	0.2069	-0.42601	0.77315	-1.05351	0.11553	-0.18392	-0.0766	-0.26327
MOL_1985	FCCOc1ccc(Br)cc1	MOL_1985_C_0	19	0	-34.08137967	-34.47186956	219.0507491	-10.751	-6.9068	2.7	5427.6844	160998.4207	115.29958	-0.167	0.074	-0.033	-0.051	0.142	-0.066	-0.035	-3056.47915	-0.235	-0.032	1.164	2374.7108	66.2296	64.8783	77.6902	41.6683	88.4249	65.914	1228.558	94.835	139.722	131.832	125.343	140.302	138.718	-0.02419	0.11778	-0.31605	-0.00114	-0.11783	1.04001	-0.64311	0.05909	-0.1458	-0.23421	-0.25693
MOL_1989	O=[N+]([O-])c1cc(Cl)c(Cl)cc1Br	MOL_1989_C_0	14	0	-38.00277022	-38.30843196	270.8952129	-11.7542	-9.4259	4.76	6473.6224	224952.8853	126.10445	-0.071	0.089	-0.046	0.097	0.091	-0.035	-0.006	-3927.077238	-0.278	-0.117	3.066	2239.3908	59.6056	61.6965	51.3296	57.5314	66.9769	53.8791	1164.017	127.031	112.824	112.585	101.503	139.654	104.618	0.11659	0.15301	0.44262	-0.5035	-0.17356	0.00131	-0.31313	0.16326	-0.11632	-0.24176	-0.05738
MOL_1990	Cc1cc(C)c(S(=O)(=O)Cl)cc1Br	MOL_1990_C_0	21	0	-41.23854157	-41.68603796	283.5694758	-11.4448	-7.8995	5.73	9371.3846	305783.1766	152.13687	-0.133	0.073	-0.037	-0.104	0.03	-0.044	0.026	-3890.213833	-0.267	-0.082	5.327	2357.2086	58.6861	67.0311	53.2987	60.8401	64.8456	50.62	1051.423	95.566	136.767	102.696	180.186	119.149	178.025	0.07636	0.43065	0.72469	-1.29131	0.68923	-0.40853	-0.32355	0.08892	-0.12576	-0.21009	-0.32782
MOL_1991	COc1ccc(Br)c(S(=O)(=O)Cl)c1	MOL_1991_C_0	19	0	-42.12612782	-42.52577957	285.5422633	-11.3444	-8.0714	7.13	8638.03774	284909.3287	145.97071	-0.104	0.071	-0.028	-0.046	0.158	-0.067	-0.102	-3926.090607	-0.252	-0.083	5.27	2308.9135	67.979	62.6571	73.2717	40.2356	87.9529	49.6853	1038.938	115.231	140.162	139.479	125.709	140.383	110.108	0.07617	0.4464	0.2878	-0.12408	0.45176	0.16967	-1.16588	0.13382	-0.14434	-0.22438	-0.23148
MOL_1993	COc1ccc2cc(Br)ccc2c1[N+](=O)[O-]	MOL_1993_C_0	24	0	-46.74100722	-47.3116001	282.0900667	-10.9697	-8.6594	6.2	9954.50304	286582.7479	157.25292	-0.156	0.085	-0.039	0.01	0.02	-0.032	-0.029	-3276.077376	-0.236	-0.095	5.453	2295.1937	59.5217	66.651	69.5695	70.545	72.4245	64.6406	1263.382	103.996	120.367	182.002	185.616	157.839	139.95	0.00641	-0.36817	0.52905	0.5448	0.43681	-0.31365	-0.60205	0.0708	-0.12621	-0.21535	-0.0689
MOL_1997	CC(C)c1ccc(Br)cc1F	MOL_1997_C_0	21	0	-33.19023115	-33.63137641	217.0779615	-11.0166	-7.0367	3.78	6058.46025	177135.3755	121.84744	-0.155	0.081	-0.043	-0.034	-0.003	0.161	-0.056	-3020.59214	-0.249	-0.033	2.186	2329.7475	59.9039	70.1402	70.7194	61.4614	37.052	77.1874	1313.531	105.109	134.384	162.712	163.362	84.07	113.166	0.00301	-0.00793	-0.11992	0.40262	-0.21784	0.04468	0.00058	0.07008	-0.11894	-0.25755	-0.20507
MOL_1999	COc1c(F)cc(Br)cc1[N+](=O)[O-]	MOL_1999_C_0	18	0	-41.36365246	-41.73551529	250.021704	-11.4907	-9.1016	4.55	5851.94833	172379.1151	118.04741	-0.117	0.077	-0.048	0.14	0.147	-0.025	-0.037	-3221.655538	-0.256	-0.103	4.377	2319.4111	68.1421	69.6689	43.8354	53.4334	58.1585	68.1268	1282.131	102.284	118.77	74.233	113.642	95.704	134.286	0.04381	-0.05683	-0.44882	0.79696	-0.10867	0.2079	0.34568	0.09762	-0.14651	-0.2655	0.35121
MOL_2	Cc1ccc(Br)cc1	MOL_2_C_0	15	0	-22.63252445	-22.98717537	171.0342643	-10.7059	-6.5997	4.27	3733.30019	118127.1478	98.05627	-0.178	0.08	-0.036	-0.038	0.02	-0.038	-0.036	-2842.714529	-0.243	-0.025	2.475	2358.3804	60.2399	66.2564	68.8102	60.8726	68.8052	66.2513	1273.754	101.273	137.78	143.683	183.116	142.977	137.745	-0.02128	-0.04723	-0.07274	0.08886	0.30695	0.03665	-0.08206	0.05436	-0.12746	-0.24247	-0.22128
MOL_20	CN(C)c1ccc(Br)cc1	MOL_20_C_0	20	0	-29.23007938	-29.65815296	200.0755257	-9.6303	-6.2007	6.67	5653.79181	165870.037	119.20159	-0.197	0.066	-0.037	-0.064	0.062	-0.064	-0.037	-2937.371687	-0.198	-0.016	4.52	2405.3036	71.1496	65.815	86.6681	54.2956	86.6767	65.8239	1245.479	82.926	137.718	132.866	154.33	132.828	137.731	-0.03628	0.04504	-0.72512	0.3474	0.70347	0.3485	-0.72541	0.0416	-0.16074	-0.2312	-0.28125
MOL_200	Brc1cccc(-c2ccccn2)c1	MOL_200_C_0	21	0	-34.62002719	-35.19079587	234.0918519	-10.2302	-7.5062	3.54	7994.4748	239518.4483	144.56534	-0.173	0.083	-0.034	-0.026	-0.028	0.01	-0.04	-3050.506439	-0.243	-0.059	2.417	2323.558	56.6078	66.357	68.6412	69.8892	55.4392	68.4962	1255.147	102.503	139.342	159.101	170.773	164.27	130.645	0.01252	-0.11689	-0.24163	0.05734	0.01233	0.61929	-0.30414	0.05649	-0.11611	-0.24576	-0.22213
MOL_2000	Cc1c(Cl)cc(Cl)cc1Br	MOL_2000_C_0	15	0	-30.73149864	-31.05955676	239.924258	-11.2538	-7.3976	1.71	5984.66023	211477.8145	122.75494	-0.135	0.075	-0.052	0.097	-0.055	0.09	0.007	-3761.90751	-0.26	-0.045	0.743	2363.9419	54.7822	66.8007	59.1484	68.7366	56.5643	62.0561	1094.384	98.182	111.456	111.003	114.705	97.843	152.473	0.03478	0.99602	-0.5719	0.74447	-0.74488	0.73227	-1.06314	0.08482	-0.09546	-0.25593	-0.05553
MOL_2001	CCCOc1ccc(-c2ccc(Br)cc2)cc1	MOL_2001_C_0	32	0	-47.91419582	-48.65822468	291.1830825	-10.2662	-6.9721	5.26	14126.07574	392574.5574	188.81004	-0.177	0.08	-0.036	-0.034	0.013	-0.034	-0.035	-3227.636383	-0.217	-0.038	3.515	2320.81	58.9768	66.0771	70.027	55.4621	69.8422	66.0519	1285.684	101.083	137.638	145.497	180.001	146.486	137.875	0.00317	0.115	-0.55506	0.30046	0.38326	0.21645	-0.50375	0.05625	-0.1251	-0.24416	-0.21098
MOL_2003	Sc1cc(Br)ccc1Cl	MOL_2003_C_0	13	0	-26.76031324	-27.05349301	223.5174312	-10.7168	-7.3372	3.29	5342.21459	201626.1685	118.54229	-0.143	0.083	-0.043	0.048	0.079	-0.037	-0.041	-3661.175542	-0.241	-0.043	1.13	2379.2173	58.6504	69.0925	57.6794	63.6157	68.3499	70.5593	1210.342	108.812	123.036	137.611	88.241	134.667	128.742	0.00532	0.20438	-0.0566	-0.29167	0.17036	0.03521	-0.27206	0.07912	-0.11307	-0.25106	-0.19935
MOL_2005	Cc1cc(Br)cc(Cl)c1Cl	MOL_2005_C_0	15	0	-30.73069304	-31.05909253	239.924258	-11.0688	-7.3346	2.64	5991.45633	211549.9646	122.83187	-0.138	0.081	-0.05	0.019	0.074	0.087	-0.051	-3761.904345	-0.253	-0.042	1.824	2380.3353	59.8511	67.3535	57.9525	59.2121	56.7841	67.4764	1226.087	107.822	113.992	161.404	90.961	99.21	111.953	0.00577	0.38973	-0.68264	0.19161	0.28368	0.18601	-0.59037	0.08032	-0.11063	-0.23962	-0.02406
MOL_2006	O=[N+]([O-])c1c(F)cc(Br)cc1Cl	MOL_2006_C_0	14	0	-38.17517131	-38.48839548	254.4406785	-12.1653	-9.2832	3.2	5393.10283	177725.7198	114.34437	-0.088	0.095	-0.058	0.188	-0.025	0.107	-0.051	-3566.718424	-0.287	-0.109	4.23	2270.3886	52.4454	77.3048	39.6544	57.8669	58.5046	68.2321	1235.073	128.577	113.467	95.943	94.797	122.899	112.098	0.02604	0.42244	-0.32593	1.13353	-1.10754	1.08602	-0.9346	0.11927	-0.09928	-0.3051	0.45438
MOL_2007	Brc1cccc(-c2cnco2)c1	MOL_2007_C_0	18	0	-33.39658352	-33.86396957	224.0539035	-10.9934	-7.6691	2.25	6249.48256	190352.5391	126.6402	-0.163	0.086	-0.035	-0.024	-0.038	0.009	-0.035	-3048.290967	-0.237	-0.063	1.278	2348.4294	54.6872	67.4627	68.7344	77.1996	66.9417	70.5685	1298.723	109.105	138.144	159.808	153.329	157.85	133.835	0.00874	-0.49766	-0.27421	-0.09772	-0.70619	0.28476	0.78445	0.0675	-0.11265	-0.24986	-0.21859
MOL_2008	Cn1ccnc1-c1ccc(Br)cc1	MOL_2008_C_0	22	0	-35.93950073	-36.48388391	237.0957599	-10.3418	-7.152	5.58	7997.84849	233928.831	142.78634	-0.171	0.082	-0.036	-0.039	0.005	-0.028	-0.033	-3067.749544	-0.22	-0.044	4.355	2338.6282	57.4308	67.5079	72.0803	66.662	65.7686	65.397	1266.734	104.138	136.787	151.692	164.147	156.9	140.105	-0.00847	0.00902	-0.25758	0.17456	0.04303	0.13241	-0.28764	0.06192	-0.12074	-0.2485	-0.21718
MOL_201	Brc1ccc(-c2ccc3ccccc3n2)cc1	MOL_201_C_0	27	0	-44.21630446	-44.97809539	284.150677	-10.0992	-7.817	4.98	12976.88631	378431.149	184.51557	-0.169	0.084	-0.034	-0.025	0.007	-0.031	-0.035	-3204.16206	-0.233	-0.072	3.518	2313.6826	55.3616	65.5045	66.5733	57.7775	70.8826	66.5595	1281.428	105.81	137.748	163.095	171.036	151.833	136.227	0.00568	0.16177	-0.54879	0.28343	0.53938	0.56897	-0.60169	0.06293	-0.11546	-0.24732	-0.18236
MOL_2010	Brc1ccc(-c2nnc(-c3cccc4ccccc34)o2)cc1	MOL_2010_C_0	33	0	-58.1451301	-59.06437307	351.1969336	-10.5545	-8.1133	4.41	19489.47566	553249.9611	224.63262	-0.153	0.087	-0.033	-0.025	-0.003	-0.026	-0.03	-3449.049183	-0.224	-0.084	3.115	2294.3503	53.6823	65.5599	71.7922	72.3815	69.6582	65.0355	1283.118	112.157	138.902	155.622	157.053	160.614	139.539	0.01299	0.0619	-0.39441	-0.3556	0.2589	1.18635	-0.48738	0.07604	-0.11354	-0.2464	-0.19893
MOL_2012	CO/C=C/c1ccc(Br)cc1	MOL_2012_C_0	20	0	-31.97725276	-32.43646799	213.0710225	-10.2546	-7.0676	5.04	6192.14304	183832.9625	125.62562	-0.178	0.079	-0.036	-0.037	0.016	-0.039	-0.035	-2995.332919	-0.215	-0.042	3.22	2330.5581	61.4971	65.7454	69.2488	62.5692	77.7093	66.1316	1313.954	96.813	136.851	134.093	181.6	149.958	137.232	-0.00459	0.01942	-0.39049	0.33464	-0.32098	0.25062	-0.57127	0.05555	-0.13124	-0.24307	-0.21416
MOL_2014	CC1(C)OB(c2cc(Br)ccc2F)OC1(C)C	MOL_2014_C_0	32	0	-51.63458438	-52.23658633	300.9597109	-10.9159	-7.2772	4.06	12470.77313	341906.3101	171.65304	-0.156	0.077	-0.035	-0.088	0.17	-0.048	-0.033	-3313.363954	-0.245	-0.049	2.626	2388.0286	64.0216	57.9351	77.9262	28.427	80.4612	62.3505	1242.863	99.156	146.215	157.079	96.135	131.477	140.606	0.03468	-0.11394	0.05812	0.10131	0.11377	0.1887	-0.22462	0.06175	-0.14276	-0.19013	-0.43987
MOL_2015	CC1(C)OB(c2cc(Cl)c(Br)c(Cl)c2)OC1(C)C	MOL_2015_C_0	32	0	-55.50163575	-56.08411509	351.8592421	-10.9598	-7.5008	7.69	16129.27231	484534.5963	196.07599	-0.11	0.062	0.089	-0.045	-0.067	-0.045	0.089	-4133.308493	-0.257	-0.055	5.388	2206.7352	53.208	55.8095	64.1939	67.669	64.1935	55.8058	1121.76	80.92	97.815	143.769	184.334	143.772	97.811	0.05074	0.18442	-0.38849	0.1275	-0.23414	0.12806	-0.38817	0.13167	-0.15659	-0.08357	-0.19191
MOL_2017	CN1CCOB(c2cccc(Br)c2)OCC1	MOL_2017_C_0	31	0	-47.65020092	-48.22909454	283.957275	-9.8292	-6.7472	6.38	11992.69314	328062.0717	170.22729	-0.179	0.082	-0.035	-0.029	-0.031	-0.075	-0.035	-3230.118381	-0.224	-0.034	5.016	2375.9654	58.0287	65.1911	70.7713	65.6883	59.9377	60.1189	1253.187	97.724	140.206	155.252	177.101	189.341	149.101	0.00841	-0.04077	-0.22364	0.20522	0.06949	-0.62947	0.35038	0.04531	-0.125	-0.24298	-0.23448
MOL_2019	CC(C)Oc1cc(F)ccc1Br	MOL_2019_C_0	22	0	-37.25737225	-37.7016884	233.0773665	-10.704	-6.941	2.92	6640.60437	191132.1648	126.75196	-0.142	0.051	-0.036	-0.063	0.167	-0.091	0.148	-3095.808273	-0.233	-0.027	1.87	2446.4527	72.3869	64.8389	90.4405	33.6278	97.2855	43.5147	1050.717	80.446	141.259	120.742	90.767	114.378	124.808	0.03336	0.35059	-0.59802	0.52846	-0.17342	0.92093	-0.69103	0.08251	-0.17859	-0.22197	-0.31888
MOL_202	ClCc1cccc(Br)c1	MOL_202_C_0	15	0	-26.6720161	-27.01280547	205.4792612	-11.0624	-7.1492	3.52	4790.60881	161485.2494	110.44074	-0.161	0.086	-0.034	-0.025	-0.033	0.016	-0.038	-3302.310258	-0.257	-0.047	2.532	2340.5035	56.0672	66.5038	68.8106	70.7097	56.7042	65.5705	1245.174	107.877	141.95	160.357	154.955	174.626	127.346	-0.00111	0.10395	-0.25516	0.19275	-0.08233	0.41344	-0.18308	0.06701	-0.11614	-0.24426	-0.21887
MOL_2020	CCCCOCCOc1ccc(Br)cc1	MOL_2020_C_0	32	0	-46.57608871	-47.16384499	273.1661612	-10.4069	-6.5378	5.29	11601.84509	309997.132	166.29921	-0.178	0.073	-0.034	-0.053	0.151	-0.056	-0.035	-3189.724444	-0.223	-0.021	3.662	2348.3128	67.6983	66.1714	77.1716	40.3006	81.5923	66.2182	1271.754	92.084	138.856	132.489	129.448	156.398	139.731	0.02183	0.1384	-0.36821	0.07587	-0.24102	0.88704	-0.50415	0.0507	-0.14731	-0.24004	-0.26072
MOL_2021	CN(C)S(=O)(=O)c1ccc(Br)cc1F	MOL_2021_C_0	23	0	-44.82353416	-45.29487485	282.1295853	-10.9415	-7.9687	4.4	9233.90714	278142.8983	149.89831	-0.118	0.087	-0.036	-0.026	-0.117	0.177	-0.053	-3585.192123	-0.267	-0.063	4.653	2278.5443	51.4384	71.0919	66.1501	68.2936	37.8454	76.0624	1266.124	122.207	135.455	160.756	109.735	90.634	113.874	0.04005	0.05521	-0.31074	0.48038	-0.91249	0.67281	0.00159	0.09674	-0.10604	-0.25706	-0.19611
MOL_2024	CC(C)COc1cccc(Br)c1	MOL_2024_C_0	25	0	-36.19403639	-36.69082126	229.1135215	-10.6282	-6.6547	3.26	7789.97005	219160.5496	137.88106	-0.174	0.082	-0.049	-0.028	-0.057	0.15	-0.073	-3035.882211	-0.233	-0.024	1.711	2329.4955	56.6596	75.239	68.7133	79.9604	40.2976	83.3386	1233.951	104.284	128.139	160.456	135.768	123.602	120.419	-0.01456	-0.33404	-0.28378	0.2166	-0.27403	0.08564	0.62786	0.05618	-0.10114	-0.28219	-0.21236
MOL_2025	CC(C)Oc1ccc([N+](=O)[O-])cc1Br	MOL_2025_C_0	24	0	-43.48776664	-43.96672901	260.0844764	-11.2224	-8.8135	7.51	8265.50477	232124.2524	140.46087	-0.123	0.061	-0.031	-0.009	-0.025	-0.066	0.158	-3201.081303	-0.256	-0.098	6.753	2424.5296	65.6323	65.7484	59.322	70.9439	88.3538	38.7405	1074.376	86.981	143.601	95.691	165.797	137.563	133.594	0.10456	0.07246	-0.06119	0.04141	-0.20138	0.84641	-0.4785	0.10489	-0.16775	-0.21013	0.03631
MOL_2026	O=[N+]([O-])c1cc(F)cc(Br)c1F	MOL_2026_C_0	14	0	-38.35005771	-38.66871331	237.986144	-12.1407	-9.6223	3.73	4406.50678	135994.8678	102.50081	-0.072	0.068	-0.048	0.18	-0.046	-0.013	0.174	-3206.367564	-0.285	-0.118	3.787	2365.7117	63.7133	69.6437	39.955	81.1044	58.6747	43.5999	1059.908	104.636	122.624	89.042	132.731	94.956	94.526	0.05922	0.37926	-0.17838	0.33029	-0.04634	0.83402	-0.43023	0.13662	-0.18302	-0.26758	0.41531
MOL_2028	CS(=O)(=O)c1cc(F)cc(Br)c1	MOL_2028_C_0	18	0	-38.20637778	-38.60425407	253.088324	-11.7418	-8.0809	4.19	6700.37479	215226.6145	128.64095	-0.114	0.089	-0.051	0.181	-0.049	-0.075	-0.04	-3490.53381	-0.278	-0.071	4.186	2314.5856	54.6953	72.9293	34.0205	83.7819	49.3105	71.5613	1223.23	118.537	121.849	90.849	140.07	127.444	139.918	0.05018	-0.06869	-0.08708	0.13923	0.44412	-0.82995	0.2507	0.10187	-0.11577	-0.28827	0.42988
MOL_2030	C#Cc1ccc(C)cc1Br	MOL_2030_C_0	17	0	-26.84966786	-27.34487342	195.0557361	-10.6272	-7.0104	3.81	5215.73134	162988.9686	116.01643	-0.172	0.08	-0.045	0.021	-0.041	-0.03	0.029	-2918.864286	-0.241	-0.047	2.396	2306.3956	51.384	64.9881	57.9823	71.4014	63.636	76.1234	1227.773	108.109	121.305	175.646	149.134	154.327	130.048	0.00033	0.24841	-0.54225	0.68693	0.04874	0.19314	-0.67102	0.0825	-0.07677	-0.24435	-0.01989
MOL_2031	COc1ccc(C(C)c2ccc(Br)cc2)cc1	MOL_2031_C_0	32	0	-47.91036179	-48.65425594	291.1830825	-10.3099	-6.6028	3.84	14126.19121	392641.2821	188.83579	-0.179	0.08	-0.036	-0.036	0.015	-0.037	-0.037	-3227.628768	-0.222	-0.026	2.155	2322.1728	60.0166	66.1268	65.2462	51.9272	73.0262	66.6525	1272.689	100.016	137.517	152.781	191.107	158.81	137.118	0.00904	0.12565	-0.30005	0.15837	0.49649	0.39429	-0.60474	0.05409	-0.12505	-0.24319	-0.20722
MOL_2032	COc1cc(Cl)c(Br)c(Cl)c1	MOL_2032_C_0	16	0	-34.78847796	-35.1159193	255.9236629	-10.8698	-7.2675	5.55	6598.33905	227123.4765	128.0665	-0.116	0.049	0.089	-0.086	0.152	-0.073	0.091	-3837.108177	-0.242	-0.042	3.891	2273.956	65.6371	54.8247	88.1253	40.7921	78.765	54.5565	1137.842	65.54	101.498	115.327	123.165	109.684	103.744	0.02505	-0.2796	-0.95627	0.94064	-0.08546	0.42948	-0.50557	0.1214	-0.19152	-0.06225	-0.32195
MOL_2033	Fc1cc(Br)ccc1CN1CCCC1	MOL_2033_C_0	27	0	-41.93140885	-42.46304045	258.1299588	-9.7374	-7.1426	2.76	9325.59943	258895.7783	149.56957	-0.155	0.081	-0.056	0.165	-0.007	-0.033	-0.043	-3153.350093	-0.216	-0.039	1.448	2290.3135	57.6792	77.2077	34.5689	67.1781	65.9736	70.4767	1264.952	109.22	113.907	89.592	166.219	148.335	134.655	0.0396	0.05324	-0.1094	0.22108	0.50163	0.20095	-0.24253	0.07401	-0.11457	-0.30395	0.42596
MOL_2035	COC1(c2ccc(Br)cc2)CC1	MOL_2035_C_0	23	0	-35.13569219	-35.62463955	227.0976399	-10.6684	-6.7583	3.99	7219.06396	208313.8121	132.78339	-0.174	0.08	-0.035	-0.038	-0.004	-0.033	-0.035	-3034.631032	-0.237	-0.026	2.491	2331.2648	60.193	65.9807	75.3295	55.6146	71.0772	66.3089	1297.579	99.788	138.784	150.399	176.062	163.177	138.171	-0.00539	-0.0206	-0.4137	0.09308	0.45849	0.161	-0.15071	0.05634	-0.12794	-0.24299	-0.2219
MOL_2036	CCCOc1cccc(Br)c1	MOL_2036_C_0	22	0	-33.0268679	-33.47599024	215.086904	-10.6525	-6.6646	3.16	6467.74245	186660.3006	126.24839	-0.173	0.082	-0.048	-0.028	-0.057	0.15	-0.073	-2996.562763	-0.233	-0.024	1.8	2338.2852	56.6961	75.2663	68.77	80.0436	39.9258	83.9252	1227.054	104.336	128.14	160.407	135.652	124.079	119.271	-0.01658	-0.33156	-0.27522	0.2089	-0.25934	0.10502	0.58157	0.0556	-0.10134	-0.28231	-0.21235
MOL_2037	C=C(C)COc1cccc(Br)c1	MOL_2037_C_0	23	0	-35.13946532	-35.64835224	227.0976399	-10.65	-6.6466	3.17	7474.22963	215962.55	137.12384	-0.172	0.082	-0.048	-0.028	-0.057	0.15	-0.071	-3034.647228	-0.234	-0.022	1.797	2338.2966	57.4046	74.997	69.2165	80.9016	40.5084	80.4232	1225.733	104.301	128.758	159.827	135.987	124.419	121.857	-0.00658	-0.51805	-0.2915	0.20938	-0.07733	0.05108	0.68878	0.05647	-0.10335	-0.28016	-0.21397
MOL_2038	CC(C)(C)Sc1cccc(Br)c1	MOL_2038_C_0	25	0	-35.36821973	-35.86726358	245.1789039	-9.8575	-7.1536	3.75	9255.9975	286038.6173	152.60443	-0.166	0.082	-0.036	-0.028	-0.034	0.058	-0.038	-3358.858324	-0.235	-0.041	2.3	2320.0458	57.4316	66.5073	70.0325	61.9482	59.1634	57.0111	1236.346	106.287	143.114	156.491	150.073	152.769	124.172	0.01381	0.15826	-0.30816	0.22023	-0.21995	0.39369	-0.33075	0.0628	-0.11717	-0.24427	-0.22292
MOL_2039	Fc1ccc(-c2cn3ccccc3n2)cc1Br	MOL_2039_C_0	25	0	-46.59241157	-47.27481854	291.1184301	-10.5759	-7.5901	6.82	11495.63258	334605.4325	171.65032	-0.14	0.063	-0.045	0.01	-0.031	-0.049	0.163	-3281.319999	-0.223	-0.059	5.351	2446.1053	69.4237	68.0794	65.8039	69.7909	79.9171	36.4972	1027.1	88.689	123.341	157.521	163.736	132.783	89.668	0.01617	-0.12216	-0.27764	0.72655	-0.11196	0.33094	-0.40668	0.08712	-0.18339	-0.21766	-0.05747
MOL_204	COc1cc(OC)c(Br)c(OC)c1	MOL_204_C_0	24	0	-41.15674451	-41.6074813	247.0857139	-10.0859	-6.2158	6.4	7718.64357	216174.1811	136.34394	-0.141	0.018	0.138	-0.12	0.14	-0.11	0.141	-3146.98135	-0.211	-0.005	4.131	2577.1438	87.0428	41.4567	112.1101	39.2114	103.7214	41.4883	874.737	55.046	122.986	111.419	122.159	100.229	124.268	0.0602	-1.09959	0.41408	0.59599	-0.7067	0.33208	0.59652	0.09291	-0.22944	0.32907	-0.40829
MOL_2041	FC(F)c1cc(Br)ccc1Cl	MOL_2041_C_0	15	0	-35.12530896	-35.44845773	241.460186	-11.419	-7.8021	3.57	5159.47375	171242.7242	112.60545	-0.128	0.084	-0.026	-0.014	0.093	-0.034	-0.029	-3500.795245	-0.262	-0.058	2.582	2350.0962	57.599	66.904	61.9291	58.9601	67.2996	63.8691	1206.441	112.017	145.584	147.296	113.44	135.908	140.285	0.01209	0.24482	0.1806	-0.41273	-0.12719	0.16565	-0.24304	0.08636	-0.12728	-0.21043	-0.1326
MOL_2043	C=Cc1ccc(F)c(Br)c1	MOL_2043_C_0	16	0	-28.96376483	-29.36742338	201.0354626	-10.9893	-7.591	4.74	4668.95248	145689.3909	109.67521	-0.137	0.063	0.164	-0.05	-0.036	0.016	-0.041	-2980.038344	-0.242	-0.058	2.812	2424.357	67.4882	36.7311	80.5176	67.8417	63.4105	69.3836	1106.712	91.949	90.629	132.985	143.314	169.009	136.371	0.02073	0.22074	-0.34049	0.48443	-0.34152	1.22364	-0.769	0.09279	-0.17961	0.39645	-0.28022
MOL_2046	O=[N+]([O-])c1cc(OC(F)F)ccc1Br	MOL_2046_C_0	18	0	-45.60324717	-45.97293278	268.0121664	-11.6234	-9.2916	5.27	6121.75013	179089.0039	120.18234	-0.088	0.085	-0.031	-0.04	0.158	-0.041	0	-3320.922101	-0.27	-0.11	4.155	2290.8281	63.1907	62.1963	74.7673	47.9144	76.6072	50.8595	1124.947	120.883	137.172	147.096	106.864	139.195	107.737	0.11087	1.39983	-1.03605	1.5619	-0.42768	-0.10588	-1.1215	0.14679	-0.13159	-0.2254	-0.24846
MOL_205	Fc1cc(Cl)ccc1Br	MOL_205_C_0	12	0	-27.73295507	-28.01887084	209.4431062	-11.2508	-7.5695	3.13	3923.3794	137788.5191	99.60055	-0.115	0.061	-0.033	-0.043	0.1	-0.059	0.17	-3362.226617	-0.257	-0.048	1.551	2443.2198	70.7913	64.0142	73.1884	56.5889	79.1556	36.4703	1026.241	94.401	138.726	132.403	116.079	113.899	93.624	0.00677	0.38246	-0.26453	0.01359	-0.02303	0.30162	-0.32187	0.10374	-0.1959	-0.22247	-0.24906
MOL_2050	CCc1ccc(F)c(Br)c1	MOL_2050_C_0	18	0	-30.02055665	-30.41424835	203.0513441	-10.9797	-7.0403	5.08	4908.5295	148180.7771	110.31678	-0.139	0.063	0.161	-0.05	-0.039	0.016	-0.045	-2981.271165	-0.25	-0.034	3.303	2432.0886	68.6567	37.9167	80.4933	70.7523	55.4039	64.6598	1031.135	92.43	90.952	133.939	145.102	179.22	121.749	0.02577	0.44501	-0.31735	0.42257	-0.27458	0.40177	-0.38462	0.08898	-0.17905	0.38681	-0.27756
MOL_2051	Fc1cc(CN2CCOCC2)ccc1Br	MOL_2051_C_0	28	0	-45.98973292	-46.51927072	274.1293637	-10.0478	-7.1954	4.7	10070.1857	276036.0338	154.74081	-0.134	0.061	-0.037	-0.04	0.005	-0.056	0.164	-3228.568314	-0.231	-0.039	3.067	2413.97	70.2755	64.6555	72.6298	63.4498	79.2855	36.1653	1030.203	92.73	136.467	143.187	173.753	122.353	92.127	0.03621	0.42442	-0.27761	0.27228	-0.08923	0.45277	-0.22652	0.09422	-0.19047	-0.22986	-0.23247
MOL_2052	COCCOc1cccc(Br)c1	MOL_2052_C_0	23	0	-37.07978058	-37.52493836	231.086309	-10.6216	-6.5806	3.89	7079.91	201104.4076	131.34059	-0.172	0.082	-0.048	-0.029	-0.057	0.148	-0.076	-3071.766053	-0.232	-0.021	2.64	2360.8729	56.1998	74.4927	69.278	80.5132	40.2438	81.4742	1234.109	104.488	129.304	159.138	136.442	122.374	125.02	-0.02293	-0.28859	-0.27346	0.22416	-0.37941	0.1658	0.6143	0.05453	-0.10153	-0.28024	-0.21521
MOL_2053	Fc1ccc(N=C=S)c(Br)c1	MOL_2053_C_0	14	0	-31.4924782	-31.90548288	232.0723951	-10.9376	-7.9274	2.94	5579.49017	194555.5008	120.26555	-0.133	0.065	0.083	-0.039	-0.048	0.17	-0.052	-3393.081177	-0.241	-0.062	1.763	2339.297	51.3928	68.8731	71.2556	81.9146	36.6351	75.7263	1065.188	95.976	104.95	145.69	136.963	89.335	115.125	0.10706	0.67869	-0.7125	0.21287	0.03802	0.35413	-0.34751	0.1121	-0.11993	0.0905	-0.19992
MOL_2056	CCCSc1cccc(Br)c1	MOL_2056_C_0	22	0	-32.2008755	-32.65209693	231.1522865	-10.1461	-6.8039	2.14	7827.72541	248822.5551	141.13832	-0.172	0.082	-0.042	-0.026	-0.04	0.053	-0.05	-3319.536558	-0.222	-0.028	1.281	2328.9895	55.8016	71.9894	69.6438	73.379	53.5733	73.3611	1249.614	103.623	131.868	157.534	147.332	153.91	133.003	-0.00516	-0.189	-0.35458	0.14776	-0.23263	0.28615	0.22165	0.05762	-0.10289	-0.26861	-0.21165
MOL_2057	O=S(=O)(c1cccc(Br)c1)N1CCCC1	MOL_2057_C_0	27	0	-45.9206202	-46.47012341	290.1764762	-10.899	-7.634	5.87	11509.10663	339094.0592	167.28538	-0.139	0.086	-0.032	-0.023	-0.027	-0.084	-0.032	-3563.382916	-0.267	-0.06	5.601	2293.3968	55.8792	63.0409	69.4565	71.9244	49.5995	66.497	1261.286	112.586	146.988	161.85	168.434	129.881	142.871	0.07723	-0.01535	-0.39516	0.15869	0.26274	-0.66739	0.40034	0.08404	-0.12395	-0.23188	-0.22037
MOL_2058	CC(C)Oc1ccc(Br)c(F)c1	MOL_2058_C_0	22	0	-37.25339823	-37.69656933	233.0773665	-10.6542	-6.8841	5.74	6641.04045	191154.5148	126.75547	-0.141	0.051	-0.037	-0.061	0.151	-0.09	0.163	-3095.806847	-0.231	-0.026	3.651	2461.6966	80.409	63.9103	82.1374	40.6362	96.7029	36.0505	1033.154	76.909	140.223	124.752	123.51	114.838	91.157	0.00317	0.50124	-0.45061	-0.26826	-0.06152	1.35025	-0.6889	0.0843	-0.21758	-0.223	-0.27411
MOL_2060	Brc1c2ccccc2c(-c2cccc(-c3ccc4ccccc4c3)c2)c2ccccc12	MOL_2060_C_0	50	0	-78.01469098	-79.47922307	459.376479	-10.0176	-7.9571	4.15	41541.65151	1154053.872	331.64566	-0.18	0.058	0.006	0.006	-0.004	0.006	0.006	-3726.49142	-0.204	-0.08	2.333	2398.7608	57.8076	67.2853	67.2241	57.7834	67.2217	67.1827	841.198	65.804	184.396	186.342	148.444	186.071	183.653	-0.05646	0.03064	1.02013	0.62323	0.0324	0.49944	1.00921	0.064	-0.04668	-0.09469	-0.03153
MOL_2061	COCCOc1ccc(Br)cc1F	MOL_2061_C_0	23	0	-41.30204058	-41.73891379	249.0767714	-10.724	-6.8751	5.47	7264.51674	205752.319	131.88059	-0.155	0.072	-0.042	-0.07	0.132	0.149	-0.057	-3171.001857	-0.23	-0.023	4.191	2367.5809	67.375	71.0149	82.06	51.756	42.7202	76.8611	1224.714	95.548	131.879	146.433	113.055	85.391	112.256	-0.01898	0.16429	-0.66117	0.9915	-0.09336	0.18817	-0.23211	0.06393	-0.13819	-0.24807	-0.29604
MOL_2064	CC(C)(C)Oc1cc(F)ccc1Br	MOL_2064_C_0	25	0	-40.42257395	-40.91567804	247.1039839	-10.6338	-6.8676	3.1	7964.90475	223853.9355	138.23874	-0.146	0.05	-0.037	-0.063	0.166	-0.09	0.151	-3135.124312	-0.231	-0.025	2.094	2457.5706	70.3876	65.138	90.8726	34.4405	94.118	44.4923	1068.433	79.473	141.116	120.103	89.645	107.433	123.207	0.03465	0.30938	-0.59758	0.61613	0.01083	0.94363	-0.88741	0.08011	-0.17648	-0.22375	-0.31946
MOL_2065	Brc1cccc(N=C(c2ccccc2)c2ccccc2)c1	MOL_2065_C_0	35	0	-54.79678685	-55.77389222	336.2253836	-10.0994	-7.8147	4.58	20107.01795	566792.6291	229.76355	-0.181	0.082	-0.045	-0.029	-0.048	0.089	-0.054	-3358.988228	-0.224	-0.072	2.82	2310.4778	57.3735	73.2215	68.9131	74.8465	45.6027	75.5684	1283.035	105.327	131.057	160.598	147.424	150.904	117.13	0.04288	0.02965	-0.367	0.25963	0.04593	-0.87776	0.76505	0.05217	-0.10698	-0.271	-0.21835
MOL_2066	COc1cc(Br)cc(OC)c1[N+](=O)[O-]	MOL_2066_C_0	22	0	-44.37640372	-44.80678044	262.0572639	-11.412	-8.4092	3.16	7548.58692	213834.4492	134.04598	-0.136	0.086	-0.086	0.159	-0.051	0.159	-0.086	-3236.952734	-0.254	-0.08	4.29	2321.4113	53.4442	90.6778	44.2707	65.2585	44.2691	90.6753	1291.974	117.197	109.058	123.607	83.261	123.611	109.063	0.03337	-1.04872	0.56331	0.255	-0.2406	0.2555	0.56324	0.08313	-0.07927	-0.35276	0.3625
MOL_2067	FC(F)(F)Cc1ccccc1Br	MOL_2067_C_0	18	0	-38.4796675	-38.86072527	239.032269	-11.2059	-7.1817	4.56	5318.36628	159039.3335	113.28926	-0.159	0.078	-0.032	-0.026	-0.027	-0.033	0.007	-3179.781015	-0.26	-0.037	3.287	2354.4032	54.1331	64.5675	69.6073	71.1257	65.7021	65.0225	1108.771	97.159	138.085	160.197	164.28	154.013	156.946	0.03798	-0.04172	-0.32423	0.2945	0.00159	0.36791	0.11684	0.07133	-0.10108	-0.24209	-0.22161
MOL_2068	COc1ccc(OC(F)(F)F)c(Br)c1	MOL_2068_C_0	20	0	-46.62218343	-47.01385935	271.0310788	-11.1638	-7.41	5.45	6499.87925	187133.7375	123.80546	-0.117	0.068	0.127	-0.052	-0.054	0.148	-0.073	-3330.203469	-0.241	-0.04	4.282	2433.7401	66.6281	54.2808	80.3955	79.6968	42.161	83.1788	1151.887	98.617	91.012	144.669	132.693	122.156	117.598	0.08434	-0.10726	-0.98318	0.8356	-0.33498	0.25521	0.41469	0.1048	-0.14091	0.24032	-0.25992
MOL_2069	Brc1cccc(-c2nccc3ccccc23)c1	MOL_2069_C_0	27	0	-44.21350114	-44.97464666	284.150677	-10.133	-7.7721	3.71	12980.78582	378423.281	184.54007	-0.172	0.083	-0.035	-0.026	-0.027	0.014	-0.037	-3204.156659	-0.234	-0.07	2.66	2318.503	58.1236	66.729	68.6287	67.6127	54.7868	63.112	1289.275	103.244	138.782	160.727	162.708	164.047	134.793	0.0382	0.02704	-0.34064	0.2262	-0.09049	0.41363	-0.2662	0.05776	-0.11684	-0.24634	-0.222
MOL_2070	Fc1cc(Br)cc(F)c1CN1CCOCC1	MOL_2070_C_0	28	0	-50.21905558	-50.74121417	292.1198261	-10.0534	-7.5946	1.93	10290.80109	281530.7302	155.27332	-0.126	0.082	-0.062	0.165	-0.031	0.165	-0.062	-3327.812921	-0.23	-0.043	1.294	2279.6732	57.5536	81.3675	34.974	84.6293	34.9775	81.3553	1284.427	117.672	109.563	89.371	132.387	89.378	109.565	0.03578	0.12453	-0.14357	0.44633	0.07815	0.44544	-0.1424	0.09137	-0.10814	-0.31644	0.44318
MOL_2072	COc1cc(B2OC(C)(C)C(C)(C)O2)ccc1Br	MOL_2072_C_0	36	0	-54.63861889	-55.29539261	312.9952708	-10.3679	-6.8719	7.37	14910.84243	399461.2091	187.7337	-0.152	0.059	-0.038	-0.041	-0.077	-0.069	0.14	-3328.653129	-0.228	-0.038	4.811	2409.7407	63.403	65.895	70.6683	67.9664	81.9114	42.8079	1096.442	90.749	134.284	159.088	189.899	147.59	123.847	0.07332	1.22954	-0.7507	0.29194	-1.4342	1.34183	-0.83522	0.08353	-0.14833	-0.24318	-0.20455
MOL_2078	Brc1ccccc1-c1ccc(-n2c3ccccc3c3ccccc32)cc1	MOL_2078_C_0	42	0	-66.58301029	-67.79055281	398.2949446	-9.8292	-7.0896	3.86	29440.02242	822600.2348	278.43413	-0.176	0.077	-0.035	-0.03	-0.03	-0.033	0.007	-3550.774122	-0.206	-0.047	2.559	2337.6708	56.3912	64.5579	70.8557	70.9424	67.5842	53.2768	1153.967	94.247	137.423	158.678	163.121	148.656	162.151	0.10037	-0.01772	-0.23815	0.15716	-0.01013	0.23673	0.16944	0.06674	-0.10106	-0.24291	-0.22757
MOL_2079	Fc1cc(Br)ccc1OC1CCOCC1	MOL_2079_C_0	27	0	-46.63046271	-47.14029871	275.1141247	-10.8058	-7.0769	2.65	9513.66835	263924.0415	149.8055	-0.151	0.073	-0.055	0.134	0.135	-0.056	-0.04	-3248.442005	-0.234	-0.033	1.109	2353.2765	68.0352	75.0142	46.3455	54.3895	74.4002	69.4568	1270.604	95.346	111.417	71.391	111.805	131.521	134.514	0.00168	0.0036	-0.24417	1.15653	-0.03107	-0.20364	-0.31105	0.06944	-0.14043	-0.29255	0.34451
MOL_208	O=[N+]([O-])c1ccc(F)cc1Br	MOL_208_C_0	14	0	-34.13552088	-34.4614384	219.9956816	-11.7332	-9.3124	4.34	4235.7253	131742.4917	101.61237	-0.081	0.092	-0.052	0.187	-0.045	-0.02	-0.008	-3107.133369	-0.284	-0.108	3.496	2241.2421	55.1347	74.3125	31.8476	82.3244	66.2571	54.8251	1162.286	133.15	112.663	96.367	135.076	165.622	105.947	0.12128	1.08601	-0.35088	0.47709	-0.00111	0.29591	-1.0047	0.1571	-0.10775	-0.30291	0.44931
MOL_2080	Cc1ccc(OC(C)C)cc1Br	MOL_2080_C_0	25	0	-36.20119998	-36.69957427	229.1135214	-10.3878	-6.5189	2.95	7769.95088	218957.2968	137.68225	-0.181	0.07	-0.076	0.145	-0.059	-0.039	0.001	-3035.891569	-0.225	-0.021	1.419	2370.9988	55.8356	82.9161	42.5197	79.5022	67.7226	68.2755	1063.314	90.527	114.919	120.688	131.039	140.067	154.084	0.02153	-0.1134	0.9926	0.19434	-0.37171	-0.64596	0.20253	0.05005	-0.0923	-0.32582	0.32606
MOL_2081	CC1(C)OB(c2ccc(Cl)cc2Br)OC1(C)C	MOL_2081_C_0	32	0	-51.4585688	-52.05519604	317.4142453	-10.8553	-7.2376	4.94	14100.50358	406736.3466	183.52163	-0.138	0.083	-0.047	0.101	-0.042	-0.027	-0.085	-3673.717846	-0.25	-0.049	3.796	2364.79	47.7266	64.2099	53.643	72.0014	61.0929	68.6858	1236.474	116.555	111.08	115.269	137.177	167.803	175.026	0.06282	0.55249	-0.29533	0.55817	-0.23524	0.15996	-1.11324	0.09745	-0.07048	-0.26534	-0.04609
MOL_2083	C#Cc1ccc(Br)cc1C	MOL_2083_C_0	17	0	-26.85086513	-27.34597594	195.0557361	-10.6434	-7.0959	3.83	5212.19206	162972.1757	115.98293	-0.176	0.082	-0.039	-0.029	0.028	0.022	-0.045	-2918.866379	-0.24	-0.051	1.641	2320.094	55.8385	68.9509	63.5662	77.3103	53.6049	65.4574	1286.558	106.162	136.13	153.884	141.509	182.285	118.769	-0.00031	0.07031	-0.0904	0.33163	-0.64791	0.47402	-0.13129	0.06454	-0.10381	-0.25747	-0.17529
MOL_2084	Brc1ccc(CN2CCCc3ccccc32)cc1	MOL_2084_C_0	34	0	-49.4400144	-50.23520743	302.2090574	-9.3422	-6.7273	4.32	15901.42519	438721.4743	200.01808	-0.174	0.081	-0.035	-0.039	0.006	-0.032	-0.035	-3245.878586	-0.193	-0.03	2.858	2329.3955	59.3173	66.0116	70.7361	59.7987	71.3673	65.5628	1291.772	101.157	139.311	152.268	170.557	163.057	140.018	0.00541	0.12814	-0.32108	0.70532	0.61752	0.49584	-0.86207	0.05714	-0.12489	-0.24234	-0.22134
MOL_2086	O=[N+]([O-])c1cc(F)c(Br)c([N+](=O)[O-])c1	MOL_2086_C_0	16	0	-44.57624356	-44.93006555	264.9932539	-12.296	-10.0855	2.2	5761.9737	171037.5694	116.35469	-0.025	0.077	0.18	-0.036	0.008	-0.022	0.001	-3311.633346	-0.302	-0.137	2.667	2327.2162	58.2806	35.4673	79.1223	52.3301	74.757	49.5916	809.983	123.84	92.874	141.962	99.795	157.227	105.642	0.19504	1.5955	-0.52561	0.66898	0.01373	-0.16313	-0.90877	0.20583	-0.16802	0.40905	-0.24106
MOL_2087	CC(C)(C)[Si](C)(C)Oc1cc(F)cc(Br)c1	MOL_2087_C_0	34	0	-49.53161737	-50.1682435	305.2585989	-10.5108	-7.0704	3.55	14246.89027	417317.8457	188.16754	-0.144	0.083	-0.068	0.172	-0.078	0.154	-0.082	-3504.535571	-0.246	-0.029	2.912	2329.21	57.1968	85.2038	32.5165	90.1963	41.9777	82.0311	1250.927	112.871	103.91	91.508	107.171	122.019	101.306	0.02174	-0.22571	-0.17921	0.22389	-0.14009	-0.52284	1.06935	0.07449	-0.09737	-0.33923	0.43625
MOL_2089	Fc1cc(OC(F)F)ccc1Br	MOL_2089_C_0	16	0	-39.37858542	-39.71428955	241.0050565	-11.3051	-7.5069	3.71	4725.98592	143227.0249	106.37492	-0.115	0.06	-0.034	-0.054	0.152	-0.067	0.171	-3215.662141	-0.255	-0.042	1.922	2452.2938	73.7461	63.9065	83.5545	47.152	88.7703	35.8234	995.067	89.614	140.45	135.364	106.775	112.606	94.118	0.01648	0.51393	-0.73453	1.33039	-0.4972	0.07731	-0.29292	0.1003	-0.2029	-0.21816	-0.29089
MOL_209	O=[N+]([O-])c1cccc(Br)c1F	MOL_209_C_0	14	0	-34.12861289	-34.45417186	219.9956816	-11.8276	-9.3153	5.73	4241.17717	131853.3357	101.69817	-0.096	0.067	-0.026	-0.026	-0.024	-0.014	0.179	-3107.130268	-0.28	-0.11	5.101	2390.369	64.8241	58.497	75.1145	69.5019	58.8511	40.2295	1033.669	99.166	147.363	156.866	159.728	94.833	98.383	0.04139	0.36975	-0.34382	0.19255	-0.09493	0.77036	-0.31031	0.12189	-0.19194	-0.20691	-0.23595
MOL_2091	Fc1c(Br)cccc1OC(F)F	MOL_2091_C_0	16	0	-39.37383181	-39.70861944	241.0050565	-11.4102	-7.5012	3.08	4731.25644	143267.7546	106.43847	-0.109	0.065	0.152	0.136	-0.054	-0.031	-0.042	-3215.657304	-0.264	-0.04	1.715	2421.4477	67.1044	45.1646	56.4693	79.049	75.224	69.0683	996.839	97.824	88.637	97.054	141.462	155.397	133.114	0.02489	0.39446	-0.35148	0.03175	0.70744	-0.09404	-0.32167	0.10715	-0.18187	0.36957	0.24524
MOL_2092	C=Cc1c(F)cccc1Br	MOL_2092_C_0	16	0	-28.9655428	-29.36845322	201.0354626	-11.015	-7.5097	2.43	4659.87175	145537.6795	109.55986	-0.155	0.074	-0.041	-0.03	-0.051	0.166	-0.003	-2980.038377	-0.249	-0.053	1.333	2353.6119	55.2828	69.3381	71.2135	81.6201	34.4058	68.3172	1114.272	98.957	132.103	158.497	135.402	87.367	140.773	0.00915	0.11502	-0.17221	0.17702	0.20616	-0.44896	0.57961	0.07727	-0.09324	-0.25862	-0.21533
MOL_2093	COc1c(Br)cccc1S(=O)(=O)Cl	MOL_2093_C_0	19	0	-42.11818819	-42.51544014	285.5422633	-11.38	-8.0806	2.48	8628.21093	284899.164	145.90482	-0.106	0.06	0.158	-0.134	-0.036	-0.032	-0.029	-3926.081943	-0.257	-0.088	2.846	2402.442	60.5479	47.0471	61.6507	68.5963	79.2944	59.0022	1054.517	89.918	119.244	93.526	157.484	149.197	147.224	0.08029	1.03449	-0.83648	0.3829	-0.11603	0.31809	-0.84727	0.11486	-0.16539	0.34503	-0.40004
MOL_2094	Cc1ccc(S(=O)(=O)N(C)C)cc1Br	MOL_2094_C_0	26	0	-43.77362225	-44.29973843	278.1657403	-10.7826	-7.4373	6.05	10539.87272	311273.8524	160.69132	-0.147	0.074	-0.036	-0.096	-0.031	-0.035	0.021	-3525.281893	-0.263	-0.051	5.603	2363.6458	55.3106	66.2013	60.9258	71.813	68.8058	54.3123	1047.444	98.4	137.989	115.89	162.854	140.701	176.389	0.07005	0.26547	0.36441	-0.82729	0.44361	-0.62384	0.10277	0.07862	-0.11432	-0.22884	-0.33582
MOL_2095	Cc1cc(F)c(Br)cc1Cl	MOL_2095_C_0	15	0	-30.90512799	-31.2391027	223.4697236	-11.1413	-7.3643	4.23	4949.14746	165653.5002	111.02636	-0.118	0.061	0.161	-0.059	0.017	0.083	-0.049	-3401.550236	-0.253	-0.042	2.092	2465.5018	71.825	37.7742	79.5625	59.6549	61.9332	63.4026	1004.439	92.101	91.1	113.93	164.172	96.777	113.306	0.02033	0.56447	-0.42245	-0.08301	-0.10791	0.88627	-0.50629	0.10302	-0.18797	0.40159	-0.26942
MOL_2096	COc1cc(S(=O)(=O)Cl)ccc1Br	MOL_2096_C_0	19	0	-42.12397368	-42.52477198	285.5422633	-11.4778	-8.1895	2.54	8632.44156	284879.8674	145.94895	-0.103	0.063	-0.028	-0.037	-0.087	-0.068	0.155	-3926.100285	-0.262	-0.087	3.706	2359.7877	58.7508	64.7203	81.5792	49.5452	90.3921	41.7152	1061.091	104.201	140.041	149.615	115.463	138.571	125.769	0.08291	0.79477	-0.73718	0.5857	-1.75455	1.75973	-0.85992	0.11774	-0.14595	-0.22641	-0.22599
MOL_2098	Brc1c2ccccc2c(-c2cc3ccccc3c3ccccc23)c2ccccc12	MOL_2098_C_0	46	0	-72.72507496	-74.08516402	433.3391257	-10.035	-7.9483	4.08	36058.68689	1010902.731	309.04506	-0.18	0.058	0.006	0.006	-0.002	0.006	0.006	-3649.075607	-0.205	-0.08	2.141	2395.9235	57.8413	67.4803	65.7207	59.031	65.7203	67.4477	835.594	67.661	183.758	187.294	147.949	187.258	183.791	-0.02528	0.11565	0.94926	0.58001	-0.01268	0.58433	0.95044	0.06374	-0.05068	-0.09479	-0.03414
MOL_21	O=[N+]([O-])c1ccccc1Br	MOL_21_C_0	14	0	-29.91045236	-30.24313749	202.0052192	-11.4386	-9.0604	6.37	4083.43136	127811.7256	100.92143	-0.104	0.091	-0.031	-0.016	-0.024	-0.02	-0.002	-3007.892513	-0.274	-0.105	5.199	2274.1357	57.3176	62.8604	65.3371	71.323	67.8559	51.355	1149.708	127.019	138.003	168.261	162.683	162.681	110.756	0.10042	1.12264	-0.51722	0.41432	-0.20188	0.3855	-1.01871	0.14114	-0.11537	-0.24291	-0.19683
MOL_2100	COc1c(Br)ccc(F)c1F	MOL_2100_C_0	16	0	-35.13486808	-35.47240085	223.0145941	-11.1157	-7.3959	0.93	4498.01616	137290.0809	104.33561	-0.117	0.049	0.131	0.116	0.154	-0.063	-0.041	-3116.390189	-0.244	-0.029	0.329	2418.784	70.5928	52.8179	53.0626	43.3453	88.7204	70.676	1074.752	84.697	112.764	68.26	86.979	122.285	136.979	0.0451	0.51213	-0.63865	1.00262	0.05871	0.40922	-0.64011	0.09969	-0.17244	0.26004	0.28982
MOL_2101	FC(F)(F)c1cc(Br)ccc1N1CCOCC1	MOL_2101_C_0	28	0	-54.45489603	-54.97646123	310.1102885	-10.4316	-7.5143	4.21	10636.82353	290601.382	157.52425	-0.149	0.076	-0.031	-0.052	0.072	-0.053	-0.03	-3427.071769	-0.223	-0.051	2.734	2318.9821	66.3795	64.3756	74.1694	49.6276	77.6998	62.1405	1300.139	96.184	141.368	125.213	145.649	149.589	142.143	0.02646	-0.29565	0.92482	-0.50072	-0.94586	0.15259	-0.18873	0.07308	-0.14916	-0.20719	-0.17848
MOL_2103	Fc1cc(OC2CC2)ccc1Br	MOL_2103_C_0	20	0	-36.20151305	-36.6387645	231.061485	-10.7371	-6.9559	5.25	6119.50821	181019.7968	121.64394	-0.138	0.052	-0.036	-0.06	0.148	-0.088	0.164	-3094.554643	-0.234	-0.027	3.392	2462.4833	79.1843	64.2074	83.3784	38.9008	94.9799	35.8508	1006.097	79.241	139.826	126.094	121.57	113.611	91.315	0.00582	0.56063	-0.45793	-0.14726	-0.18671	1.48049	-0.89466	0.08559	-0.21528	-0.22339	-0.27487
MOL_2105	COc1cc(Br)cc(S(=O)(=O)Cl)c1	MOL_2105_C_0	19	0	-42.12468593	-42.52557472	285.5422633	-11.6838	-8.1737	5.38	8628.44288	284829.1198	145.90581	-0.11	0.092	-0.057	0.162	-0.069	-0.084	-0.045	-3926.101236	-0.267	-0.088	4.696	2343.3213	55.187	69.6603	38.4916	92.1511	48.2261	77.7501	1225.806	118.123	120.429	123.698	141.571	114.116	130.488	0.05692	0.08172	-0.52042	0.34842	1.61036	-1.60507	-0.02219	0.10237	-0.11466	-0.25548	0.34338
MOL_2107	Fc1cc(Br)cc(Cl)c1F	MOL_2107_C_0	12	0	-31.95034665	-32.22731341	227.4335686	-11.697	-7.9181	0.96	4081.58461	141913.829	100.42441	-0.107	0.083	-0.061	0.161	0.147	0.081	-0.054	-3461.459158	-0.267	-0.053	1.54	2330.4491	63.0906	76.8768	44.3132	47.2262	65.2032	68.4173	1270.392	112.79	111.753	86.449	87.006	103.481	110.458	-0.00217	0.07275	-0.09024	0.53272	-0.09281	0.43785	-0.4544	0.09691	-0.12262	-0.30121	0.38039
MOL_2108	CC(c1ccc(Br)cc1)C(F)(F)F	MOL_2108_C_0	21	0	-41.64725157	-42.07630294	253.0588864	-11.127	-7.1703	3.58	6514.72507	189006.7801	124.83412	-0.158	0.085	-0.032	-0.032	0.007	-0.031	-0.032	-3219.098293	-0.255	-0.036	2.526	2313.8186	56.7365	65.7712	67.0632	60.9579	70.028	65.4667	1287.297	108.688	138.984	139.403	176.672	163.267	140.81	0.00173	0.04397	-0.30008	0.5955	-0.42143	0.14078	-0.14798	0.06766	-0.12084	-0.24076	-0.20739
MOL_211	Fc1cc(Br)ccc1-c1ccccc1	MOL_211_C_0	22	0	-38.57486725	-39.16883867	251.0942877	-10.8946	-7.3954	3.6	8621.46423	257423.4379	149.6484	-0.152	0.082	-0.055	0.166	-0.004	-0.034	-0.041	-3133.708076	-0.24	-0.05	2.032	2294.8179	57.9164	76.6047	36.6019	65.8312	66.7919	70.1391	1293.242	108.191	113.215	86.422	150.477	146.658	134.266	0.03262	0.06142	-0.25725	0.02216	0.69535	0.06932	-0.41842	0.07482	-0.11549	-0.30245	0.43746
MOL_2110	COCCOc1cc(Br)ccc1[N+](=O)[O-]	MOL_2110_C_0	25	0	-47.53327624	-48.00560405	276.0838813	-11.4311	-8.6924	4.33	8968.75115	248352.4843	145.66025	-0.13	0.092	-0.074	0.166	-0.026	-0.023	-0.044	-3276.269994	-0.257	-0.092	5.125	2304.9272	49.2047	77.6357	43.0742	61.3878	68.07	74.8834	1171.477	120.785	126.869	123.621	97.591	158.037	125.496	0.02071	-0.23848	0.25103	-0.11824	0.15583	0.75596	-0.49642	0.08748	-0.08599	-0.324	0.36137
MOL_2111	Fc1ccc(OC(F)F)cc1Br	MOL_2111_C_0	16	0	-39.37829701	-39.71384084	241.0050565	-11.4071	-7.5917	3.38	4726.31226	143211.0537	106.37501	-0.108	0.068	-0.055	0.149	-0.051	-0.047	0.163	-3215.661832	-0.258	-0.045	1.865	2419.6579	67.9331	73.0222	51.1571	80.1226	80.8394	39.5941	1020.609	99.217	116.229	102.446	141.375	135.508	89.665	0.03746	0.3112	-0.37275	-0.20488	0.86037	0.08764	-0.27847	0.1081	-0.17956	-0.26234	0.2871
MOL_2112	O=S(=O)(c1cc(Br)ccc1F)N1CCOCC1	MOL_2112_C_0	28	0	-54.20562465	-54.74576493	324.1663436	-10.6163	-7.9485	4.38	12586.23428	364903.6087	173.01927	-0.117	0.083	-0.031	-0.112	0.176	-0.043	-0.031	-3737.832813	-0.247	-0.06	3.807	2336.5502	63.4915	67.2081	59.0159	38.3918	79.3718	61.9957	1227.714	106.345	138.25	111.329	90.535	133.345	142.777	0.05505	0.17012	0.15785	-0.73078	0.39757	0.59659	-0.37852	0.08995	-0.13987	-0.22201	-0.36752
MOL_2113	Fc1cc(CCl)c(F)cc1Br	MOL_2113_C_0	15	0	-35.11800746	-35.44298795	241.460186	-11.5245	-7.9382	2.83	5114.67396	170122.1843	111.76336	-0.1	0.065	-0.055	0.165	0	-0.052	0.164	-3500.787479	-0.264	-0.064	2.016	2396.0647	67.4703	75.3733	41.0128	68.1929	77.7597	39.2487	1071.282	100.115	114.019	83.901	149.229	130.731	89.575	0.03984	0.405	-0.10628	-0.16589	0.4863	0.37716	-0.30342	0.1163	-0.17774	-0.28906	0.42703
MOL_2116	CC(C)(C)[Si](C)(C)OCCc1ccc(Cl)cc1Br	MOL_2116_C_0	40	0	-55.67753595	-56.40091608	349.7663681	-10.1961	-7.0594	2.07	20197.16016	594429.8129	223.28855	-0.16	0.075	-0.046	0.096	-0.042	-0.03	0.013	-3943.528939	-0.252	-0.037	1.336	2397.0907	56.8585	64.2971	58.0639	70.5581	63.1834	59.2728	1101.185	96.904	115.449	111.05	140.366	150.666	175.018	0.12532	0.37086	-0.88894	0.6113	-0.40092	0.53484	-0.2502	0.06816	-0.10081	-0.255	-0.06501
MOL_2119	Cc1cc(Br)cc(OC(C)C)c1	MOL_2119_C_0	25	0	-36.20157351	-36.70094261	229.1135214	-10.5037	-6.4581	3.57	7769.50651	218980.6388	137.68006	-0.179	0.079	-0.06	0.022	-0.069	0.148	-0.08	-3035.890479	-0.229	-0.017	1.831	2363.4218	56.7561	74.6524	57.1193	79.2297	40.8579	86.7766	1256.321	101.788	115.015	175.848	113.149	121.282	114.495	-0.00542	0.06784	-0.2766	0.59063	-0.80917	-0.03362	0.6258	0.05159	-0.09098	-0.27975	-0.01528
MOL_212	Clc1cccc(Cl)c1Br	MOL_212_C_0	12	0	-27.55576551	-27.83498507	225.8976406	-11.1601	-7.4271	4.28	4867.48137	179996.3013	111.51983	-0.111	0.062	0.092	-0.044	-0.027	-0.044	0.092	-3722.577055	-0.263	-0.044	2.79	2243.0938	55.7189	54.4587	70.3722	72.0361	70.3749	54.4626	1127.987	79.937	102.982	136.311	159.476	136.3	102.979	0.00814	0.06284	-0.53676	0.26566	0.01881	0.26557	-0.53662	0.1292	-0.16581	-0.07884	-0.23749
MOL_2120	Fc1cc(Br)cc(F)c1CCl	MOL_2120_C_0	15	0	-35.12105739	-35.44658403	241.460186	-11.6012	-7.9177	1.7	5113.29635	170120.5828	111.75186	-0.115	0.086	-0.06	0.171	-0.02	0.171	-0.06	-3500.790891	-0.269	-0.06	2.016	2290.1931	54.9258	80.7223	35.1897	79.2601	35.1924	80.7203	1268.511	123.279	110.509	90.334	130.658	90.337	110.506	0.02552	-0.03155	-0.01503	-0.05734	0.80107	-0.05703	-0.01479	0.09988	-0.10479	-0.31739	0.45807
MOL_2121	Fc1cccc(C(F)F)c1Br	MOL_2121_C_0	15	0	-35.29800493	-35.62607696	225.0056516	-11.6423	-7.8853	3.66	4202.25688	130290.5857	100.84296	-0.114	0.057	-0.012	-0.023	-0.025	-0.043	0.172	-3140.43853	-0.27	-0.057	2.113	2492.8936	69.7359	58.4311	73.3311	69.6409	79.0746	36.3614	859.451	89.224	155.082	164.751	166.287	137.285	94.145	0.01473	0.0932	-0.49293	0.49779	-0.16986	0.58854	-0.2423	0.11205	-0.16982	-0.13452	-0.20638
MOL_2122	O=[N+]([O-])c1cc(Br)ccc1OC(F)F	MOL_2122_C_0	18	0	-45.60384395	-45.97371893	268.0121664	-11.7543	-9.2801	3.33	6117.91206	179079.3704	120.15146	-0.116	0.085	-0.028	-0.012	0.164	-0.047	-0.025	-3320.922442	-0.271	-0.109	3.298	2320.0563	61.9608	64.4352	58.7462	52.0257	77.1075	60.1312	1247.103	108.021	139.822	97.636	112.344	141.209	146.658	0.03841	0.02239	0.52706	0.06427	-0.41563	0.83274	-0.67656	0.09727	-0.14181	-0.21289	0.04065
MOL_2124	Fc1ccccc1Oc1ccc(Br)cc1	MOL_2124_C_0	23	0	-42.64218271	-43.23868766	267.0936927	-10.632	-6.9598	5.35	9280.73008	273614.5564	154.23148	-0.166	0.077	-0.033	-0.049	0.15	-0.048	-0.033	-3208.913705	-0.231	-0.034	3.312	2354.8239	64.8194	66.299	81.1703	41.3511	78.5732	65.8238	1239.499	97.333	137.931	145.597	121.595	133.906	138.647	-0.00768	0.05348	-0.35986	0.98738	-0.36132	0.10612	-0.25104	0.05868	-0.13882	-0.23437	-0.27256
MOL_2125	Clc1ccc(Br)cc1OC1CCCC1	MOL_2125_C_0	26	0	-42.39464345	-42.9027006	275.5692542	-10.674	-6.9963	2.57	10189.98405	303089.2698	156.70897	-0.157	0.078	-0.048	-0.041	0.071	0.144	-0.076	-3533.582198	-0.234	-0.033	1.766	2319.9721	59.7464	75.2974	67.6785	67.5742	44.3087	81.1956	1257.097	103.885	125.073	135.516	95.356	121.257	115.078	-0.00206	-0.14744	-0.40404	0.22452	0.04423	-0.64125	0.66448	0.0653	-0.10937	-0.26953	-0.22181
MOL_2126	COc1c(Cl)cc(Br)cc1[N+](=O)[O-]	MOL_2126_C_0	18	0	-41.18630993	-41.55214457	266.4762384	-11.39	-9.1247	3.36	6981.79939	219115.6303	129.89834	-0.117	0.08	-0.043	0.077	0.152	-0.03	-0.039	-3582.012351	-0.255	-0.108	1.855	2312.5586	67.7756	60.8171	61.5421	47.1622	58.6682	67.3803	1272.912	101.894	121.012	98.466	124.918	95.343	125.651	0.03352	0.07674	-0.69914	0.77627	-0.52167	0.61045	-0.16412	0.09686	-0.14227	-0.22539	-0.09324
MOL_2127	COc1ccc(C2COC2)cc1Br	MOL_2127_C_0	24	0	-39.20805974	-39.67941078	243.0970449	-10.5964	-6.8064	3.14	7865.29945	223329.8238	137.75019	-0.15	0.058	-0.046	-0.004	-0.04	-0.069	0.14	-3109.84801	-0.231	-0.029	1.599	2395.8162	67.7199	64.7749	60.1818	73.5606	87.0816	43.4673	1105.778	85.907	113.816	167.373	161.226	140.996	123.907	0.05906	-0.62053	0.77428	0.46527	-1.3123	0.97075	-0.16668	0.08188	-0.15342	-0.22456	-0.0593
MOL_2128	Cn1cnnc1-c1ccc(Br)cc1	MOL_2128_C_0	21	0	-36.19776993	-36.70889954	238.0837865	-10.2087	-7.4684	5.84	7584.14311	221803.4985	138.37017	-0.162	0.085	-0.031	-0.026	0.002	-0.036	-0.035	-3083.773075	-0.242	-0.054	5.459	2326.7318	55.3592	64.7769	66.127	69.7042	72.1977	66.9049	1269.912	109.084	141.902	158.286	161.897	152.694	138.253	-0.00194	0.00942	-0.30135	0.23296	0.10066	0.06514	-0.21131	0.06976	-0.11738	-0.24336	-0.17987
MOL_2129	Clc1cccc(Br)c1C1CC1	MOL_2129_C_0	19	0	-31.96103326	-32.39062083	231.5166145	-11.0182	-7.0352	2.39	6660.14601	213547.7628	128.53281	-0.154	0.075	-0.04	-0.03	-0.043	0.09	0.001	-3379.698101	-0.253	-0.034	0.984	2349.4664	50.9195	66.9006	71.5831	69.2735	52.1897	56.9621	1082.565	97.043	133.932	155.403	136.174	101.287	152.867	0.05054	0.70333	-0.35325	0.56056	-0.42286	1.01291	-1.48983	0.07563	-0.09364	-0.24845	-0.21977
MOL_213	[N-]=[N+]=Nc1cccc(Br)c1	MOL_213_C_0	14	0	-27.68071228	-28.0994433	198.0198158	-11.0116	-7.5254	2.45	4308.42301	134945.5231	104.46956	-0.159	0.087	-0.04	-0.024	-0.052	0.084	-0.049	-2966.981348	-0.246	-0.054	1.893	2330.723	54.7546	70.9937	68.1729	77.511	61.6287	73.1365	1262.232	112.169	135.395	161.575	151.439	125.482	118.982	0.00614	0.21317	-0.3058	0.01964	0.35745	-0.70189	0.34019	0.07345	-0.11033	-0.26182	-0.21142
MOL_2130	CN(C)Cc1ccc(Br)c(Cl)c1	MOL_2130_C_0	23	0	-36.43519092	-36.88960959	248.5471399	-9.7974	-7.0348	3.82	8337.79882	251658.3839	143.43106	-0.144	0.07	-0.036	-0.039	0.009	-0.047	0.089	-3436.278953	-0.224	-0.036	2.688	2293.8	58.5141	65.9178	70.0864	65.8499	66.4734	56.0127	1173.337	90.855	134.608	146.013	170.868	125.588	99.674	0.02148	-0.33102	-0.21884	0.13778	0.56261	-0.04746	-0.08131	0.09346	-0.14545	-0.23132	-0.22171
MOL_2131	CCOc1cc(Br)cc(Cl)c1OC	MOL_2131_C_0	23	0	-41.13420891	-41.56935992	265.5313058	-10.4357	-6.8246	5.52	8508.4891	256511.0368	143.5985	-0.151	0.071	-0.083	0.116	0.117	0.069	-0.06	-3531.361075	-0.221	-0.023	4.37	2375.7136	69.3832	83.3816	50.5663	54.5664	64.4037	72.0672	1277.031	94.827	113.048	98.147	109.985	94.968	105.289	0.00577	-0.39766	0.29276	0.46353	-0.35979	0.39323	-0.31535	0.06618	-0.12295	-0.32247	0.28172
MOL_2132	CC1(C)OB(c2cc(Br)ccc2OC(F)(F)F)OC1(C)C	MOL_2132_C_0	36	0	-67.3394518	-67.9862407	366.966658	-11.2704	-7.5977	3.65	15961.48816	425028.4104	191.65346	-0.137	0.083	-0.032	-0.079	0.138	-0.04	-0.031	-3626.404029	-0.259	-0.056	2.668	2362.5113	58.2042	59.2392	68.4606	42.3181	72.9823	63.4004	1216.751	109.665	145.319	169.559	98.346	141.571	140.159	0.05765	-0.01811	-0.3702	0.7906	-0.55256	0.5056	-0.42141	0.07524	-0.12787	-0.19448	-0.39283
MOL_2135	FC(F)c1cc(Br)cc(OC(F)(F)F)c1	MOL_2135_C_0	19	0	-51.00404758	-51.37826673	291.0125987	-11.8432	-8.164	1.44	6333.79363	183615.3917	121.01039	-0.105	0.092	-0.028	0.003	-0.059	0.156	-0.046	-3453.481512	-0.276	-0.063	0.577	2332.8769	53.9242	69.9392	57.9815	84.3088	46.7264	73.0851	1196.556	119.882	144.615	159.025	136.203	102.423	121.456	0.03568	0.04805	0.22517	-1.68155	1.56821	-0.54791	0.09299	0.10088	-0.1146	-0.22464	-0.09907
MOL_2137	Brc1ccccc1-c1nccs1	MOL_2137_C_0	18	0	-32.56792009	-33.03896382	240.119286	-10.747	-7.8696	2.4	7622.10628	253426.4217	141.86558	-0.145	0.077	-0.033	-0.026	-0.027	-0.028	0.004	-3371.260324	-0.234	-0.067	0.412	2329.4733	57.7366	63.519	69.8498	71.2096	65.8154	63.6315	957.693	94.552	132.785	156.423	163.709	159.198	153.922	-0.04825	0.4243	-0.11788	0.06352	-0.27154	-0.00626	-0.13228	0.09198	-0.09693	-0.24733	-0.22065
MOL_2138	O=S1(=O)CCCN1c1cccc(Br)c1	MOL_2138_C_0	24	0	-42.76760549	-43.27483468	276.1498588	-10.5693	-6.6901	5.32	9875.54083	298196.5565	155.48485	-0.166	0.083	-0.046	-0.022	-0.055	0.077	-0.063	-3524.066773	-0.233	-0.026	4.591	2336.0211	57.3079	73.0288	69.0633	79.298	59.5147	83.0749	1283.433	106.507	131.542	161.52	151.02	137.613	114.023	0.01377	-0.5683	-0.28823	-0.17388	0.59793	-0.10193	0.4908	0.06074	-0.10462	-0.27268	-0.20435
MOL_214	Brc1ccc(-c2cccc3ccccc23)cc1	MOL_214_C_0	28	0	-43.94231906	-44.73350137	283.1626504	-10.3875	-7.3916	3.96	13532.4698	394595.8735	189.12392	-0.175	0.081	-0.035	-0.033	0.014	-0.031	-0.036	-3188.118942	-0.222	-0.056	2.168	2291.2726	57.8282	65.3076	67.2666	56.2807	65.3911	67.2541	1306.909	104.518	139.871	145.078	176.979	155.183	137.601	0.02243	0.00123	-0.16828	0.08909	0.78058	-0.1227	-0.1451	0.05957	-0.12094	-0.24417	-0.2087
MOL_2140	Brc1ccc(CC2OCCO2)cc1	MOL_2140_C_0	24	0	-39.23871114	-39.71030316	243.0970449	-10.7261	-6.6969	3.35	7862.84897	223374.0834	137.76232	-0.176	0.079	-0.037	-0.034	0.022	-0.033	-0.037	-3109.889522	-0.243	-0.026	1.815	2324.0529	58.9215	66.8153	66.2537	62.0374	65.325	67.3222	1278.992	103.592	137.655	147.691	186.193	152.467	137.055	0.02508	-0.08233	-0.09052	-0.18954	0.59053	-0.04777	-0.08757	0.05443	-0.12496	-0.25056	-0.21378
MOL_2142	CCOc1ccc([N+](=O)[O-])c(Br)c1	MOL_2142_C_0	21	0	-40.31434308	-40.74306775	246.0578589	-11.2978	-8.7907	7.81	6912.03158	198739.9149	128.93965	-0.107	0.089	-0.016	-0.023	-0.053	0.164	-0.074	-3161.748203	-0.262	-0.095	6.799	2258.5494	55.1645	59.0509	66.6784	79.0319	37.6355	81.6262	1137.776	127.712	103.417	164.568	131.025	128.594	114.449	0.1282	0.72881	-1.23086	0.43505	-0.65883	0.56647	0.34755	0.14043	-0.09287	0.0093	-0.18798
MOL_2143	O=[N+]([O-])c1cc(C(F)(F)F)ccc1Oc1ccccc1Br	MOL_2143_C_0	28	0	-64.71527874	-65.37482491	362.0988072	-11.1627	-9.3621	4.48	13877.26333	388582.0399	183.50726	-0.124	0.075	-0.029	-0.028	-0.025	-0.055	0.142	-3651.23982	-0.251	-0.112	3.375	2361.611	64.7558	63.9721	73.0847	70.6108	85.1395	44.0332	1075.105	99.566	141.886	157.575	163.699	141.832	109.782	0.11163	0.57449	-0.73029	0.23185	0.0003	0.34829	-0.092	0.09943	-0.14582	-0.2282	-0.23349
MOL_2144	Cc1ccc(F)c(C)c1Br	MOL_2144_C_0	18	0	-30.03169415	-30.42571709	203.0513441	-10.9453	-6.909	2.41	4880.94716	147835.5911	109.98457	-0.165	0.059	-0.002	0.155	-0.054	-0.044	0.01	-2981.281892	-0.249	-0.029	1.377	2378.785	53.1323	69.2313	36.5802	83.3169	70.9449	62.8619	917.915	82.688	140.777	84.354	133.008	137.154	161.683	0.05238	0.07865	0.8092	-0.39643	0.29344	-0.60929	0.66268	0.06419	-0.09672	-0.10795	0.41471
MOL_2145	COc1ccc(Br)c(CN(C)C)c1	MOL_2145_C_0	27	0	-39.62047773	-40.13538577	244.1281654	-9.7859	-6.4868	4.14	8948.34059	245741.3991	147.51807	-0.185	0.059	-0.037	-0.059	0.144	-0.075	0.004	-3091.218408	-0.224	-0.021	2.68	2422.355	67.6565	64.8163	79.9064	39.0322	86.6038	56.5474	1008.55	77.293	131.959	127.9	126.749	143.734	162.609	-0.01527	0.33479	0.08346	-0.02553	0.53476	0.11475	-0.13871	0.04854	-0.13493	-0.23238	-0.26227
MOL_2146	Cc1cc(Cl)c([N+](=O)[O-])cc1Br	MOL_2146_C_0	17	0	-37.13256179	-37.50013613	250.4768335	-11.5095	-9.0685	5.31	6367.89366	203910.3534	124.78551	-0.128	0.073	-0.031	-0.011	0.104	-0.049	0.033	-3506.811909	-0.27	-0.107	5.195	2317.0292	57.2741	64.263	54.9633	59.1757	64.6845	50.9031	1068.244	97.706	136.075	102.214	123.257	114.346	174.775	0.07815	0.1442	0.45038	-0.55691	0.19271	0.29101	-0.26614	0.09353	-0.12496	-0.20717	0.04507
MOL_2147	CS(=O)(=O)c1ccc(-c2ccc(Br)cc2)cc1	MOL_2147_C_0	28	0	-48.87131849	-49.57055447	311.19404	-11.0418	-7.7594	4.04	14170.43213	426290.3452	190.39292	-0.163	0.084	-0.034	-0.032	0.011	-0.031	-0.034	-3622.369598	-0.252	-0.07	4.434	2293.5358	55.6612	65.4459	69.3885	57.0071	69.0985	65.3698	1291.866	108.976	139.795	147.635	175.7	148.358	140.126	0.02024	0.13116	-0.48958	0.28096	0.35285	0.18425	-0.46528	0.07032	-0.11893	-0.24203	-0.20484
MOL_2148	Cc1cc([N+](=O)[O-])cc(Br)c1C	MOL_2148_C_0	20	0	-36.26030972	-36.68956804	230.058454	-11.3821	-8.9185	6.26	6281.04823	184085.5428	123.6485	-0.149	0.075	-0.034	-0.003	-0.037	0.02	0.018	-3086.548592	-0.269	-0.104	5.485	2325.9516	55.1457	68.7317	54.3521	71.8011	57.935	52.1434	1127.97	84.854	137.406	99.531	142.401	170.8	174.051	0.02941	-0.53844	0.54582	-0.48363	0.14572	1.10657	-0.02745	0.07998	-0.10941	-0.22235	0.06434
MOL_2149	CCOc1ccc(Br)cc1OC	MOL_2149_C_0	23	0	-37.08935951	-37.53842336	231.086309	-10.2053	-6.3972	3.82	7067.62927	200983.4123	131.17771	-0.175	0.07	-0.051	-0.071	0.127	0.126	-0.078	-3071.7703	-0.214	-0.014	2.009	2404.9643	68.2167	75.3763	87.5205	51.3879	47.5782	83.7548	1208.192	89.648	125.47	140.855	114.365	113.979	117.285	-0.02178	-0.26684	-0.61164	0.75844	0.13379	-0.1664	0.21206	0.05082	-0.12952	-0.26265	-0.30072
MOL_215	C=CCOc1ccccc1Br	MOL_215_C_0	20	0	-31.96541064	-32.42573917	213.0710225	-10.505	-6.6537	4.75	6201.05088	183965.8804	125.70732	-0.157	0.057	-0.037	-0.041	-0.032	-0.067	0.144	-2995.322269	-0.232	-0.022	2.936	2427.838	67.1648	65.3399	78.1769	71.9362	83.9454	44.4418	1026.913	87.251	137.915	148.418	160.086	144.673	127.06	0.03994	0.9529	-0.61147	0.37948	-0.63346	0.67343	-0.77603	0.07766	-0.16124	-0.23735	-0.25505
MOL_2150	CCCOc1cc(C)c(Br)c(C)c1	MOL_2150_C_0	28	0	-39.36909989	-39.91339487	243.1401388	-10.2267	-6.2609	4.11	9205.66057	253932.067	149.25549	-0.19	0.048	0.013	-0.071	0.142	-0.082	0.01	-3075.207904	-0.219	-0.012	2.455	2465.1312	65.2612	57.1755	78.8862	41.5916	88.4814	58.5387	786.138	63.762	163.869	107.873	123.757	117.63	162.813	0.01967	-0.09778	1.06234	-0.71301	0.06595	0.11607	0.15217	0.04302	-0.13242	-0.03704	-0.26455
MOL_2151	C=CCOc1ccc(Br)cc1Cl	MOL_2151_C_0	20	0	-36.0141244	-36.46115219	247.5160194	-10.6928	-7.0127	4.9	7539.75449	237074.6894	137.9884	-0.153	0.074	-0.041	-0.065	0.141	0.074	-0.048	-3454.916526	-0.233	-0.033	3.442	2367.432	67.6931	68.8027	82.7148	46.058	66.5706	64.8123	1234.12	94.961	133.977	143.623	124.651	94.503	114.983	-0.01597	0.41179	-0.88159	0.90054	-1.20209	1.2719	-0.69105	0.06723	-0.13828	-0.23863	-0.28469
MOL_2155	COc1ccc(OC)c(OC)c1Br	MOL_2155_C_0	24	0	-41.1484441	-41.596681	247.0857139	-10.1333	-6.4487	6.94	7720.33831	216105.8115	136.35693	-0.131	0.027	0.122	0.1	-0.075	-0.086	0.131	-3146.969991	-0.209	-0.012	4.596	2486.0487	75.14	52.4643	55.0018	89.4167	98.3361	46.8191	965.33	69.61	111.694	90.203	139.892	125.829	117.462	0.11435	-0.94799	0.42326	0.42292	0.04405	0.11946	0.04693	0.10525	-0.19498	0.28437	0.23967
MOL_2156	COc1ccc(Br)cc1CN(C)C	MOL_2156_C_0	27	0	-39.61936577	-40.13436969	244.1281654	-9.4981	-6.6239	4.51	8953.33572	245817.1535	147.56779	-0.179	0.07	-0.04	-0.069	0.137	-0.015	-0.043	-3091.217101	-0.213	-0.026	3.027	2368.0634	66.9061	67.4022	88.2082	41.8	73.0017	63.0255	1232.031	91.184	135.1	138.383	126	147.824	125.08	0.00058	0.31328	-0.89349	0.97949	-0.57263	0.86139	-0.4927	0.05069	-0.13699	-0.23707	-0.29996
MOL_2158	Cc1cc(C)c(F)c(Br)c1	MOL_2158_C_0	18	0	-30.02670767	-30.42151736	203.0513441	-10.8608	-6.8564	5.22	4893.49703	148026.0751	110.139	-0.143	0.06	0.149	0.003	-0.054	0.017	-0.052	-2981.276131	-0.246	-0.029	3.23	2476.3474	69.4655	39.3081	69.1369	68.6227	63.5808	66.4568	1034.898	89.567	84.464	151.321	125.937	168.742	111.613	0.01377	0.77734	-0.75698	1.36105	-0.4783	0.61812	-1.09544	0.0854	-0.16924	0.38642	-0.07587
MOL_216	C=CCOc1ccc(Br)cc1	MOL_216_C_0	20	0	-31.96677504	-32.42673443	213.0710225	-10.4993	-6.6524	4.68	6187.92104	183803.9482	125.56865	-0.175	0.072	-0.035	-0.054	0.147	-0.064	-0.036	-2995.323076	-0.227	-0.024	3.01	2382.1971	67.3126	65.7218	78.2967	42.1638	83.3747	66.7212	1214.793	92.085	138.352	131.3	129.154	144.873	137.147	-0.02573	0.12406	-0.35191	0.27513	-0.11926	0.97122	-0.82829	0.05275	-0.14581	-0.23787	-0.25862
MOL_2160	CCc1ccc(Cl)c(Br)c1	MOL_2160_C_0	18	0	-29.84552017	-30.23362677	219.5058786	-10.8569	-6.9672	4.64	5947.23581	191793.1805	122.13306	-0.144	0.072	0.087	-0.041	-0.038	0.017	-0.044	-3341.625803	-0.249	-0.034	3.304	2328.8035	56.4787	58.6922	67.8243	71.5103	52.767	65.5648	1144.38	91.338	97.527	136.842	143.666	182.344	120.984	0.0284	0.01331	-0.42685	0.22234	-0.02348	0.25808	-0.35245	0.09082	-0.13374	-0.097	-0.22589
MOL_2162	Clc1c(Br)ccc2ccccc12	MOL_2162_C_0	18	0	-33.10437927	-33.58704696	241.5114689	-10.6776	-7.7748	4.55	7402.32579	241741.6393	138.94356	-0.145	0.069	0.081	0.006	0.014	-0.039	-0.037	-3416.639469	-0.234	-0.065	2.979	2252.4283	57.6175	57.6583	66.1602	65.6029	70.6426	68.2668	1237.873	88.145	85.657	179.995	193.985	137.044	129.248	0.02913	-0.35628	-0.00962	-0.12318	0.93921	0.44167	-0.26165	0.09553	-0.13979	-0.06436	-0.06845
MOL_2163	CCc1ccc(OC)cc1Br	MOL_2163_C_0	22	0	-33.030559	-33.47908151	215.086904	-10.5085	-6.5895	2.57	6466.63759	186661.1665	126.25601	-0.179	0.072	-0.075	0.143	-0.058	-0.038	-0.001	-2996.565387	-0.228	-0.023	1.129	2391.2174	56.9975	83.5949	40.7692	79.7153	68.3342	61.3919	1085.235	88.902	114.314	121.248	132.996	142.957	164.554	0.04921	-0.52196	0.59423	0.11379	0.00179	-0.03399	-0.00545	0.05177	-0.09106	-0.32683	0.32034
MOL_2164	C=Cc1ccc(C(F)(F)F)cc1Br	MOL_2164_C_0	19	0	-40.58836151	-41.0271952	251.0430049	-11.3365	-8.0796	4.23	6247.6902	186240.3277	124.31047	-0.141	0.08	-0.03	-0.026	-0.025	-0.028	0.022	-3217.862504	-0.258	-0.072	3.156	2369.3077	56.0675	66.5517	65.5022	72.2888	71.0625	55.8365	1079.908	97.83	138.25	140.638	164.959	156.407	171.928	0.005	0.84137	-0.53342	-0.56858	0.01551	-0.51348	0.30266	0.08397	-0.10169	-0.2168	-0.14973
MOL_2165	O=[N+]([O-])c1cccc2cc(Br)ccc12	MOL_2165_C_0	20	0	-39.51107423	-40.03340585	252.0640443	-11.2788	-9.0489	4.14	7786.96762	233128.6804	140.61196	-0.151	0.088	-0.04	0.02	0.021	-0.031	-0.028	-3161.554209	-0.253	-0.11	3.987	2285.7594	56.0966	66.0108	63.3372	71.8929	69.754	64.424	1361.039	110.467	121.117	188.803	186.983	164.925	140.592	0.02602	-0.44596	0.46182	-0.24994	0.67135	0.48682	-0.16275	0.07777	-0.11706	-0.21882	-0.05352
MOL_2168	COc1cc(C)c(Br)cc1S(=O)(=O)Cl	MOL_2168_C_0	22	0	-45.29747909	-45.74567084	299.5688807	-11.2883	-7.8744	7.39	10123.35583	324363.5762	157.33875	-0.132	0.065	0.026	-0.074	0.154	-0.123	-0.032	-3965.419308	-0.253	-0.074	6.844	2374.1083	66.5388	50.1793	84.5652	43.7502	62.1088	67.1353	1031.55	85.846	177.385	120.799	123.868	95.782	135.482	0.07168	-0.03746	-0.38229	2.00E-05	-0.1437	-0.86892	1.25944	0.08534	-0.14716	-0.0091	-0.29453
MOL_217	Fc1cccc(Br)c1F	MOL_217_C_0	12	0	-27.90372396	-28.19416422	192.9885717	-11.465	-7.6021	4.52	3094.4986	101338.4425	87.86033	-0.11	0.064	-0.041	-0.031	-0.051	0.157	0.151	-3001.865112	-0.267	-0.042	3.152	2417.001	66.1467	69.2931	75.0529	80.3819	43.3515	45.9	996.972	98.521	132.901	156.903	134.912	85.619	88.453	-0.00043	0.45724	-0.4421	0.25442	-0.07741	0.69844	-0.23395	0.10828	-0.18202	-0.25	-0.2263
MOL_2172	Cc1cc(OC(C)C)ccc1Br	MOL_2172_C_0	25	0	-36.20146237	-36.69997834	229.1135214	-10.304	-6.4066	4.56	7767.40852	218934.2584	137.65854	-0.185	0.06	-0.039	-0.073	0.145	-0.066	0.015	-3035.891319	-0.222	-0.018	2.701	2415.4302	66.5315	65.6042	89.6149	41.8071	76.2475	57.5764	1071.99	76.836	133.187	135.582	124.713	110.96	166.835	0.004	0.13954	-0.43067	1.17433	-0.08799	-0.83149	0.37313	0.04625	-0.13919	-0.22646	-0.31749
MOL_2174	Brc1ccc(N2CCSCC2)cc1	MOL_2174_C_0	25	0	-37.7905741	-38.29114248	258.1776664	-9.8109	-6.5362	3.68	9839.2916	303034.2723	156.99616	-0.186	0.07	-0.035	-0.056	0.065	-0.06	-0.036	-3412.990633	-0.203	-0.025	2.354	2381.3765	70.2434	65.2228	81.7292	53.9215	84.128	65.2079	1236.423	84.736	138.106	141.967	148.232	134.238	137.862	-0.02284	0.13583	-0.53676	0.24543	-0.44614	1.19205	-0.84017	0.04855	-0.15526	-0.23143	-0.26294
MOL_2175	CN(C)P(c1ccccc1Br)N(C)C	MOL_2175_C_0	30	0	-42.03360358	-42.59391305	275.1251072	-9.5637	-6.7934	4.53	12391.89802	367162.8891	177.20799	-0.165	0.077	-0.037	-0.029	-0.034	-0.028	-0.01	-3413.307838	-0.197	-0.036	2.349	2359.3381	49.4581	66.535	69.2102	72.7166	67.291	48.637	939.177	102.072	136.383	159.485	163.183	161.432	167.644	0.09904	1.23381	-0.21849	0.3795	-0.29315	0.56655	-1.97043	0.07239	-0.11126	-0.24995	-0.22172
MOL_2176	CN(C)c1ccc(Br)cc1Cl	MOL_2176_C_0	20	0	-33.27655767	-33.68931423	234.5205225	-9.9263	-6.7471	5.48	6936.96821	216458.8079	131.48557	-0.167	0.071	-0.041	-0.06	0.057	0.071	-0.047	-3396.962011	-0.21	-0.03	3.442	2376.7434	68.6007	67.7784	80.8144	51.3173	65.5901	63.446	1237.098	90.719	135.003	141.744	142.007	88.483	112.328	-0.02327	0.28676	-0.63979	0.55353	-0.84898	0.98215	-0.5864	0.06215	-0.14265	-0.23707	-0.25857
MOL_2177	Clc1cc(Cl)c(Cl)c(Br)c1	MOL_2177_C_0	12	0	-31.60293492	-31.86902668	260.3426374	-11.3699	-7.7866	2.47	6087.34024	232863.2475	124.06866	-0.099	0.075	0.074	0.089	-0.054	0.099	-0.051	-4182.171265	-0.265	-0.056	1.062	2288.3375	55.611	58.3428	56.2673	68.7229	58.9676	66.7514	1183.287	98.144	88.281	103.263	114.969	113.829	112.812	0.00847	-0.22685	-0.75287	0.34371	-0.17955	0.4606	-0.40041	0.1221	-0.12599	-0.11352	-0.06427
MOL_2178	COc1ccc(Br)c(Cl)c1Cl	MOL_2178_C_0	16	0	-34.78582556	-35.11262741	255.9236629	-10.8868	-7.2836	5.62	6602.96855	227120.2653	128.11362	-0.125	0.061	-0.042	-0.073	0.14	0.06	0.078	-3837.103828	-0.24	-0.04	4.47	2301.7731	65.8275	68.5171	90.3621	43.1557	66.0306	55.6613	1214.48	81.234	135.103	135.152	121.966	84.535	90.129	0.00114	-0.62924	-0.10635	0.53124	-0.27991	-0.06916	0.09388	0.09944	-0.16035	-0.22503	-0.30071
MOL_2180	CCOc1ccc(Br)c(C)c1	MOL_2180_C_0	22	0	-33.03325782	-33.48329321	215.086904	-10.3592	-6.4486	4.22	6452.52185	186504.6849	126.09118	-0.184	0.06	-0.039	-0.071	0.145	-0.066	0.016	-2996.568366	-0.223	-0.019	2.583	2418.6521	66.2194	65.5716	90.3217	41.8752	76.1437	57.5206	1063.759	77.57	133.455	136.785	124.739	112.237	167.053	0.00257	0.10834	-0.46057	0.8677	0.00337	-0.58791	0.43479	0.04711	-0.13873	-0.22636	-0.3174
MOL_2181	CCCCOc1ccc(Br)c(F)c1	MOL_2181_C_0	25	0	-40.41440489	-40.90241203	247.1039839	-10.6924	-6.9223	5.38	7993.98201	224134.5998	138.52429	-0.14	0.051	-0.036	-0.061	0.151	-0.088	0.163	-3135.118484	-0.232	-0.027	3.455	2455.6173	80.0207	63.7076	82.1861	41.1044	96.7472	35.7491	1018.812	77.791	140.327	126.266	123.988	117.659	91.384	0.00226	0.51012	-0.40664	0.00637	-0.11643	1.12359	-0.81183	0.08519	-0.21684	-0.22293	-0.27478
MOL_2183	Brc1ccc(-c2csc(N3CCOCC3)n2)cc1	MOL_2183_C_0	31	0	-51.73194112	-52.39838968	325.223923	-9.9668	-7.2859	4.78	15626.75331	461313.6679	197.3098	-0.173	0.082	-0.035	-0.028	0.01	-0.035	-0.035	-3657.894757	-0.203	-0.049	3.513	2358.2367	58.4351	65.7051	68.8233	64.3099	73.4348	66.7049	1181.278	100.303	136.688	156.176	169.959	148.943	135.695	-0.02001	0.27499	-0.85655	0.73845	0.17838	0.2871	-0.78829	0.0578	-0.1225	-0.24586	-0.19728
MOL_2185	C#CCc1ccccc1Br	MOL_2185_C_0	17	0	-26.84178156	-27.33547049	195.0557361	-10.8149	-6.6928	2.92	5206.59538	162971.3727	115.93862	-0.184	0.07	-0.035	-0.032	-0.031	-0.036	0.016	-2918.857946	-0.253	-0.028	1.504	2406.8248	56.3243	65.8735	71.1059	71.3179	68.7515	61.483	1050.01	91.508	135.222	156.711	164.142	159.565	163.353	0.00788	1.02973	-0.27728	0.25687	-0.48506	-0.72153	0.8105	0.05482	-0.10616	-0.24429	-0.23082
MOL_2186	Cc1ccc2ccc(Br)cc2c1	MOL_2186_C_0	21	0	-32.22792956	-32.77316743	221.0930894	-10.5391	-7.4302	4.55	7332.07331	220404.6942	138.04388	-0.178	0.081	-0.037	-0.034	0.008	0.013	-0.043	-2996.369755	-0.228	-0.053	2.692	2324.3063	58.7782	69.5317	68.8588	68.0892	63.8827	67.2262	1299.862	101.202	131.354	139.355	197.678	189.823	118.208	0.00145	-0.43922	-0.3233	0.26593	0.16846	-0.39928	0.43853	0.05743	-0.11713	-0.25522	-0.19048
MOL_2188	O=S(=O)(Oc1ccc(-c2ccc(Br)cc2)cc1)C(F)(F)F	MOL_2188_C_0	29	0	-65.63404567	-66.32670125	381.1648321	-11.0566	-7.7463	2.1	16229.76659	475001.6669	199.94839	-0.161	0.084	-0.033	-0.032	0.012	-0.032	-0.034	-3995.299439	-0.248	-0.063	2.929	2298.4757	56.0899	65.5421	69.0892	57.3802	69.3527	65.5981	1291.796	108.025	140.087	147.456	176.252	147.09	139.947	0.01474	0.14303	-0.4588	0.24134	0.34318	0.18666	-0.48651	0.06941	-0.12063	-0.24138	-0.2056
MOL_219	COc1ccc(-c2ccc(Br)cc2)cc1	MOL_219_C_0	26	0	-41.58259431	-42.23202545	263.1298476	-10.3306	-6.9986	4.98	10652.79264	307486.0832	165.60779	-0.176	0.081	-0.035	-0.034	0.013	-0.034	-0.035	-3148.998561	-0.219	-0.039	3.292	2321.52	58.7552	66.0229	69.7836	55.8613	69.9484	65.963	1282.005	101.65	138.099	146.237	179.542	145.38	137.995	0.00191	0.112	-0.51316	0.24668	0.34804	0.28766	-0.54868	0.05688	-0.12475	-0.24377	-0.21053
MOL_2191	Fc1ccc(Cc2cccc(Br)c2)cc1	MOL_2191_C_0	25	0	-41.74221905	-42.38506775	265.1209051	-10.9155	-6.8261	4.66	10106.8443	294961.5331	161.03917	-0.172	0.084	-0.038	-0.028	-0.04	0.021	-0.043	-3173.023692	-0.248	-0.033	3.003	2322.051	55.5881	68.9023	69.3037	72.7891	52.6186	64.8929	1242.107	105.704	137.113	158.466	141.058	180.826	135.68	0.00637	-0.20037	-0.35491	0.19779	-0.17487	0.78657	-0.08593	0.05947	-0.1093	-0.2565	-0.2162
MOL_2192	S=C=Nc1ccc(Br)c(Cl)c1	MOL_2192_C_0	14	0	-31.31409195	-31.72254704	248.5269295	-10.9319	-7.9894	1.92	6692.95503	244284.6982	132.16354	-0.127	0.07	-0.032	-0.042	0.095	-0.056	0.094	-3753.431935	-0.245	-0.071	1.41	2290.8306	58.9101	64.2648	74.676	66.7403	66.6399	54.2851	1168.9	92.92	139.041	139.913	117.455	123.84	104.552	0.02726	-0.25326	-0.37311	0.4464	-0.23403	0.59699	-0.49839	0.107	-0.15002	-0.22716	-0.21809
MOL_2193	COc1cccc(Br)c1OC(C)C	MOL_2193_C_0	26	0	-40.25607444	-40.75317488	245.1129264	-10.3035	-6.4835	5.95	8450.96281	234645.7901	142.82492	-0.15	0.054	-0.049	-0.043	-0.073	0.112	0.124	-3111.09046	-0.223	-0.014	4.02	2327.6016	62.197	72.7116	78.1654	88.7438	47.4776	54.0686	1138.889	86.942	128.216	149.443	138.584	103.675	112.224	0.03485	-0.3872	-0.03108	-0.46735	0.63404	0.50888	-0.05034	0.0811	-0.15033	-0.262	-0.2354
MOL_2195	ClCc1cn(-c2ccccc2)nc1-c1ccc(Br)cc1	MOL_2195_C_0	32	0	-54.85805181	-55.68386721	347.6369352	-10.5522	-7.3696	6.53	18479.75915	542624.7437	217.72295	-0.173	0.082	-0.035	-0.036	0.011	-0.029	-0.034	-3758.406769	-0.229	-0.056	4.5	2336.492	56.3213	66.0229	69.5611	65.7056	68.0641	65.8418	1264.025	105.227	138.687	157.082	166.76	153.831	138.517	-0.00325	0.19838	-0.86674	0.50009	0.32601	0.55299	-0.47873	0.06126	-0.11805	-0.24525	-0.20961
MOL_2198	CC(C)(C)Sc1cc(Br)cc(SC(C)(C)C)c1	MOL_2198_C_0	38	0	-51.27615342	-51.96808197	333.3501609	-9.8769	-7.3561	2.53	19344.32735	580495.1998	218.67029	-0.161	0.079	-0.04	0.055	-0.039	0.055	-0.04	-3914.324268	-0.234	-0.047	1.165	2288.3628	58.6344	57.0957	60.0747	52.2134	60.0748	57.0966	1231.925	105.675	125.841	150.192	132.556	150.191	125.839	0.05254	0.33793	-0.61048	0.69783	-0.89241	0.69788	-0.61047	0.06613	-0.11496	-0.2361	-0.20196
MOL_2199	COc1cc(OC)c(Br)cc1Cl	MOL_2199_C_0	20	0	-37.9722	-38.36150705	251.5046884	-10.424	-6.8327	6.57	7137.87214	221495.2833	132.12186	-0.135	0.047	0.138	-0.109	0.136	0.061	-0.05	-3492.045817	-0.22	-0.025	4.857	2457.7319	77.7529	43.6225	104.4622	43.4641	75.6145	64.1498	1084.669	75.741	121.255	120.945	120.425	81.695	115.556	0.04765	1.17913	-1.55513	1.40641	-1.34018	1.30592	-1.13572	0.08773	-0.17974	0.31601	-0.37092
MOL_220	O=S(=O)(c1ccccc1)c1ccc(Br)cc1	MOL_220_C_0	25	0	-45.69790368	-46.34953258	297.1674226	-11.2567	-7.7428	4.84	12398.70147	380863.2271	179.02715	-0.14	0.087	-0.03	-0.025	-0.077	-0.025	-0.03	-3583.042713	-0.267	-0.069	4.914	2293.544	52.1911	66.2577	70.4337	49.0409	70.4018	66.2557	1243.576	117.896	140.134	162.749	133.332	162.748	140.152	0.02593	0.07139	-0.49026	0.62004	-0.21344	0.62175	-0.49311	0.08332	-0.10968	-0.24307	-0.20355
MOL_2200	Brc1cccc(-n2cnnc2)c1	MOL_2200_C_0	18	0	-33.02742623	-33.49353543	224.0571691	-10.4297	-7.6834	5.03	6299.13582	189297.8955	126.899	-0.149	0.088	-0.036	-0.023	-0.043	0.064	-0.048	-3044.446981	-0.263	-0.061	5.258	2302.7897	53.694	67.4578	67.7287	78.8118	61.4212	73.2511	1247.543	116.03	140.618	163.471	142.627	129.837	118.669	0.03671	-0.31061	-0.30928	-0.02217	0.274	-0.10713	0.47209	0.0834	-0.1086	-0.25062	-0.20784
MOL_2201	Brc1ccc(CC2CC2)cc1	MOL_2201_C_0	22	0	-31.07677213	-31.56763427	211.098235	-10.7117	-6.625	4.19	6616.41872	193744.7957	127.85405	-0.177	0.08	-0.036	-0.036	0.016	-0.035	-0.036	-2959.420232	-0.242	-0.024	2.508	2347.469	59.9564	66.2576	69.6387	55.4727	69.0689	66.0677	1272.591	101.611	137.739	144.537	188.867	141.103	137.848	-0.00444	0.03584	-0.16921	0.26345	0.30391	0.24187	-0.28897	0.05426	-0.12678	-0.24377	-0.22062
MOL_2202	COc1ccc(Br)cc1OS(C)(=O)=O	MOL_2202_C_0	23	0	-45.31939727	-45.78075056	281.1232888	-10.7143	-6.9682	2.03	9230.99048	277801.4801	149.56902	-0.145	0.072	-0.043	-0.064	0.129	0.129	-0.058	-3581.037124	-0.233	-0.035	0.373	2349.6961	68.4204	68.8793	86.1652	45.0637	57.3137	73.8824	1263.382	96.574	135.293	141.934	124.114	93.717	115.144	-0.00177	0.02298	-0.66014	0.70043	0.66022	-0.36747	-0.05216	0.06848	-0.14314	-0.23717	-0.28816
MOL_2205	CCOc1cc(Br)ccc1F	MOL_2205_C_0	19	0	-34.08486547	-34.47916718	219.0507491	-10.8956	-7.0102	1.74	5426.78777	160882.7935	115.159	-0.156	0.077	-0.077	0.138	0.146	-0.049	-0.048	-3056.481606	-0.236	-0.029	1.579	2365.3588	63.4482	81.9906	50.9672	42.8041	79.876	75.2738	1208.128	100.137	119.895	113.417	86.628	133.453	125.697	-0.01762	-0.25531	0.37545	0.32411	-0.15708	0.39469	-0.31642	0.06254	-0.11831	-0.32284	0.2795
MOL_221	Cc1cc([N+](=O)[O-])ccc1Br	MOL_221_C_0	17	0	-33.09061619	-33.47235433	216.0318366	-11.615	-9.0416	3.01	5116.48567	154583.666	112.20477	-0.135	0.081	-0.031	-0.025	0	-0.032	0.025	-3047.229643	-0.277	-0.107	3.862	2315.2924	46.0976	64.9914	73.4091	53.3069	69.8334	57.0766	1021.103	111.61	134.936	160.701	104.484	145.21	167.757	0.0523	0.06768	-0.22272	0.53447	-0.33335	-0.16176	0.60941	0.091	-0.09123	-0.24026	-0.20562
MOL_2210	CN1CCN(CCCOc2ccc(Br)cc2)CC1	MOL_2210_C_0	39	0	-54.69686759	-55.39823825	313.2333975	-9.5081	-6.532	4.81	16698.96581	430767.2078	198.83781	-0.182	0.07	-0.034	-0.05	0.157	-0.06	-0.036	-3302.628534	-0.215	-0.022	3.131	2307.0968	68.6967	64.4147	75.8432	38.6575	85.6604	66.5944	1273.252	90.057	142.324	136.294	137.781	143.14	138.851	0.02783	0.09967	-0.45296	-0.17144	0.19172	0.60616	-0.43948	0.04842	-0.15303	-0.24031	-0.25917
MOL_2213	Cc1c(Cl)ccc(Br)c1F	MOL_2213_C_0	15	0	-30.90444904	-31.23773015	223.4697236	-11.1079	-7.3711	3.3	4949.41516	165648.4036	111.03543	-0.121	0.059	-0.04	-0.046	0.085	-0.001	0.157	-3401.550624	-0.253	-0.041	1.319	2449.2596	70.5627	67.3806	73.1288	56.2613	69.5796	38.2699	1023.735	92.265	134.694	129.686	103.923	139.337	87.647	0.01919	0.70601	-0.41093	0.29275	0.23843	0.61964	-1.16212	0.09871	-0.18524	-0.23294	-0.24142
MOL_2214	O=S(=O)(c1ccc(Br)cc1C(F)(F)F)N1CCOCC1	MOL_2214_C_0	31	0	-65.82245144	-66.39585618	374.1738858	-10.7047	-8.4225	2.37	15131.85457	428176.4396	187.79042	-0.103	0.092	-0.023	-0.021	-0.092	-0.017	-0.028	-3975.648359	-0.25	-0.078	2.784	2287.1669	51.7348	63.3652	65.6034	53.1338	68.0638	66.2174	1281.71	123.065	144.27	168.721	126.438	135.04	139.831	0.05997	-0.06444	-0.11742	0.55136	-1.234	-0.4308	0.26084	0.1042	-0.11482	-0.22474	-0.20268
MOL_2216	CCOc1c(F)cc(Br)cc1F	MOL_2216_C_0	19	0	-38.30413219	-38.68938311	237.0412115	-11.0181	-7.3117	3.2	5598.94552	165166.8519	115.81012	-0.13	0.073	-0.062	0.148	0.12	0.132	-0.062	-3155.715997	-0.239	-0.029	1.862	2346.8715	69.0283	80.2294	41.9796	61.1815	44.2581	79.6887	1268.454	103.063	109.313	86.428	101.191	75.029	105.996	0.00154	0.09797	-0.19008	-0.12952	0.10974	1.24329	-0.33614	0.08309	-0.13344	-0.31175	0.40154
MOL_2217	Fc1cc(-c2ccc(Br)cc2)cc(F)c1F	MOL_2217_C_0	22	0	-47.01804235	-47.59635642	287.0752126	-11.2062	-7.9901	1.45	9030.77463	268099.6035	150.79803	-0.155	0.086	-0.032	-0.031	0.014	-0.031	-0.032	-3332.179138	-0.249	-0.062	1.844	2299.8365	55.8901	65.2741	69.7469	58.474	69.7304	65.274	1265.091	109.589	139.984	148.159	173.677	148.152	139.977	0.01077	0.14862	-0.55027	0.26666	0.45138	0.2666	-0.55121	0.07204	-0.12043	-0.24071	-0.20584
MOL_2219	CC(C)(C)Oc1cccc(Br)c1	MOL_2219_C_0	25	0	-36.1948741	-36.69467058	229.1135215	-10.5362	-6.5597	3.71	7769.2718	218974.3522	137.67014	-0.178	0.081	-0.049	-0.029	-0.058	0.154	-0.074	-3035.884016	-0.23	-0.021	2.229	2340.3608	57.3743	75.8783	69.1309	78.1012	41.3274	80.8204	1254.435	102.973	127.503	160.317	134.407	121.413	110.344	-0.01924	-0.25654	-0.22611	0.18991	-0.46239	0.00711	0.91897	0.05306	-0.09909	-0.28402	-0.21387
MOL_222	CCCc1ccc(Br)cc1	MOL_222_C_0	21	0	-28.96208259	-29.41002803	199.0874991	-10.6981	-6.6072	4.24	5902.06564	172985.6242	121.41718	-0.179	0.08	-0.037	-0.036	0.018	-0.036	-0.036	-2921.349742	-0.242	-0.025	2.454	2346.3848	59.8929	67.0221	67.0792	56.3417	69.652	65.9282	1270.843	101.428	136.78	142.371	189.597	147.939	138.546	-0.00903	-0.01926	-0.20992	-0.05528	0.19997	0.29338	-0.07508	0.05427	-0.12629	-0.2442	-0.22091
MOL_2220	CC(C)COc1ccccc1Br	MOL_2220_C_0	25	0	-36.19255934	-36.68941	229.1135215	-10.4532	-6.6302	4.77	7804.13374	219320.7567	138.01424	-0.158	0.057	-0.036	-0.042	-0.033	-0.068	0.144	-3035.88053	-0.23	-0.023	2.873	2427.6434	66.3611	64.8774	78.3605	71.554	87.0155	44.1453	1012.183	86.183	138.477	147.903	160.01	143.433	126.277	0.02929	0.56945	-0.52446	0.31265	-0.36442	0.6447	-0.66654	0.07758	-0.16109	-0.23546	-0.257
MOL_2221	Brc1ccc(OC2CN(C(c3ccccc3)c3ccccc3)C2)cc1	MOL_2221_C_0	45	0	-68.34651522	-69.43280977	394.3046407	-10.033	-6.7342	4.02	28302.39999	762099.331	267.52556	-0.172	0.073	-0.034	-0.052	0.146	-0.065	-0.035	-3552.121191	-0.229	-0.029	2.339	2365.4016	66.7739	65.2607	78.1273	42.2374	86.4102	66.2059	1240.049	93.61	138.951	131.747	126.303	135.829	137.732	-0.00733	0.02245	-0.29655	-0.0811	-0.15234	1.01036	-0.27232	0.05552	-0.1462	-0.23582	-0.25677
MOL_2222	CSCCOc1ccc(Br)cc1	MOL_2222_C_0	23	0	-36.26203835	-36.71286377	247.1516915	-10.1234	-6.7591	5.24	8466.73328	265129.8073	145.90862	-0.171	0.073	-0.036	-0.065	0.145	-0.052	-0.034	-3394.747114	-0.228	-0.027	3.457	2378.7092	66.959	66.0593	87.5887	41.888	77.4406	64.9896	1217.953	92.864	138.101	140.227	126.981	131.369	139.181	-0.02157	0.10448	-0.62769	1.08046	-0.22162	-0.00945	-0.31519	0.05548	-0.14685	-0.23192	-0.30898
MOL_2223	FC(F)Oc1ccc2cc(Br)ccc2c1	MOL_2223_C_0	22	0	-44.75453448	-45.28873485	273.0734192	-10.8308	-7.8111	3.36	8462.78552	248537.5595	145.54046	-0.165	0.083	-0.04	0.012	0.015	-0.031	-0.033	-3270.079894	-0.234	-0.062	1.743	2309.044	59.3247	66.4297	66.7802	65.6746	68.7649	67.5695	1351.93	102.381	120.387	189.363	194.554	138.544	134.885	0.01258	-0.36235	0.39445	0.18794	0.10655	-0.03657	-0.27348	0.06422	-0.12326	-0.21879	-0.06048
MOL_2224	COCCCc1ccc(Br)cc1	MOL_2224_C_0	25	0	-36.18127177	-36.67336816	229.1135214	-10.58	-6.5014	5.17	7815.70731	219417.5109	138.18722	-0.18	0.08	-0.033	-0.026	0.023	-0.037	-0.037	-3035.870917	-0.234	-0.021	3.323	2320.1637	61.0714	67.1224	64.7305	54.9488	70.299	67.3151	1267.654	99.401	137.138	146.753	191.963	148.873	136.807	0.03909	-0.09533	-0.22979	0.07488	0.23367	-0.07551	0.08473	0.05031	-0.12749	-0.24493	-0.19476
MOL_2225	Brc1cccc(SC2CCCC2)c1	MOL_2225_C_0	26	0	-37.51791656	-38.03982993	257.1896398	-10.0744	-6.7541	2.49	10170.86828	312622.8969	159.24708	-0.173	0.082	-0.043	-0.027	-0.041	0.052	-0.051	-3396.958225	-0.22	-0.026	1.585	2322.9917	56.2206	72.2974	70.1888	74.8255	50.6445	72.2867	1304.421	103.868	131.471	157.328	147.623	153.646	126.679	0.00513	-0.2671	-0.4688	0.37914	-0.53007	0.5677	0.32033	0.05663	-0.10186	-0.26992	-0.21217
MOL_2226	C=Cc1cc(F)cc(Br)c1	MOL_2226_C_0	16	0	-28.96838095	-29.37286221	201.0354626	-11.1488	-7.7272	3.47	4660.09454	145570.7416	109.5656	-0.151	0.084	-0.057	0.172	-0.056	0.022	-0.048	-2980.041636	-0.251	-0.065	1.959	2319.1833	55.2865	78.3195	32.9257	88.8994	58.247	68.4516	1321.719	111.047	112.506	89.005	134.48	172.567	116.405	0.00969	-0.08097	-0.02082	0.15083	-0.22306	1.1158	-0.34713	0.07548	-0.10629	-0.30907	0.42811
MOL_2227	CCc1ccc(Br)cc1F	MOL_2227_C_0	18	0	-30.02438065	-30.41818278	203.0513441	-11.0275	-7.044	3.64	4901.26506	148073.5377	110.23184	-0.155	0.08	-0.042	-0.037	0	0.163	-0.056	-2981.274672	-0.249	-0.033	2.122	2337.6329	59.4717	70.3257	68.0017	65.0893	35.6387	77.18	1277.626	106.205	134.154	142.141	163.057	85.89	113.614	0.00064	-0.03347	-0.20284	0.08417	0.36241	0.02404	0.03268	0.07009	-0.11973	-0.25707	-0.20635
MOL_2228	O=S(=O)(c1ccccc1Br)N1CCOCC1	MOL_2228_C_0	28	0	-49.98483815	-50.53157478	306.1758812	-10.5138	-7.6408	5.43	12341.60194	358627.414	172.46893	-0.121	0.082	-0.031	-0.022	-0.025	-0.026	-0.104	-3638.59306	-0.242	-0.056	4.304	2289.0016	56.1441	63.7871	66.4521	73.0225	67.7634	54.8995	1067.143	124.126	139.133	166.218	162.66	168.041	121.316	0.14801	0.74704	-0.15465	0.23493	-0.02173	0.46616	-1.30937	0.12079	-0.11076	-0.24064	-0.20787
MOL_2229	COCOc1cccc(F)c1Br	MOL_2229_C_0	20	0	-38.14592056	-38.53999413	235.050154	-10.8896	-7.0581	4.93	6015.81168	174709.2171	120.54494	-0.117	0.038	0.165	-0.061	-0.031	-0.07	0.146	-3131.696648	-0.245	-0.027	3.201	2527.7157	78.8518	35.2617	87.7542	71.0937	88.1204	42.5731	846.07	75.942	92.878	124.815	164.056	138.75	123.631	0.0846	0.62694	-0.50311	0.54106	-0.49079	0.89199	-0.85178	0.11148	-0.23007	0.40802	-0.31112
MOL_223	Cc1cccc([N+](=O)[O-])c1Br	MOL_223_C_0	17	0	-33.08301718	-33.46363793	216.0318366	-11.305	-8.9148	6.66	5128.69221	154725.5811	112.34528	-0.115	0.078	-0.004	-0.027	-0.027	-0.03	0.024	-3047.216295	-0.27	-0.101	5.381	2326.6828	57.5246	50.7323	70.3989	71.9103	64.0134	55.2767	945.11	112.694	107.834	157.201	161.29	146.701	170.347	0.1577	1.33278	-0.97105	0.44809	-0.15561	-0.4135	0.05023	0.13462	-0.1087	0.04713	-0.20797
MOL_2230	COc1cc(F)c(Br)c(OC)c1	MOL_2230_C_0	20	0	-38.14954762	-38.54470786	235.050154	-10.5319	-6.7341	6.36	5997.84062	174505.4262	120.31208	-0.122	0.025	0.162	-0.103	0.145	-0.105	0.143	-3131.69302	-0.227	-0.014	4.115	2550.0705	87.8742	34.9779	105.3791	39.1506	100.9305	41.0483	852.03	61.355	91.032	103.549	123.789	105.138	124.852	0.07567	1.10744	-1.16818	1.26063	-0.42712	0.30439	-0.73531	0.10617	-0.25449	0.42494	-0.39642
MOL_2232	Brc1c2ccccc2c(-c2cc(-c3ccccc3)cc(-c3ccccc3)c2)c2ccccc12	MOL_2232_C_0	54	0	-83.3076871	-84.87753461	485.4138323	-10.0122	-7.9555	4.21	47416.77737	1306700.112	354.26202	-0.18	0.058	0.006	0.006	-0.004	0.006	0.006	-3803.911808	-0.204	-0.081	2.281	2397.6778	57.953	67.2451	67.0773	57.418	67.0718	67.2426	862.183	65.748	184	185.859	149.03	185.815	184.002	-0.05104	-0.01285	1.06742	0.53746	-0.00267	0.54094	1.06479	0.06147	-0.05521	-0.07759	-0.03741
MOL_2234	COc1ccc(Br)c([N+](=O)[O-])c1[N+](=O)[O-]	MOL_2234_C_0	20	0	-47.58145164	-47.9918766	277.0288139	-11.7463	-9.4737	9.68	7422.84674	211950.8446	132.14256	-0.084	0.08	-0.029	-0.056	0.161	-0.013	0.003	-3326.911274	-0.266	-0.115	8.484	2256.9182	68.4814	62.9061	83.0213	46.4152	55.0333	54.0047	1238.205	111.21	141.574	147.979	122.648	100.511	100.682	0.11492	0.74293	-0.50848	0.70068	0.44144	-1.21704	0.17927	0.14885	-0.14477	-0.21365	-0.2751
MOL_2235	Brc1ccccc1-c1nnco1	MOL_2235_C_0	17	0	-33.65272704	-34.0867036	225.0419301	-10.9697	-8.0467	3.13	5890.75928	179512.431	122.25335	-0.146	0.083	-0.032	-0.022	-0.025	-0.027	-0.008	-3064.309776	-0.256	-0.072	2.699	2338.5942	57.3171	63.0383	67.5879	71.105	66.7483	70.2875	1238.812	109.009	136.841	162.321	166.699	162.451	144.26	0.04207	-0.32546	0.10558	0.14242	-0.04452	0.25134	0.1412	0.09451	-0.09501	-0.24596	-0.21129
MOL_2237	CN(C)CCOc1ccc(Br)cc1[N+](=O)[O-]	MOL_2237_C_0	29	0	-50.06937261	-50.60930181	289.1257377	-10.2732	-8.4788	5.47	11031.97328	297370.1479	161.61186	-0.146	0.076	-0.03	-0.053	0.162	-0.021	-0.036	-3295.714319	-0.228	-0.09	3.929	2325.8537	67.0561	62.2499	71.0133	46.0939	55.7804	66.6476	1248.828	94.274	142.112	130.572	126.005	98.271	130.499	0.04568	0.05941	-0.39345	-0.15279	0.12602	1.51485	-0.76216	0.07658	-0.14651	-0.21854	-0.25389
MOL_2239	O=[N+]([O-])c1cc(Br)cc(C(F)(F)F)c1F	MOL_2239_C_0	17	0	-49.96813663	-50.3224443	287.9936863	-12.4035	-9.8916	3.2	5971.04159	175742.7999	117.34498	-0.08	0.089	-0.024	-0.008	0.19	-0.032	-0.023	-3444.187998	-0.29	-0.123	3.647	2328.1862	61.2139	62.3158	57.5498	40.538	71.1508	61.089	1247.86	114.046	142.015	96.154	97.918	124.474	145.714	0.06332	-0.05677	0.22295	0.11003	0.34924	-0.20048	-0.50101	0.11802	-0.14272	-0.20289	0.01313
[truncated: 2,021 more rows]
[truncated: 840 more columns]
